# Supplementary material for: The demethylase NMAD-1 regulates DNA replication and repair in the Caenorhabditis elegans germline
Source: PLoS Genet. 2019 Jul 8;15(7):e1008252. doi: 10.1371/journal.pgen.1008252 (PMC6638966; doi:10.1371/journal.pgen.1008252)
Supplement: S1 Table — (XLSX) [file pgen.1008252.s007.xlsx]

## Sheet: 20 nmad-1 vs 20 WT all
Gene	logFC	logCPM	PValue	FDR	Tgw.Disp	UpDown.Tgw	20 WT rep1	20 WT rep2	20 nmad-1 rep1	20 nmad-1 rep2
WBGene00000597	-1.04781	6.18536	1.78056e-09	2.58182e-06	0.0137204	-1	1801	3047	1345	1515
WBGene00000609	-0.931433	5.5606	7.56927e-06	0.00240088	0.0195794	-1	1166	1874	967	982
WBGene00000668	-0.820724	5.24751	0.000246675	0.0321075	0.0226581	-1	871.66	1535.47	832.61	813.56
WBGene00000675	-0.914572	6.41472	7.30843e-08	4.36356e-05	0.0131754	-1	2095	3384	1681	1883
WBGene00000680	-0.969225	6.2935	5.26172e-08	3.3379e-05	0.0144595	-1	2070	2957	1477	1723
WBGene00000693	-0.989799	7.52409	3.17687e-09	4.03065e-06	0.0129403	-1	4725.98	7230.02	3583.84	3835.69
WBGene00000696	-1.04231	7.08364	1.47778e-09	2.49991e-06	0.0136783	-1	3608	5255	2474	2877
WBGene00000698	-0.914578	5.12622	6.08261e-05	0.0128622	0.0234081	-1	821.02	1442.98	691.16	766.31
WBGene00000713	-0.800146	6.53594	5.31213e-06	0.00199697	0.0142278	-1	2367	3329	1950	2125
WBGene00000716	-0.739215	6.14096	4.73715e-05	0.0109278	0.0151277	-1	1775.16	2486.95	1542.8	1636.02
WBGene00000751	-1.09277	5.8946	1.18099e-08	9.22082e-06	0.0165708	-1	1611.76	2310.99	1115.14	1167.25
WBGene00000754	-1.00786	6.72845	9.18358e-09	7.76778e-06	0.0141201	-1	2842	4004	1952	2300
WBGene00000757	-0.916149	6.35957	1.40215e-07	7.11592e-05	0.0138276	-1	2105	3114	1632	1793
WBGene00001336	-0.885965	7.27074	1.2003e-07	6.41213e-05	0.0129895	-1	3829	5982	2941	3617
WBGene00002045	-0.605486	10.0496	0.000148107	0.0242465	0.012092	-1	23803	39241	23693	27023
WBGene00002064	-0.612644	9.16616	0.000417257	0.0460343	0.0142833	-1	13727	19993	11580	16018
WBGene00004412	-0.59988	10.1987	0.000246738	0.0321075	0.0127234	-1	27848	40977	25891	30547
WBGene00004413	-0.57913	11.2623	0.000436666	0.0471506	0.0129057	-1	57818.2	85254.4	55336.9	63540.4
WBGene00004419	-0.596124	10.8602	0.000303152	0.0356857	0.0129492	-1	44128.9	64544.4	41869.7	47412.8
WBGene00004420	-0.703153	10.0727	2.74425e-05	0.00696352	0.0133186	-1	26847	37609	22569	26959
WBGene00004428	-0.58974	10.4197	0.000296891	0.0356857	0.0126299	-1	30666	50440	29028	37232
WBGene00004429	-0.595082	10.7283	0.000270183	0.0342392	0.0126923	-1	39719	59781	38595	42862
WBGene00004430	-0.661385	10.469	5.50747e-05	0.0121197	0.012763	-1	34085	50371	30443	35885
WBGene00004433	-0.721612	10.4682	8.49055e-06	0.00261149	0.0124449	-1	33951	52244	29591	35019
WBGene00004434	-0.7603	9.30811	2.56328e-06	0.00104069	0.0123343	-1	14343	25271	13106	15312
WBGene00004436	-0.631208	10.4304	0.00016015	0.025008	0.013279	-1	33224	48130	31692	33452
WBGene00004439	-0.702184	10.2563	1.59481e-05	0.00462494	0.0125481	-1	29492	44339	25728	30532
WBGene00004440	-0.857199	9.68276	9.79892e-08	5.5255e-05	0.0121822	-1	19660	32577	15771	19611
WBGene00004442	-0.62098	9.19444	0.000215776	0.0300017	0.0133459	-1	14291	20005	12680	15224
WBGene00004444	-0.735424	9.21481	6.4444e-05	0.0133491	0.0160062	-1	15780	19535	13092	13729
WBGene00004445	-0.660738	9.36302	5.61209e-05	0.0121197	0.0127356	-1	15981	23150	14557	16200
WBGene00004450	-0.776691	9.3732	6.70475e-06	0.00226844	0.0140442	-1	17171	23074	14236	15183
WBGene00004454	-0.754626	9.31573	0.000301118	0.0356857	0.0205969	-1	17541	20173	15159	13175
WBGene00004469	-0.608347	11.0671	0.000222408	0.0305059	0.0129099	-1	50693	75424	48743	53675
WBGene00004471	-0.607113	10.1302	0.000407089	0.0454061	0.0140071	-1	27713	37334	24231	29489
WBGene00004472	-0.60897	10.293	0.000204537	0.0296579	0.0127762	-1	29807	43852	28263	31648
WBGene00004476	-0.699133	10.6497	2.36058e-05	0.00630523	0.012968	-1	39334	57149	33965	40006
WBGene00004479	-0.676052	9.9584	3.7964e-05	0.0093984	0.0127649	-1	23681	36053	20387	26011
WBGene00004484	-0.594707	9.83842	0.000297954	0.0356857	0.0128356	-1	21861	31549	20402	23629
WBGene00004486	-0.618771	9.3814	0.000104245	0.0182428	0.0120487	-1	15403	24173	14665	17097
WBGene00004487	-0.628827	10.343	9.1302e-05	0.0171614	0.0122652	-1	29775	47711	27980	33689
WBGene00004491	-0.675854	9.5435	4.67182e-05	0.0109278	0.0130488	-1	18334	26094	15526	19241
WBGene00004493	-0.720425	9.83811	7.41285e-06	0.00240088	0.0122286	-1	21138	35056	20016	21615
WBGene00004495	-0.691363	9.48342	2.50017e-05	0.00650684	0.012733	-1	17536	25336	15410	17623
WBGene00004496	-0.816451	8.92479	5.69605e-06	0.00205011	0.0152484	-1	12987	16625	9594	11693
WBGene00006725	-0.619809	9.99048	0.000126482	0.0217591	0.0124096	-1	23876	36262	22746	25620
WBGene00009179	-0.804893	5.62266	0.000100705	0.0181913	0.0195121	-1	1260	1766	967	1201
WBGene00010627	-0.616012	8.13214	0.000208238	0.0297692	0.0130011	-1	6693	9799	5925	7488
WBGene00010959	-0.702913	7.28719	5.24348e-05	0.011827	0.0140921	-1	3272	6476	3403	3760
WBGene00010967	-0.781459	7.1407	4.1363e-05	0.00999606	0.0169274	-1	2802	6325	2951	3307
WBGene00011155	-0.694904	7.61799	0.000203189	0.0296579	0.0164312	-1	5189	6345	4033	5045
WBGene00012179	-0.981731	9.75828	3.74523e-09	4.22379e-06	0.0130111	-1	22882.9	32825.1	16783.8	18284.6
WBGene00014955	-0.858891	5.41467	0.00026174	0.0336287	0.0252674	-1	1148	1480	759	1082
WBGene00016493	-0.608628	9.30316	0.000276612	0.0342392	0.0132794	-1	15206	21748	14520	15604
WBGene00017304	-1.9381	3.54688	2.29656e-07	0.000107056	0.0584816	-1	367	531	137	154
WBGene00019240	-1.57672	5.79118	1.41387e-15	7.1754e-12	0.0171824	-1	1595.72	2457.41	713.96	972.73
WBGene00021149	-1.71342	4.26811	2.50732e-08	1.81781e-05	0.0404899	-1	542	916	228	318
WBGene00044638	-1.20317	5.24979	0.000137252	0.0230676	0.0452463	-1	1323.37	1073.89	736.26	639.34
WBGene00000781	2.27696	6.0567	2.8112e-08	1.90224e-05	0.0723028	1	404	728	1405	5504
WBGene00001119	2.87497	2.87376	5.62946e-09	5.7139e-06	0.0907007	1	40	41	289	485
WBGene00001394	0.631634	6.54348	0.000231163	0.0312674	0.0135898	1	1286	2365	3078	3775
WBGene00001921	0.609118	7.65351	0.000323655	0.0369113	0.013462	1	2968.84	4886.72	6285.36	8471.04
WBGene00003096	3.17785	4.3833	7.14907e-10	1.45126e-06	0.103592	1	58	156	471	1871
WBGene00003426	3.84719	1.65076	0.0003355	0.0378369	0.380386	1	13.32	3	289.71	32.9
WBGene00003467	4.2907	2.00436	0.000305878	0.0356857	0.455087	1	14	1	383.06	38.36
WBGene00004053	0.67468	6.87608	0.00018385	0.0274423	0.0151441	1	1560	2975	4402	4256
WBGene00004057	1.49915	3.67883	7.14184e-05	0.0144979	0.0609475	1	144	171	591	531
WBGene00004728	1.44728	7.42512	3.29801e-13	8.36869e-10	0.0179855	1	1407	3333	6971	8215
WBGene00004993	1.46809	4.04157	0.000157714	0.025008	0.0663422	1	135	309	461	1022
WBGene00005003	1.73336	2.9644	0.000150824	0.0242994	0.0877181	1	61	117	243	484
WBGene00007068	11.1545	2.41674	2.91344e-25	2.95714e-21	0.100144	1	0	0	271	359
WBGene00007282	0.854655	6.08429	0.000212884	0.0300017	0.0244886	1	1006	1304	2973	2211
WBGene00007454	4.57318	2.05277	2.13707e-13	7.23041e-10	0.108933	1	5	11	212	254
WBGene00007752	0.916046	5.76306	1.58693e-06	0.000700318	0.0164471	1	678	1186	2044	2225
WBGene00007779	1.52029	3.62829	2.18071e-05	0.00598222	0.0546494	1	120	191	523	572
WBGene00007875	1.10027	5.01197	1.71198e-05	0.00482682	0.0293961	1	357	666	1416	1204
WBGene00008111	2.60849	0.626343	0.000102158	0.0181913	0.153529	1	4	17	70	79
WBGene00008621	2.84798	2.51388	2.32043e-07	0.000107056	0.112624	1	25	42	177	429
WBGene00009895	1.72218	2.43942	0.00032005	0.0369113	0.0923535	1	51	68	223	270
WBGene00010124	2.90783	1.69937	3.21764e-06	0.00125612	0.140978	1	7	32	174	157
WBGene00010769	1.77689	4.04879	1.27478e-05	0.0038056	0.0713203	1	141	223	440	1137
WBGene00011737	0.865646	5.81765	0.000274419	0.0342392	0.0260263	1	696	1300	2514	1802
WBGene00012003	2.40683	0.0848916	0.000426976	0.0466001	0.144233	1	5	10	41	57
WBGene00012664	1.70574	5.5574	0.000101793	0.0181913	0.0857578	1	420	660	850	3670
WBGene00012757	2.71381	0.655546	9.02864e-05	0.0171614	0.164442	1	4	16	52	104
WBGene00015236	2.35793	1.52648	0.000165206	0.0254067	0.142085	1	22	20	163	112
WBGene00015756	2.06223	1.85258	0.000138633	0.0230676	0.112558	1	26	40	142	201
WBGene00015759	1.69729	4.67953	6.29552e-09	5.80905e-06	0.0368661	1	208	394	1306	1016
WBGene00016627	0.665647	7.05991	7.53612e-05	0.0147541	0.0131447	1	1898	3198	4738	5111
WBGene00018459	1.53463	3.85268	0.000178898	0.0271017	0.0735723	1	108	272	784	475
WBGene00019200	2.6538	0.474042	7.55873e-05	0.0147541	0.14044	1	7	10	67	66
WBGene00021928	2.31462	2.27712	5.85745e-06	0.00205011	0.101068	1	25	55	189	291
WBGene00021986	0.802949	5.33801	0.00023412	0.0312674	0.0215505	1	530	930	1523	1561
WBGene00022590	1.3702	4.49872	2.00975e-06	0.000849957	0.0362955	1	232.88	386.16	792.98	1183.21

## Sheet: 25 nmad-1 vs 25 WT all
Gene	logFC	logCPM	PValue	FDR	Tgw.Disp	UpDown.Tgw	25 WT rep1	25 WT rep2	25 nmad-1 rep1	25 nmad-1 rep2
WBGene00000041	-0.806239	8.90425	5.3547e-07	2.78056e-06	0.0121777	-1	18301.9	16151	6452	12736
WBGene00000063	-0.64019	9.26932	3.08294e-05	0.000111779	0.0111726	-1	19053.8	23172	10024.4	16096.1
WBGene00000064	-1.20352	10.3506	2.21398e-18	1.18681e-16	0.00880837	-1	49288.8	53217.8	16473.2	26325.2
WBGene00000079	-0.426651	6.68654	0.00144987	0.00360588	0.00824388	-1	3517.33	3153.86	1748.07	3035.19
WBGene00000090	-0.417848	7.07607	0.00101108	0.0026258	0.007453	-1	4729	3997	2481	3739
WBGene00000094	-0.678808	5.29775	6.85351e-05	0.00022786	0.0128222	-1	1424.59	1304.21	699.72	907.17
WBGene00000098	-0.304057	7.54453	0.0121283	0.024061	0.00682891	-1	6075	5571	3849	5049
WBGene00000106	-0.561523	5.62975	0.000392596	0.00111577	0.0112168	-1	1625	1696	846	1309
WBGene00000115	-0.494384	5.61171	0.00127234	0.00320708	0.0104631	-1	1707	1520	893	1282
WBGene00000121	-0.6383	7.69683	1.89139e-06	8.72878e-06	0.00835716	-1	6769	7444	3789	4835
WBGene00000122	-0.366863	6.98588	0.00335557	0.00766013	0.00717633	-1	4130	3923	2590	3290
WBGene00000143	-0.571371	6.4298	3.60623e-06	1.5872e-05	0.00681589	-1	3122	2700	1541	2172
WBGene00000146	-0.29358	7.93366	0.0180815	0.0342277	0.00723344	-1	7563	7614	4946	6799
WBGene00000148	-0.395227	5.72753	0.0123447	0.0244115	0.0112048	-1	1936	1471	1006	1447
WBGene00000155	-0.408716	7.49399	0.000696309	0.00187301	0.00674116	-1	6013	5593	3432	4869
WBGene00000159	-0.527315	4.48809	0.0176146	0.0334321	0.0217596	-1	789	703	406	576
WBGene00000160	-0.29247	6.89266	0.0170285	0.0324875	0.00688972	-1	3988	3407	2280	3476
WBGene00000165	-0.825483	5.29626	8.75e-06	3.56862e-05	0.0153895	-1	1557	1281	560	981
WBGene00000182	-0.388471	7.31353	0.00151415	0.00374436	0.0069347	-1	5201	4972	3152	4193
WBGene00000183	-0.352052	7.72003	0.00485512	0.0106487	0.00729492	-1	6618	6705	4295	5559
WBGene00000196	-0.771823	4.72611	0.000224514	0.000668997	0.0192246	-1	1020	862	456	580
WBGene00000197	-0.960153	8.28952	2.08045e-12	3.48508e-11	0.00868009	-1	11928	11394	4268	7290
WBGene00000202	-0.434837	5.56531	0.00594466	0.012757	0.0111592	-1	1550	1516	856	1312
WBGene00000203	-0.426481	5.53041	0.0101271	0.0205232	0.0123021	-1	1418	1560	898	1203
WBGene00000204	-0.352072	5.99446	0.0121824	0.0241408	0.00883574	-1	1981	2043	1267	1722
WBGene00000206	-0.636376	7.62832	1.42165e-07	8.3439e-07	0.0067721	-1	6935	6648	3489	4791
WBGene00000209	-0.705846	6.26109	2.44851e-08	1.70628e-07	0.00712391	-1	2796	2569	1288	1835
WBGene00000226	-0.500145	7.57488	0.000702583	0.00188697	0.010212	-1	7300	5366	3209	5368
WBGene00000227	-0.306715	7.39084	0.0221624	0.0409083	0.00839782	-1	5803	4701	3090	5042
WBGene00000229	-0.866956	10.5339	6.08346e-12	9.07139e-11	0.00749015	-1	54130	53857	22431	34195
WBGene00000231	-0.362389	8.67312	0.00647738	0.0137736	0.00839218	-1	12500	13355	7556	11732
WBGene00000235	-0.627301	5.85719	1.59354e-05	6.13852e-05	0.00940966	-1	1984	1979	1008	1431
WBGene00000236	-0.434241	5.64417	0.0047001	0.0103563	0.0104872	-1	1747	1498	982	1280
WBGene00000249	-0.515609	5.70159	0.001005	0.00261314	0.0109508	-1	1737	1711	1037	1223
WBGene00000250	-0.395815	6.17395	0.00237617	0.00560679	0.00758964	-1	2377	2249	1395	1939
WBGene00000257	-0.661685	6.97885	7.96555e-08	4.96209e-07	0.00693685	-1	4499	4222	2116	3137
WBGene00000259	-0.482122	5.65364	0.00247877	0.00582523	0.0113639	-1	1867	1452	920	1332
WBGene00000263	-0.459131	6.10282	0.00616656	0.0131926	0.01285	-1	1950	2510	1351	1722
WBGene00000265	-0.65127	5.83504	1.11287e-05	4.42986e-05	0.00977091	-1	2128	1811	1028	1333
WBGene00000274	-0.278703	7.12657	0.0246183	0.0447294	0.00710367	-1	4632	4025	2734	4057
WBGene00000275	-0.66394	7.83273	9.81225e-08	5.98829e-07	0.00721943	-1	8524	7280	3845	5635
WBGene00000366	-0.326024	8.64969	0.0121409	0.0240769	0.00800453	-1	13228	12009	7363	11953
WBGene00000369	-0.752636	6.8619	3.07386e-10	3.21311e-09	0.00645828	-1	4179	4051	1974	2647
WBGene00000371	-0.637273	7.27306	3.70303e-06	1.62774e-05	0.00879756	-1	5122	5477	2472	4095
WBGene00000377	-0.86974	8.21085	6.66605e-12	9.86971e-11	0.00746666	-1	11016	10590	4498	6792
WBGene00000378	-1.02305	8.17891	1.88825e-15	6.16383e-14	0.00766383	-1	11342	10585	4031	6293
WBGene00000379	-0.739068	7.99313	9.51036e-09	7.25104e-08	0.00773133	-1	9305	8682	3980	6349
WBGene00000380	-1.17685	8.5382	1.13516e-19	7.75545e-18	0.00775901	-1	14893	14195	4750	7589
WBGene00000381	-0.735391	8.62783	2.45207e-09	2.10612e-08	0.00712453	-1	14211	13674	6548	9378
WBGene00000382	-0.281411	6.77845	0.0166965	0.0319357	0.00628419	-1	3646	3160	2165	3156
WBGene00000392	-0.793078	4.66021	0.000166167	0.000509368	0.0194563	-1	957	849	416	570
WBGene00000395	-0.773358	3.82287	0.00407798	0.00912786	0.0314013	-1	557	448	209	355
WBGene00000405	-0.505916	7.30763	3.40131e-05	0.00012222	0.00687265	-1	5492	5004	2991	3990
WBGene00000423	-0.809634	5.98963	6.20939e-09	4.95093e-08	0.00860346	-1	2282	2275	1023	1448
WBGene00000460	-0.755915	4.42141	0.00124423	0.00314304	0.0240933	-1	718	791	377	465
WBGene00000464	-0.334372	6.72779	0.00424695	0.00946756	0.00619357	-1	3451	3219	2082	2939
WBGene00000465	-0.745912	11.8287	1.91885e-08	1.3682e-07	0.00835463	-1	123164	133408	58107	88434
WBGene00000467	-0.426087	6.42112	0.00112429	0.00288115	0.00772193	-1	3075	2482	1697	2191
WBGene00000473	-1.04159	10.4757	3.75998e-16	1.36945e-14	0.00765677	-1	52815	55166	20299	29755
WBGene00000474	-0.912463	8.8272	2.71237e-13	5.58118e-12	0.00727936	-1	16980	16483	6952	9955
WBGene00000475	-0.371712	9.22555	0.00685894	0.0144959	0.00898654	-1	18217	19797	10934	17295
WBGene00000479	-0.902183	11.1881	1.58306e-13	3.4119e-12	0.00704386	-1	88848	82780	35656	51702
WBGene00000496	-0.525228	9.77419	2.58684e-05	9.52458e-05	0.00739785	-1	30852	27534	15658	22933
WBGene00000499	-0.511304	4.81048	0.014511	0.0281145	0.0194692	-1	1062.81	801.43	504.86	734.44
WBGene00000502	-0.737347	5.73303	5.41241e-07	2.80495e-06	0.00955412	-1	1982	1769	912	1212
WBGene00000537	-0.374766	6.2453	0.00547344	0.0118578	0.00821505	-1	2680	2165	1434	2115
WBGene00000543	-0.336689	6.15032	0.0132411	0.0259825	0.00829617	-1	2463	2019	1414	1939
WBGene00000549	-0.622086	6.67934	1.13569e-06	5.4581e-06	0.00742876	-1	3816	3209	1678	2688
WBGene00000550	-0.599102	8.20828	2.20777e-05	8.26569e-05	0.0093811	-1	10709	9427	4657	8167
WBGene00000565	-0.364234	6.03151	0.00858892	0.0177256	0.00863046	-1	2124	2027	1220	1860
WBGene00000608	-0.872705	4.57072	0.0113999	0.0227672	0.0541039	-1	539	1165	432	442
WBGene00000668	-0.955787	4.70987	0.0279226	0.0499872	0.0862688	-1	683.52	1237.98	600.38	272.41
WBGene00000763	-0.819464	3.8944	0.00135961	0.00339999	0.0282451	-1	554	512	235	339
WBGene00000765	-0.472577	5.13249	0.00936608	0.0191705	0.014687	-1	1149	1145	654	916
WBGene00000772	-0.42092	7.85158	0.000617065	0.001685	0.00706226	-1	7983	6961	4464	6088
WBGene00000773	-0.592539	6.30291	4.15809e-06	1.81102e-05	0.00742616	-1	2668	2680	1372	2008
WBGene00000774	-0.6083	5.72741	6.62878e-05	0.000221872	0.0103675	-1	1748.4	1850.63	914.71	1337.08
WBGene00000777	-0.588232	7.32397	1.78936e-06	8.29085e-06	0.00699677	-1	5453	5395	2857	3994
WBGene00000794	-0.356286	7.30882	0.00711027	0.0149665	0.00815345	-1	4760	5255	3040	4428
WBGene00000796	-0.350493	7.11235	0.00558672	0.0120757	0.00738639	-1	4786	3985	2671	3856
WBGene00000797	-0.662011	3.37603	0.0227995	0.0418477	0.0358998	-1	373	340	193	229
WBGene00000798	-0.593864	3.98361	0.0194864	0.036517	0.0281892	-1	536.86	530.88	295.61	370.51
WBGene00000804	-0.641581	5.96843	2.77857e-05	0.000101625	0.0105421	-1	1995	2291	1109	1500
WBGene00000813	-0.371803	6.00634	0.00766455	0.0160075	0.00872451	-1	2197	1899	1203	1812
WBGene00000815	-0.423262	6.21526	0.00153094	0.00378142	0.0080022	-1	2605	2204	1471	1904
WBGene00000816	-0.339215	6.0521	0.0148702	0.0287369	0.00871778	-1	2283	1906	1274	1872
WBGene00000817	-0.642236	5.93404	4.55645e-06	1.96256e-05	0.00872457	-1	2155	2046	1058	1498
WBGene00000818	-0.317318	6.46353	0.00937036	0.0191755	0.00671004	-1	2796	2723	1770	2428
WBGene00000836	-0.495405	7.08774	6.21824e-05	0.000209878	0.00703952	-1	4653	4329	2433	3642
WBGene00000838	-0.329457	7.797	0.00958557	0.0195852	0.00758087	-1	6813	7136	4280	6318
WBGene00000843	-0.552486	5.99862	6.15746e-05	0.000208096	0.00848039	-1	2290	2003	1139	1640
WBGene00000846	-0.378736	6.93024	0.00381706	0.00859166	0.00787616	-1	4327	3474	2471	3164
WBGene00000854	-0.61819	5.64849	4.33564e-05	0.000151726	0.0101278	-1	1823	1605	876	1242
WBGene00000865	-0.443297	8.74346	0.000489519	0.00136634	0.00764168	-1	13678	14149	8081	11379
WBGene00000866	-0.340662	7.83986	0.00702784	0.0148169	0.00747299	-1	7431.72	7014.6	4787.93	5928.37
WBGene00000867	-0.433837	8.39918	0.000693843	0.00186782	0.00770498	-1	11060.3	10819.4	6789.07	8440.63
WBGene00000868	-0.525721	9.83565	4.63195e-05	0.000161231	0.00790846	-1	30045	30729	17354	22508
WBGene00000869	-0.36522	7.67133	0.00312438	0.00719524	0.00713256	-1	6710	6245	3793	5816
WBGene00000872	-0.299987	6.38379	0.0194722	0.0364968	0.00745417	-1	2839	2371	1603	2427
WBGene00000874	-0.388162	6.90681	0.00192644	0.00465597	0.00719	-1	4165	3526	2214	3389
WBGene00000875	-0.439049	8.39754	0.000575375	0.00158399	0.00766495	-1	10716	11148	6267	9109
WBGene00000876	-0.320769	7.21843	0.0106648	0.0214465	0.00729032	-1	4754	4574	3107	3923
WBGene00000877	-0.921572	6.23723	5.24928e-12	7.96382e-11	0.00793128	-1	2750	2810	1125	1677
WBGene00000879	-0.807834	7.50604	6.70512e-10	6.6059e-09	0.00791488	-1	6422.79	6611.96	2758.92	4388.83
WBGene00000883	-1.0981	10.3131	1.34817e-15	4.48803e-14	0.00882494	-1	45975.8	51586.6	17432.9	26204
WBGene00000887	-1.05782	4.63697	1.33587e-06	6.33857e-06	0.0207932	-1	938	950	383	470
WBGene00000889	-0.516355	6.01109	0.000327733	0.00094311	0.00929929	-1	2135	2141	1104	1764
WBGene00000891	-0.597146	5.82179	3.68571e-05	0.000131356	0.00931025	-1	2001.98	1839	994	1416.91
WBGene00000896	-0.567954	5.84603	8.90925e-05	0.000289039	0.00934691	-1	1961	1909	1055	1415
WBGene00000913	-0.39713	9.6286	0.00133196	0.00334045	0.00727957	-1	26414	24397	15595	20860
WBGene00000915	-1.12809	11.3292	1.3049e-15	4.3859e-14	0.00930859	-1	98718	100281	32190	55834
WBGene00000917	-0.694966	4.80964	0.000579648	0.00159449	0.0180244	-1	1009	943	453	699
WBGene00000923	-0.612574	6.4314	6.77031e-07	3.43544e-06	0.00680216	-1	2974	2907	1553	2087
WBGene00000931	-0.526093	8.60239	0.000168253	0.00051546	0.0092411	-1	13232	12654	6300	11074
WBGene00000933	-0.501964	5.47314	0.00192492	0.00465446	0.0116579	-1	1573	1366	788	1189
WBGene00000935	-0.354255	8.8511	0.00409298	0.00915556	0.00720723	-1	15049	14198	9161	12500
WBGene00000939	-0.445207	7.7725	0.000520502	0.00144549	0.00770195	-1	7807	6457	3932	6059
WBGene00000941	-0.85517	5.38547	1.66897e-06	7.79526e-06	0.014177	-1	1417	1606	634	967
WBGene00000962	-0.648223	9.63042	0.000154675	0.000478065	0.0139186	-1	31280	23579	11446	22538
WBGene00000974	-0.548935	4.37256	0.0166351	0.031834	0.023172	-1	700	683	355	549
WBGene00000975	-0.779595	5.16544	1.5938e-05	6.13852e-05	0.0144032	-1	1268	1283	584	829
WBGene00000987	-0.486352	5.56957	0.00210996	0.00503549	0.0111476	-1	1704.78	1425.62	868	1252
WBGene00001001	-0.467253	6.9629	0.000155037	0.000479041	0.00699355	-1	4340	3838	2272	3357
WBGene00001002	-0.374468	6.56341	0.00231608	0.00547737	0.00681731	-1	3113	2910	1910	2470
WBGene00001005	-0.969119	7.85431	1.15413e-14	3.12542e-13	0.0072596	-1	8593	8670	3574	4771
WBGene00001007	-0.553161	6.33229	2.98493e-05	0.000108489	0.00792935	-1	2809	2599	1342	2195
WBGene00001016	-0.313559	7.66174	0.00935822	0.0191619	0.00678905	-1	6551	6115	3979	5707
WBGene00001018	-0.325658	5.98627	0.0173005	0.0329091	0.00835785	-1	2048	1928	1256	1753
WBGene00001019	-0.323951	5.97029	0.0246118	0.0447265	0.00930956	-1	2167	1773	1283	1680
WBGene00001023	-0.343258	9.05105	0.00545046	0.0118124	0.00723359	-1	17667	15849	10441	14597
WBGene00001029	-0.357894	8.11997	0.00486353	0.0106647	0.00759156	-1	8884	8738	5686	7275
WBGene00001030	-0.417407	7.92647	0.000690396	0.00186046	0.00708479	-1	7982	7712	4548	6644
WBGene00001031	-0.907622	7.35416	1.28052e-13	2.79442e-12	0.00685861	-1	6177	5864	2554	3530
WBGene00001035	-0.459316	6.18759	0.000633986	0.0017267	0.00809621	-1	2396	2358	1442	1814
WBGene00001037	-0.646871	7.8431	1.04807e-07	6.36206e-07	0.00687944	-1	8213	7607	3975	5614
WBGene00001041	-0.386196	6.47018	0.00230113	0.00544572	0.00722902	-1	2911	2753	1827	2243
WBGene00001046	-0.640809	5.54516	5.37786e-05	0.000184371	0.0111543	-1	1610	1593	831	1113
WBGene00001047	-0.350627	7.60231	0.00386421	0.00869032	0.0068617	-1	6238	6047	3727	5450
WBGene00001048	-0.404397	5.22578	0.021971	0.0405766	0.013836	-1	1190	1208	737	977
WBGene00001051	-0.353132	7.84485	0.0119625	0.0237817	0.00926612	-1	7431	7116	5049	5548
WBGene00001056	-0.326786	8.32856	0.0086986	0.0179236	0.00730721	-1	10755	9460	6608	8568
WBGene00001057	-0.292663	6.29531	0.0243179	0.044254	0.00761758	-1	2642	2245	1516	2283
WBGene00001058	-0.443872	7.52833	0.000286472	0.000836449	0.00696163	-1	6213	5797	3339	5093
WBGene00001061	-0.407845	7.28227	0.000826047	0.00218821	0.00686923	-1	5312	4715	3040	4101
WBGene00001072	-0.900212	2.69062	0.00843589	0.0174338	0.0488294	-1	220	247	87	155
WBGene00001085	-0.42101	7.889	0.000599903	0.00164329	0.00704219	-1	8084	7246	4416	6477
WBGene00001088	-0.396722	6.55607	0.00178332	0.00433816	0.00731425	-1	2920	3099	1811	2536
WBGene00001090	-0.696559	6.0456	2.93543e-06	1.30737e-05	0.00999334	-1	2585.01	2037.57	1050.79	1672.67
WBGene00001093	-0.394568	7.48437	0.00130548	0.00328349	0.00700336	-1	5990	5494	3314	5022
WBGene00001094	-0.752186	7.82101	3.68546e-09	3.07946e-08	0.00755973	-1	8422	7606	3519	5593
WBGene00001102	-0.371815	7.01715	0.00232917	0.00550459	0.00684835	-1	4293	3955	2488	3568
WBGene00001110	-0.579647	6.20449	3.74169e-05	0.000133146	0.00890825	-1	2828	2174	1305	1863
WBGene00001134	-0.304299	7.34627	0.0171114	0.0326218	0.00757762	-1	5523	4646	3096	4758
WBGene00001137	-0.30121	9.58982	0.0227164	0.0417172	0.00832889	-1	24868	23164	14192	23259
WBGene00001148	-0.70043	4.92717	0.000803902	0.00213658	0.019535	-1	1007	1108	461	797
WBGene00001166	-0.510508	7.66727	2.69852e-05	9.89743e-05	0.00688099	-1	6976	6506	3648	5364
WBGene00001167	-0.904773	11.6436	1.70518e-09	1.51567e-08	0.0106414	-1	118308	116921	42612	79500
WBGene00001168	-0.968269	13.2884	9.51481e-12	1.36822e-10	0.00951084	-1	354966	390295	138071	229523
WBGene00001194	-0.366241	8.01314	0.00321215	0.00736518	0.00725252	-1	8461	7960	4861	7292
WBGene00001209	-0.602578	8.68368	1.48314e-05	5.74833e-05	0.00913645	-1	14266	13710	6491	11305
WBGene00001214	-0.401129	7.4838	0.00291048	0.00674273	0.00848436	-1	6367.57	5162.15	3171	5192.1
WBGene00001226	-0.849344	8.1564	3.03509e-11	3.93133e-10	0.00760273	-1	10910	9818	4310	6685
WBGene00001227	-0.509864	7.45723	6.40532e-05	0.000215427	0.00756389	-1	5969	5680	3005	4845
WBGene00001229	-0.273993	6.615	0.0253586	0.0459045	0.00680881	-1	3001	3043	1980	2768
WBGene00001230	-0.412975	6.55418	0.00112484	0.00288186	0.00730194	-1	2996	3050	1711	2635
WBGene00001233	-0.680022	6.23261	1.59406e-07	9.25171e-07	0.00750355	-1	2627	2590	1290	1801
WBGene00001234	-0.293209	6.53259	0.0151055	0.029154	0.00656143	-1	2956	2794	1874	2571
WBGene00001235	-0.486717	5.15874	0.0101723	0.0206027	0.016029	-1	1095	1245	667	921
WBGene00001258	-0.563841	7.59038	4.87092e-05	0.000168539	0.00900631	-1	7019	5981	3090	5383
WBGene00001259	-0.474642	8.76295	0.000132182	0.000414177	0.00728306	-1	14889	13643	7872	11691
WBGene00001281	-0.674776	6.48899	2.66869e-08	1.84985e-07	0.00658656	-1	3309.11	2928.12	1513	2200
WBGene00001284	-0.500522	6.44893	0.000103475	0.000331992	0.007523	-1	3088	2695	1508	2403
WBGene00001303	-0.680986	6.35697	3.84293e-07	2.06637e-06	0.00808411	-1	2745	2934	1473	1870
WBGene00001309	-0.343075	6.20113	0.0121625	0.0241105	0.00843886	-1	2228	2400	1470	1991
WBGene00001320	-0.285729	8.20074	0.0259441	0.0468384	0.00774895	-1	9552	8702	6280	7776
WBGene00001324	-0.431572	6.35513	0.000687225	0.00185287	0.00726291	-1	2893	2421	1556	2173
WBGene00001329	-0.29879	6.74875	0.018813	0.0354265	0.00742483	-1	3419	3273	1970	3260
WBGene00001336	-0.866595	7.37018	4.15334e-10	4.22323e-09	0.00888142	-1	6361	5709	2317	4070
WBGene00001337	-0.956545	8.03794	3.50879e-10	3.62783e-09	0.0108187	-1	10728	8898	3429	6358
WBGene00001352	-0.333627	7.55893	0.00789216	0.0164369	0.00735405	-1	6521	5375	3628	5341
WBGene00001372	-0.326515	6.62183	0.00842014	0.0174151	0.00695343	-1	3111	3064	2039	2603
WBGene00001401	-0.304678	6.07215	0.0248064	0.0450176	0.00824838	-1	2249.59	1949.75	1352.9	1863.55
WBGene00001402	-0.518781	5.4276	0.00203917	0.00488438	0.0126394	-1	1534.41	1327.25	736.1	1174.45
WBGene00001411	-0.396231	6.38647	0.00177763	0.00432532	0.00724878	-1	2901	2472	1553	2334
WBGene00001423	-1.15731	8.44706	2.60646e-19	1.6613e-17	0.00765172	-1	13285	13859	4847	6711
WBGene00001427	-1.26366	8.14017	1.54988e-22	1.95192e-20	0.00765741	-1	11118	11328	3589	5336
WBGene00001431	-0.840747	7.95555	1.86771e-10	2.05291e-09	0.00809328	-1	8783	9161	3746	5863
WBGene00001485	-0.370761	5.59384	0.0183679	0.0346695	0.0109967	-1	1631	1442	977	1261
WBGene00001497	-0.597701	6.6504	4.42969e-07	2.35282e-06	0.00630033	-1	3513	3310	1805	2464
WBGene00001498	-0.690975	6.79193	2.85635e-07	1.57227e-06	0.00829734	-1	4090	3640	1672	2947
WBGene00001503	-0.463321	7.69863	0.000330831	0.000950832	0.00778842	-1	6818	6759	3616	5843
WBGene00001509	-0.360161	6.44882	0.00563532	0.0121506	0.00768967	-1	2991	2559	1591	2546
WBGene00001511	-0.522327	7.6742	2.2833e-05	8.49584e-05	0.00707106	-1	7179	6423	3894	5023
WBGene00001513	-0.538866	6.91995	1.04127e-05	4.17028e-05	0.00681322	-1	4199	3895	2263	2998
WBGene00001514	-0.387789	7.96369	0.00169456	0.00414538	0.00715203	-1	8022	7933	4811	6774
WBGene00001558	-0.506541	7.90468	0.000297554	0.000865364	0.00921582	-1	7978	7882	3920	6873
WBGene00001563	-0.339112	7.25064	0.0053158	0.0115546	0.00684021	-1	4853	4738	2996	4203
WBGene00001565	-0.348509	5.93307	0.020834	0.0387023	0.0103065	-1	1948	1909	1086	1831
WBGene00001566	-0.580631	5.61007	0.000286647	0.000836646	0.0114606	-1	1783	1523	812	1303
WBGene00001568	-0.426495	7.41551	0.000399823	0.00113449	0.00672091	-1	5801	5254	3225	4582
WBGene00001569	-0.478738	6.61872	8.27257e-05	0.000270651	0.00668992	-1	3260.46	3189.86	1788.99	2620.68
WBGene00001571	-0.353161	6.73007	0.00396857	0.00889439	0.00682024	-1	3616	3112	2188	2760
WBGene00001580	-0.362033	7.12122	0.00610652	0.0130829	0.00807799	-1	4947	3918	2605	3960
WBGene00001584	-0.433562	6.78052	0.000273795	0.000801451	0.00643868	-1	3875	3266	2123	2869
WBGene00001589	-0.389008	6.23747	0.0025749	0.0060281	0.00746171	-1	2581	2251	1461	2033
WBGene00001595	-0.746943	10.0696	2.86836e-09	2.43368e-08	0.00747505	-1	40236	35865	17248	25985
WBGene00001596	-0.36581	8.37005	0.00309011	0.00712693	0.00720677	-1	10977	10062	6235	9330
WBGene00001597	-0.551881	8.6963	6.85051e-06	2.8552e-05	0.00709036	-1	14594	13261	7536	10466
WBGene00001598	-0.83113	8.68802	1.24539e-10	1.40735e-09	0.00781354	-1	15296.8	14503.8	6194.01	9865.66
WBGene00001599	-0.75478	7.78536	7.55538e-10	7.36033e-09	0.00697202	-1	8194.19	7450.24	3550.99	5281.34
WBGene00001601	-0.559893	7.66879	2.39088e-05	8.85607e-05	0.00820179	-1	7136.98	6554.37	3331.26	5605.14
WBGene00001607	-0.438066	9.30155	0.00148734	0.00368679	0.0090275	-1	19197	21644	12300	16265
WBGene00001609	-0.301126	8.78904	0.0147745	0.0285731	0.00722492	-1	14598	12995	8726	12543
WBGene00001635	-0.314065	6.77092	0.00997888	0.020266	0.00674632	-1	3638	3198	2308	2851
WBGene00001638	-0.710177	4.41123	0.00209098	0.00499589	0.0233633	-1	834	656	359	502
WBGene00001683	-1.05	8.49309	3.89559e-14	9.42606e-13	0.008949	-1	13267.4	14094.9	4818.04	7910.26
WBGene00001686	-1.1231	7.2494	4.88478e-15	1.43027e-13	0.00939259	-1	5426.59	6294.1	2011.96	3159.74
WBGene00001688	-0.750794	4.75841	0.000250637	0.000739252	0.0184848	-1	1042	872.86	456.25	618.26
WBGene00001689	-0.734461	5.35738	1.39858e-05	5.45093e-05	0.0126481	-1	1553	1337.14	664.75	987.74
WBGene00001744	-1.07044	7.29861	1.47026e-16	5.95684e-15	0.00765362	-1	6212	5825	2100	3399
WBGene00001749	-0.381337	7.76035	0.0108336	0.0217418	0.0105603	-1	6851	6973	3601	6715
WBGene00001793	-0.663255	7.35837	5.78359e-08	3.73158e-07	0.00688179	-1	5710	5630	2844	3951
WBGene00001808	-1.37523	5.16013	2.32418e-12	3.8563e-11	0.0167257	-1	1337	1558	425	644
WBGene00001815	-0.309493	6.2537	0.0180927	0.0342367	0.00769836	-1	2609	2165	1544	2093
WBGene00001816	-1.10954	4.62798	2.55761e-07	1.42282e-06	0.0199697	-1	985	916	361	470
WBGene00001829	-0.661953	9.19208	4.96133e-07	2.60345e-06	0.00818592	-1	20895	19569	9361	15191
WBGene00001830	-0.336535	7.94361	0.0100198	0.0203373	0.00803432	-1	8167	7354	4469	7331
WBGene00001831	-0.67722	6.86105	2.04546e-08	1.44957e-07	0.00661178	-1	4016	4042.66	2008	2774
WBGene00001832	-0.516102	8.16102	4.23378e-05	0.000148559	0.0074581	-1	9710	9297	5043	7652
WBGene00001833	-0.639996	7.68888	1.97978e-07	1.12716e-06	0.00702918	-1	7546	6657	3493	5183
WBGene00001840	-0.782891	8.62553	3.1663e-10	3.29984e-09	0.00725216	-1	14462	13729	6265	9364
WBGene00001853	-0.506864	5.63913	0.00262159	0.00612232	0.0127917	-1	1512	1772	888	1324
WBGene00001855	-0.714142	9.24209	2.78892e-07	1.5392e-06	0.00911827	-1	19760	22552	10374	14131
WBGene00001856	-0.802945	8.82409	1.72849e-08	1.24692e-07	0.00952874	-1	14906	17477	7521	10103
WBGene00001860	-0.387555	8.55307	0.00160751	0.00395092	0.00712445	-1	12649	11401	7075	10424
WBGene00001865	-0.471372	6.89751	8.08001e-05	0.000265766	0.0065135	-1	4194	3633	2248	3092
WBGene00001867	-0.434888	5.19134	0.0143291	0.0278044	0.0140197	-1	1271	1099	674	993
WBGene00001869	-0.349219	6.88101	0.00319522	0.0073309	0.00639178	-1	3934	3523	2342	3195
WBGene00001872	-0.546838	5.54555	0.00058165	0.00159915	0.0112388	-1	1690.31	1440.73	830.53	1204.34
WBGene00001874	-0.396824	7.40738	0.00113843	0.00291309	0.00689641	-1	5818	5086	3203	4668
WBGene00001884	-1.4219	1.96128	0.000646966	0.00175747	0.06937	-1	141.33	170.33	34	80.33
WBGene00001885	-1.5006	7.42798	2.32011e-20	1.8513e-18	0.0118936	-1	8531.55	5911.99	1796	3098
WBGene00001888	-1.42189	1.96128	0.000644022	0.00175038	0.0693122	-1	141.33	170.33	34	80.33
WBGene00001890	-1.31876	3.33223	7.85916e-05	0.000259154	0.0475245	-1	359.95	440.88	97.8	218.16
WBGene00001899	-0.854795	3.55745	0.00993924	0.0201973	0.048762	-1	371	474	137	326
WBGene00001900	-1.42189	1.96128	0.000644937	0.00175241	0.0693302	-1	141.33	170.33	34	80.33
WBGene00001919	-0.629984	6.89728	8.12514e-05	0.000266967	0.0118648	-1	4839.38	3378.34	1845.05	3256.36
WBGene00001921	-0.689177	7.64163	2.6498e-06	1.19199e-05	0.0100548	-1	8075.33	5902.85	3141.92	5146.38
WBGene00001922	-0.841983	8.06685	5.02121e-07	2.63091e-06	0.0131474	-1	11089.3	8419.61	3592.82	6958.73
WBGene00001928	-1.05107	1.05949	0.0151957	0.0293172	0.0669672	-1	72.66	79.66	31.55	37.58
WBGene00001932	-0.875932	8.96517	2.06426e-07	1.16953e-06	0.0133697	-1	21125.6	15567.2	6658.21	12694.5
WBGene00001934	-0.465042	6.25194	0.00119228	0.00303161	0.00936857	-1	2766.96	2233.38	1297.05	2177.82
WBGene00001935	-0.696002	5.15502	0.000290258	0.000846086	0.0164714	-1	1401.48	1089.36	564.82	903.24
WBGene00001936	-0.790318	7.35307	1.23054e-05	4.85023e-05	0.0152644	-1	6915.47	4842.11	2203.97	4390.2
WBGene00001937	-0.673324	4.84552	0.00405438	0.00907892	0.0248107	-1	1168.7	831.36	409.85	804.17
WBGene00001941	-0.772675	5.23363	0.000147003	0.000456243	0.0186877	-1	1485	1197.25	516.03	1006.43
WBGene00001946	-0.363898	7.39057	0.00258669	0.00604487	0.00675485	-1	5428	5223	3318	4520
WBGene00001971	-0.316134	8.64055	0.0137183	0.0267683	0.00778397	-1	12183	12748	8154	10796
WBGene00001973	-0.347463	7.98166	0.00442731	0.00982274	0.00698687	-1	8342.62	7639.95	4970.85	6937.11
WBGene00001977	-0.67593	8.71501	2.18945e-07	1.23643e-06	0.00800187	-1	14053.5	15048.1	7166.76	10177.3
WBGene00001979	-0.440459	6.91873	0.000328585	0.000945157	0.00688295	-1	3969	3885	2248	3262
WBGene00001996	-0.420758	6.36087	0.000871333	0.00229364	0.00716519	-1	2691.77	2610.89	1628.26	2109.33
WBGene00001999	-0.812379	8.6599	4.19897e-10	4.26548e-09	0.00792157	-1	14106	14920	6378	9404
WBGene00002000	-0.620838	7.93632	2.006e-06	9.21702e-06	0.00797765	-1	8144	8573	4112	6298
WBGene00002001	-0.351983	6.40176	0.0061225	0.0131091	0.00746971	-1	2717	2629	1549	2466
WBGene00002002	-0.646314	5.57789	4.21176e-05	0.000147935	0.0110403	-1	1643	1638	851	1132
WBGene00002005	-1.11972	11.4872	1.35969e-12	2.37276e-11	0.0116712	-1	105273	116006	34661	64497
WBGene00002008	-1.09949	8.60382	2.97303e-13	6.03438e-12	0.0105533	-1	15060	14857	4741	8821
WBGene00002025	-0.935478	8.90871	3.46011e-11	4.43786e-10	0.00932975	-1	18031	17572	6547	11444
WBGene00002027	-0.274379	9.07876	0.0261413	0.0471537	0.00722402	-1	17477	15957	10839	15403
WBGene00002032	-0.451633	6.14958	0.00062204	0.00169725	0.00779848	-1	2451	2179	1310	1908
WBGene00002033	-0.316388	5.88899	0.0253245	0.0458642	0.00893165	-1	1939	1769	1180	1642
WBGene00002034	-0.564338	6.79427	1.21549e-06	5.81489e-06	0.00611169	-1	3954	3524	1985	2812
WBGene00002036	-0.53751	8.49671	2.07806e-05	7.82492e-05	0.00750824	-1	13034	11152	6372	9486
WBGene00002045	-1.21662	9.70307	8.40351e-19	4.8001e-17	0.00875977	-1	31166	34420	10792	16220
WBGene00002046	-0.659119	5.93728	4.91805e-06	2.1069e-05	0.00927874	-1	2070	2152	1081	1452
WBGene00002047	-0.54515	7.71106	2.43657e-05	9.01255e-05	0.00778388	-1	6750	7247	3697	5466
WBGene00002059	-0.747691	6.92508	1.89323e-08	1.35085e-07	0.00808971	-1	4068	4498.99	1996	2869
WBGene00002061	-0.906311	8.15982	1.01565e-12	1.82102e-11	0.00750418	-1	10451	10569	4370	6311
WBGene00002064	-1.03973	9.35591	3.54298e-12	5.56914e-11	0.0104438	-1	22325	27192	9505	13484
WBGene00002066	-0.625454	9.30166	7.19995e-07	3.62529e-06	0.00752754	-1	22337	20892	10679	16057
WBGene00002068	-0.649575	7.21385	2.19775e-07	1.24045e-06	0.00722515	-1	5055	5159	2600	3578
WBGene00002070	-0.293977	7.69855	0.0163684	0.0314	0.00699515	-1	6734	6183.75	4314.93	5618
WBGene00002071	-0.649655	4.1633	0.0137407	0.0268051	0.031027	-1	606	622	256	507
WBGene00002073	-0.551672	9.22331	1.73706e-05	6.63165e-05	0.00780367	-1	19677	20360	10729	15266
WBGene00002074	-0.441153	8.56233	0.00032198	0.000928202	0.00709084	-1	13008	11590	7283	9837
WBGene00002076	-0.520476	7.46776	1.6154e-05	6.21485e-05	0.00674298	-1	6035	5734	3220	4574
WBGene00002077	-0.78018	9.50031	7.29795e-09	5.6887e-08	0.00857834	-1	26391.2	25264.6	10861	18088.9
WBGene00002078	-0.366191	9.00741	0.0107491	0.0215994	0.00979616	-1	17695.5	15083.4	8852.31	15690.4
WBGene00002083	-1.09605	9.20115	1.30685e-17	6.505e-16	0.00765511	-1	23058	22192	8005	12228
WBGene00002136	-0.270763	6.89271	0.0275692	0.0494053	0.00689664	-1	3951.02	3391.64	2518.24	3202.17
WBGene00002152	-0.469829	7.59409	0.00135382	0.00338877	0.0100895	-1	7044	5659	3169	5678
WBGene00002153	-0.658729	6.51568	6.72367e-07	3.41841e-06	0.00796114	-1	3518	2821	1492	2339
WBGene00002162	-0.4678	7.46603	0.000236612	0.000702445	0.00753446	-1	5907	5670	3085	4945
WBGene00002169	-0.32665	8.46198	0.00872254	0.0179694	0.0073239	-1	11829	10348	6792	10034
WBGene00002183	-0.570437	6.63363	6.424e-06	2.69354e-05	0.00725878	-1	3387.37	3303.32	1663.93	2656.61
WBGene00002196	-0.285861	7.28544	0.0184072	0.0347311	0.00679945	-1	4964	4706	3175	4336
WBGene00002214	-0.606533	7.37447	5.34191e-07	2.77668e-06	0.00674467	-1	5973	5340	2979	4046
WBGene00002219	-0.509374	7.97171	4.16001e-05	0.000146363	0.00722726	-1	8332	8292	4573	6537
WBGene00002221	-0.778091	6.52035	1.27211e-09	1.16746e-08	0.00739017	-1	3571.03	2985.29	1433.4	2212.57
WBGene00002225	-0.829678	7.99403	4.54123e-11	5.67817e-10	0.0073685	-1	9121	9265.51	4119.15	5700.48
WBGene00002226	-0.716994	7.73074	3.85537e-09	3.20862e-08	0.00686364	-1	7534	7360.49	3573.85	5032.52
WBGene00002228	-0.445026	8.45988	0.000298017	0.000866287	0.00713187	-1	11800	11113.7	6530.6	9485.43
WBGene00002229	-0.759155	9.31886	8.61165e-09	6.62381e-08	0.00819667	-1	22237	23000	10099	15494
WBGene00002231	-0.504666	7.52337	6.51348e-05	0.000218643	0.00742972	-1	6519	5679	3184	5040
WBGene00002238	-0.806281	8.71074	7.02438e-10	6.90741e-09	0.008017	-1	15433	14652	6311	10204
WBGene00002244	-0.368515	7.53267	0.00234728	0.00554364	0.0068243	-1	6101	5678.01	3492	5205
WBGene00002263	-0.852397	9.48764	9.03558e-08	5.56564e-07	0.0119787	-1	26934	25229	9514	18641
WBGene00002297	-0.35412	7.99247	0.00375888	0.00847349	0.0070006	-1	8336	7793	5025	6930
WBGene00002344	-0.304102	9.00978	0.016876	0.0322318	0.00768406	-1	15968.8	16137	10651	13913
WBGene00002368	-0.485951	7.58402	6.11082e-05	0.000206787	0.00682822	-1	6577.41	6061.81	3475.74	5116.75
WBGene00002637	-0.509965	8.62452	0.000137211	0.000428907	0.00844981	-1	13744	12449	6606	11088
WBGene00002696	-0.322032	7.28486	0.0106951	0.0214992	0.00737583	-1	4787	4971	3160	4233
WBGene00002804	-0.477232	6.45925	0.000100856	0.000324186	0.00677601	-1	2967	2809	1595	2358.05
WBGene00002845	-0.534372	9.38981	0.0002529	0.000745297	0.0101224	-1	24405	20494	10770	19148
WBGene00002850	-0.379064	8.06498	0.00333824	0.00762224	0.00784871	-1	9192	7925	4898	7682
WBGene00002879	-0.744113	6.75507	3.64775e-10	3.75664e-09	0.00633793	-1	3882	3744	1845	2460
WBGene00002957	-0.509858	7.04949	5.98609e-05	0.000202894	0.00742893	-1	4357	4412	2348	3536
WBGene00002982	-0.511771	5.15066	0.00521863	0.0113647	0.0148847	-1	1203	1148	687	865
WBGene00002994	-0.627929	7.70655	5.87494e-07	3.02516e-06	0.00735165	-1	7361	6952	3442	5429
WBGene00002998	-0.414996	6.85878	0.00048233	0.0013488	0.00643433	-1	3995	3498	2230	3090
WBGene00003002	-0.330697	8.81547	0.0116929	0.0232899	0.00815861	-1	15355	13033	8337	13257
WBGene00003010	-0.34431	6.63274	0.00583015	0.0125319	0.00706649	-1	3141	3114	2054	2586
WBGene00003026	-0.692109	9.12226	1.58829e-07	9.22867e-07	0.00822293	-1	19982	18875	8789	14310
WBGene00003035	-0.462116	5.08208	0.0145011	0.0281016	0.0158999	-1	1061	1144	646	872
WBGene00003036	-0.476117	7.93769	9.86233e-05	0.000317692	0.00699174	-1	8290	7809	4497	6513
WBGene00003037	-0.347839	7.04832	0.00485522	0.0106487	0.00701001	-1	4255	4104	2664	3545
WBGene00003041	-0.475647	5.85359	0.00152339	0.00376365	0.0101113	-1	2079	1723	1025	1582
WBGene00003044	-0.468589	6.37308	0.000140242	0.000437337	0.00677845	-1	2801.46	2626	1563	2153
WBGene00003052	-0.530204	8.13358	4.15569e-05	0.000146261	0.00785728	-1	9297	9407	4871	7532
WBGene00003059	-0.464273	5.85654	0.00158448	0.00389795	0.00963897	-1	1925	1860	1140	1444
WBGene00003061	-0.547215	5.79911	0.000171651	0.000524793	0.00944084	-1	1986	1746	988	1439
WBGene00003062	-0.402909	6.93924	0.00188583	0.00456522	0.00772809	-1	3796.01	4068	2411	3225
WBGene00003065	-0.559782	6.00257	4.75757e-05	0.000165054	0.0084398	-1	2174	2130	1166	1602
WBGene00003067	-0.534927	5.93168	0.000416036	0.00117599	0.0103214	-1	2317.59	1770.19	1129.26	1530.25
WBGene00003077	-0.809773	4.57402	0.000306379	0.000886716	0.0221074	-1	827.76	874.6	413.97	498.81
WBGene00003078	-0.522909	5.07291	0.0046672	0.0102968	0.0151369	-1	1116.92	1115.92	619.99	853.95
WBGene00003079	-0.585888	4.66685	0.00957905	0.0195757	0.0228449	-1	774	934	428	665
WBGene00003080	-0.980845	3.94632	0.00068947	0.00185844	0.0365118	-1	468	672	236	314
WBGene00003081	-0.795963	4.8169	9.29598e-05	0.000300652	0.0182689	-1	978	1031	458	642
WBGene00003082	-0.624681	5.61441	5.4854e-05	0.000187443	0.0106167	-1	1754	1597	899	1147
WBGene00003083	-0.314467	7.10423	0.013442	0.0263224	0.00745861	-1	4455	4151	2905	3595
WBGene00003085	-0.38466	8.90144	0.00260812	0.00609222	0.00773624	-1	15225	15304	8908	13440
WBGene00003107	-0.789952	2.78183	0.016236	0.0311804	0.0447444	-1	234	251	116	149
WBGene00003119	-0.288387	6.24066	0.0253205	0.0458642	0.00745813	-1	2372	2314	1527	2112
WBGene00003123	-0.630357	6.46719	8.45773e-07	4.18602e-06	0.00737983	-1	2931.44	3117.78	1532.64	2188.7
WBGene00003130	-0.660567	7.09357	8.04901e-07	3.99888e-06	0.00826343	-1	4625	4798	2190	3540
WBGene00003132	-0.373314	7.81831	0.00206098	0.00493098	0.00685696	-1	7423	6954	4428	6085
WBGene00003133	-0.75148	7.45442	1.586e-08	1.15577e-07	0.00818459	-1	6754	5691	2674	4416
WBGene00003134	-0.703221	5.73294	1.76145e-06	8.1724e-06	0.00958421	-1	1948	1769	880	1292
WBGene00003136	-0.325154	6.29686	0.0127477	0.0251135	0.00765489	-1	2680	2261	1616	2096
WBGene00003148	-0.771789	6.70508	1.01554e-09	9.53766e-09	0.00721549	-1	3568	3836	1724	2398
WBGene00003154	-0.689037	8.55595	3.60082e-08	2.43778e-07	0.00733923	-1	13119	13072	6258	9237
WBGene00003155	-0.478902	8.59172	9.01133e-05	0.000292079	0.00705001	-1	13046	12309	7110	10182
WBGene00003156	-0.412644	8.0753	0.00164395	0.00403109	0.00808168	-1	8387	8955	5024	7419
WBGene00003157	-0.328298	8.04087	0.00917857	0.0188199	0.00746687	-1	8521	8026	4959	7641
WBGene00003158	-0.601968	8.39956	1.47973e-06	6.98311e-06	0.00734193	-1	11520	11435	5839	8580
WBGene00003159	-0.56179	9.043	1.0312e-05	4.13945e-05	0.00766813	-1	17521	17920	9344	13534
WBGene00003160	-0.59804	6.72075	4.1547e-07	2.22371e-06	0.00630143	-1	3719	3449	1828	2679
WBGene00003162	-0.836832	8.70177	4.52682e-11	5.66693e-10	0.00755457	-1	14930	15158	6510	9556
WBGene00003177	-0.72185	6.18979	5.05397e-08	3.31842e-07	0.00781675	-1	2778	2357	1228	1720
WBGene00003183	-0.452806	7.39273	0.000242241	0.000717117	0.00704471	-1	5520	5428	3285	4264
WBGene00003184	-0.360367	7.68146	0.00443282	0.00983158	0.00748226	-1	6639	6378	4269	5255
WBGene00003185	-0.495863	6.01976	0.000493032	0.00137468	0.00908631	-1	2070	2201	1199	1681
WBGene00003210	-0.472163	9.01934	0.000228265	0.000679206	0.00777289	-1	18054	16025	9171	14316
WBGene00003214	-0.760454	7.83515	2.29175e-09	1.98637e-08	0.00752551	-1	8288	7915	3553	5611
WBGene00003218	-0.366588	8.33181	0.00300283	0.0069367	0.00719101	-1	10419	10054	6106	9033
WBGene00003219	-0.59375	4.77062	0.00330406	0.00755576	0.018016	-1	979	871	483	679
WBGene00003224	-0.595653	6.49654	2.64944e-05	9.73106e-05	0.00912709	-1	3414.82	2731.56	1771.58	2012.74
WBGene00003225	-0.434944	6.03861	0.00199022	0.00478468	0.00889585	-1	2093	2161	1211	1792
WBGene00003228	-0.571694	8.85789	9.21337e-06	3.73429e-05	0.0078425	-1	15259	15985	8436	11506
WBGene00003230	-0.311754	10.2014	0.0161704	0.0310697	0.00801579	-1	35844	37615	24198	31771
WBGene00003241	-0.399485	7.19439	0.00122395	0.00309855	0.00704012	-1	5046	4369	2875	3864
WBGene00003367	-0.426116	7.5354	0.000856993	0.00226045	0.0076196	-1	6409.99	5611.1	3283.35	5287.47
WBGene00003389	-0.50893	7.43252	2.61562e-05	9.62037e-05	0.00678209	-1	5877	5571	3099	4565
WBGene00003390	-0.520832	5.84064	0.000320255	0.000923737	0.00934484	-1	1992	1818	1023	1504
WBGene00003391	-0.41363	6.86173	0.00106579	0.0027474	0.00731105	-1	3606	3870	2279	3038
WBGene00003392	-0.503796	6.77959	1.48954e-05	5.77102e-05	0.0061272	-1	3794	3479	1979	2902
WBGene00003393	-0.309303	7.46142	0.0127116	0.0250565	0.0071755	-1	5808	5210	3332.94	5163
WBGene00003395	-0.406958	7.59503	0.00148025	0.00367182	0.00763457	-1	6307	6123	3975	4822
WBGene00003406	-0.498646	7.53402	3.67787e-05	0.000131166	0.00677006	-1	6191	6048	3431	4791
WBGene00003410	-0.626128	8.72984	5.30667e-07	2.76523e-06	0.00733764	-1	14976.3	14106.6	7192.75	10783.4
WBGene00003415	-0.505653	7.87777	8.46254e-05	0.000275659	0.00774878	-1	8077	7504	4029	6498
WBGene00003418	-0.341615	7.15469	0.00519401	0.0113205	0.00688825	-1	4783	4215	2793	3939
WBGene00003421	-0.568696	6.36328	1.2354e-05	4.86755e-05	0.00762023	-1	3050	2511	1429	2137
WBGene00003422	-0.480695	7.83851	8.12458e-05	0.000266967	0.00694653	-1	7911	7150	4186	6075
WBGene00003499	-0.430883	6.22924	0.000940085	0.00245729	0.00759968	-1	2619	2247	1445	1966
WBGene00003504	-0.346958	7.1515	0.0055524	0.0120116	0.00722076	-1	4885	4115	2855	3820
WBGene00003507	-0.684013	5.70034	4.59334e-06	1.97508e-05	0.00986743	-1	1927.86	1689.82	873.67	1265.02
WBGene00003508	-0.322751	8.07491	0.00884623	0.0181919	0.00713997	-1	8648.94	8259.01	5319.35	7519.25
WBGene00003584	-0.44549	4.87341	0.0272005	0.0488786	0.0180147	-1	1040	867	587	726
WBGene00003587	-0.632836	5.32334	0.000210858	0.000631185	0.0129193	-1	1350	1388	704	972
WBGene00003656	-0.296889	6.87354	0.0116101	0.0231471	0.00630435	-1	3806.25	3490.58	2358.33	3269.44
WBGene00003676	-0.738114	5.04749	7.01374e-05	0.000232597	0.0151979	-1	1192	1136	544	783
WBGene00003777	-0.513425	9.86165	0.00012358	0.000390149	0.00850142	-1	31730	30028	15669	25945
WBGene00003785	-0.468664	8.40091	0.000206069	0.000618265	0.00751133	-1	11049	11073	6108	9161
WBGene00003787	-0.516656	6.75924	1.33673e-05	5.22545e-05	0.00638281	-1	3759	3439	1921	2874
WBGene00003788	-0.369723	7.09297	0.00257119	0.00602075	0.0069225	-1	4594	4099	2633	3752
WBGene00003789	-0.484163	8.34077	0.00014071	0.000438535	0.00761553	-1	11203	10153	5674	8938
WBGene00003792	-0.405927	7.81215	0.00325145	0.00744521	0.00894307	-1	7934	6559	3895	6618
WBGene00003795	-0.613493	9.71777	1.21485e-06	5.8145e-06	0.00756925	-1	29200	28257	14303	21560
WBGene00003796	-0.55708	8.96028	1.72339e-05	6.59152e-05	0.00794121	-1	17280	16199	8389	13433
WBGene00003797	-0.313504	6.89449	0.00923989	0.0189307	0.00664033	-1	3763	3671	2285	3424
WBGene00003798	-0.439998	8.76424	0.00161468	0.00396575	0.00922594	-1	15637.4	12699.4	7485.47	12567
WBGene00003799	-0.321015	6.91172	0.0086845	0.0179016	0.00686454	-1	3886	3660	2285	3484
WBGene00003800	-0.316266	8.38626	0.011841	0.0235535	0.00745431	-1	11162	9812	6364	9707
WBGene00003801	-0.420898	7.14145	0.00158332	0.00389604	0.00823689	-1	4943	4196	2470	4078
WBGene00003802	-0.695824	6.81094	4.10129e-09	3.38631e-08	0.00632449	-1	3916.2	3907.38	1899.41	2691.88
WBGene00003804	-0.288978	6.52147	0.0192308	0.0361092	0.00690168	-1	2872	2823	1780	2669
WBGene00003815	-0.736197	7.45347	1.61802e-09	1.44433e-08	0.00686265	-1	6468	5900	2839	4236
WBGene00003825	-0.329946	5.91992	0.0255539	0.0462137	0.00986114	-1	1917	1883	1106	1797
WBGene00003826	-0.523498	7.30095	4.88294e-05	0.000168899	0.00769624	-1	5064.79	5404.58	2826.86	4121.52
WBGene00003827	-0.342744	7.94047	0.00601943	0.0129042	0.00730763	-1	7893	7603	4628	7048
WBGene00003829	-1.12022	6.389	2.10217e-18	1.13855e-16	0.00722416	-1	3187	3276	1180	1644
WBGene00003831	-0.479092	7.36757	0.000185762	0.000563322	0.00763134	-1	5409	5430	2891	4566
WBGene00003834	-0.310747	6.86268	0.0131573	0.0258327	0.00721922	-1	3797	3478	2147	3478
WBGene00003836	-0.549869	5.21342	0.002655	0.00618789	0.014922	-1	1176	1300	671	938
WBGene00003851	-0.433076	5.57193	0.00563271	0.0121474	0.0109056	-1	1634	1450	873	1302
WBGene00003864	-0.425566	8.70685	0.000859298	0.00226538	0.00770178	-1	14046	12999	8453	10451
WBGene00003865	-0.622051	9.23915	1.37295e-06	6.50269e-06	0.00783991	-1	20570	20726	11068	14246
WBGene00003870	-0.297415	6.44445	0.0184658	0.0348291	0.00717517	-1	2929	2497	1810	2346
WBGene00003901	-0.311271	8.37556	0.012362	0.024441	0.00730655	-1	10634	10121	6359	9612
WBGene00003902	-0.539641	10.8934	3.93204e-05	0.00013928	0.00820198	-1	64352	62785	31829	52297
WBGene00003904	-0.29603	7.11637	0.0223485	0.0411991	0.00775611	-1	4256	4358	2930	3679
WBGene00003914	-0.869809	8.55849	1.52142e-11	2.10921e-10	0.00776548	-1	14386	13137	5550	8885
WBGene00003917	-0.288892	6.46877	0.021098	0.0391579	0.00708611	-1	2692	2792	1794	2466
WBGene00003920	-0.862239	9.39062	8.39515e-11	9.89341e-10	0.00828493	-1	23787	24992	10210	15465
WBGene00003922	-0.427275	7.04167	0.00102121	0.00265012	0.00780287	-1	4098	4406	2537	3466
WBGene00003923	-1.06077	7.06749	1.74251e-16	6.94478e-15	0.00750832	-1	5057	5158	1867	2812
WBGene00003924	-0.535148	7.84306	3.9698e-05	0.000140427	0.00793497	-1	7462	7840	3985	6130
WBGene00003925	-0.877374	6.90168	1.56581e-12	2.70984e-11	0.00697061	-1	4267	4451	1868	2647
WBGene00003926	-0.764105	7.30965	1.60172e-08	1.1635e-07	0.00844488	-1	5340	5894	2502	3838
WBGene00003927	-0.726015	7.80225	1.61052e-08	1.16908e-07	0.00767642	-1	7576	8086	3748	5258
WBGene00003928	-0.668296	7.20295	1.6082e-07	9.31849e-07	0.00748427	-1	4968	5215	2531	3563
WBGene00003947	-0.733558	7.64047	2.73076e-08	1.89037e-07	0.00808583	-1	6666	7353	3277	4771
WBGene00003948	-0.628396	7.52961	1.18935e-06	5.70167e-06	0.00776348	-1	6062	6565	3316	4424
WBGene00003949	-0.690366	6.928	4.19373e-08	2.7993e-07	0.00722701	-1	4181	4287	2116	2856
WBGene00003950	-0.737143	6.83993	7.88083e-10	7.65598e-09	0.00649778	-1	4061.19	4009.31	1942.85	2644.38
WBGene00003951	-0.903185	7.12758	2.4855e-11	3.26508e-10	0.00838699	-1	4905	5348	2057	3202
WBGene00003952	-0.75004	7.64421	5.24454e-09	4.2563e-08	0.00764614	-1	6850	7276	3245	4773
WBGene00003953	-0.698881	7.26088	1.37285e-08	1.01632e-07	0.00696369	-1	5424	5279	2539	3746
WBGene00003955	-0.63675	8.71422	8.25298e-07	4.09437e-06	0.00785639	-1	14033	14758	7196	10463
WBGene00003962	-0.579537	8.67776	5.96709e-06	2.51508e-05	0.00772331	-1	14119	13565	6894	10856
WBGene00003964	-0.558377	8.91706	5.85879e-05	0.000198934	0.00913576	-1	17176	15357	7790	13513
WBGene00003989	-0.734173	8.01281	7.1561e-09	5.59064e-08	0.00749522	-1	9002	9176	4428	5916
WBGene00003992	-0.728916	8.85077	4.43478e-09	3.63013e-08	0.00725085	-1	16825	15686	7593	11075
WBGene00003994	-1.0477	7.99532	2.97413e-16	1.10363e-14	0.00757364	-1	9845	9555	3516	5467
WBGene00004014	-0.547511	7.7508	9.18575e-06	3.72947e-05	0.0070938	-1	7176	7238	3962	5384
WBGene00004015	-0.554832	7.29792	7.52698e-06	3.1025e-05	0.00708396	-1	5250	5301	2840	3983.99
WBGene00004027	-0.529654	7.58604	3.44528e-05	0.000123503	0.00760408	-1	6238	6545	3644	4722
WBGene00004028	-0.316605	6.01206	0.0199874	0.0373085	0.00827185	-1	2086	1951	1286	1787
WBGene00004031	-0.355794	7.2389	0.00364635	0.00826259	0.00692418	-1	4932	4637	2894	4223
WBGene00004042	-0.578649	8.40436	2.80199e-06	1.25263e-05	0.00716425	-1	11617	11276	5983	8599
WBGene00004043	-0.401746	7.35259	0.00116435	0.00297214	0.00709043	-1	5237	5248	3152	4382
WBGene00004044	-0.37674	8.87587	0.0025553	0.00598892	0.00738328	-1	16113	13896	9179	12688
WBGene00004051	-0.376756	6.57765	0.00368021	0.00832308	0.00767102	-1	3354	2750	1749	2738
WBGene00004064	-0.414612	6.56767	0.000667788	0.00180512	0.00670053	-1	3262	2860	1825	2522
WBGene00004075	-0.379223	9.12458	0.00496363	0.0108659	0.0086553	-1	17269	18274	10145	16106
WBGene00004093	-0.848305	7.92818	7.99385e-10	7.7383e-09	0.00886976	-1	9574.16	8136	3496.24	5965.49
WBGene00004094	-0.59518	8.25613	2.71932e-06	1.21891e-05	0.0075521	-1	11251	9555	5212	7914
WBGene00004101	-0.352932	7.44992	0.00370738	0.00837185	0.00686301	-1	5560	5496	3465	4740
WBGene00004105	-0.771778	6.70708	2.73397e-10	2.88087e-09	0.00673955	-1	3906	3534	1630	2534
WBGene00004109	-0.360938	7.03121	0.00310926	0.00716672	0.00684373	-1	4278	4020	2558	3570
WBGene00004110	-0.49076	8.90093	0.000143906	0.000447428	0.00788491	-1	15614	15866	8489	12944
WBGene00004111	-0.49494	5.86585	0.000582144	0.00159995	0.00923931	-1	2046	1805	1060	1536
WBGene00004117	-0.277592	8.17217	0.0252926	0.0458363	0.00724742	-1	9509	8355	5812	8153
WBGene00004125	-0.349814	6.35143	0.00761159	0.0159223	0.00775351	-1	2489	2659	1631	2199
WBGene00004132	-0.709588	9.85868	1.76801e-08	1.27018e-07	0.00750047	-1	32828	32164	15365	22508
WBGene00004136	-0.438772	7.71424	0.00026453	0.000777596	0.00673896	-1	7003	6634	3969	5580
WBGene00004140	-0.537331	5.24482	0.00382895	0.00861472	0.0155094	-1	1359	1175	611	1071
WBGene00004143	-0.801774	9.87111	2.20356e-09	1.91629e-08	0.0084742	-1	33024	34042	14261	22684
WBGene00004148	-0.6971	7.25961	2.33378e-08	1.63664e-07	0.00716672	-1	5470	5223	2482	3824
WBGene00004151	-0.969061	1.88898	0.0122039	0.0241741	0.0579816	-1	145	126	58	72
WBGene00004152	-0.484019	7.26499	0.000214355	0.000641103	0.00791632	-1	4864	5230	2976	3844
WBGene00004167	-0.567925	9.19457	2.22762e-05	8.32808e-05	0.00849123	-1	19662.8	19786	9747.38	15839
WBGene00004178	-0.632469	8.57744	5.73703e-07	2.95852e-06	0.0075242	-1	13262.9	12932	6358	9810
WBGene00004179	-1.61984	8.19584	2.04301e-30	7.62701e-28	0.0089889	-1	14297.1	10779	3299	4375
WBGene00004180	-0.321286	6.01387	0.0200171	0.037344	0.00852563	-1	2049.7	1994.77	1321.92	1735.7
WBGene00004181	-0.462432	7.13858	0.000161235	0.000495765	0.00691538	-1	4711	4500	2589	3775
WBGene00004186	-0.2807	7.339	0.0228153	0.041862	0.00704083	-1	5167	4854	3381	4399
WBGene00004187	-0.434652	9.52275	0.00264244	0.00616411	0.009944	-1	25837	21986	12296	21860
WBGene00004188	-0.618005	6.54709	1.23782e-06	5.91091e-06	0.00734877	-1	3230	3154	1538	2450
WBGene00004189	-0.368649	7.55518	0.00373903	0.00843603	0.00754854	-1	6111	5848	3408	5479
WBGene00004190	-0.529881	4.66955	0.0112515	0.0224879	0.0192666	-1	898	796	471	638
WBGene00004204	-0.360812	8.7956	0.00408542	0.00914198	0.0074765	-1	14668	13544	8298	12686
WBGene00004208	-0.475323	9.87974	0.000241836	0.000716123	0.00797307	-1	33077.8	28874	16606.3	25994.8
WBGene00004217	-0.353296	8.67044	0.00426262	0.00949843	0.00722044	-1	13515	12299	8237	10822
WBGene00004239	-0.434358	8.96901	0.00074071	0.00198275	0.00784922	-1	15810	16630.6	9516.55	13305
WBGene00004241	-0.7183	10.0439	1.26317e-08	9.43138e-08	0.0075337	-1	36785	37235	17587	25243
WBGene00004242	-0.384564	8.22835	0.00251007	0.00589084	0.00761754	-1	9712.2	9442.96	6083.88	7736.65
WBGene00004243	-0.414075	8.66883	0.00246933	0.00580957	0.00885057	-1	12648	13530.4	8380.22	10072.8
WBGene00004244	-0.431665	7.66493	0.000441048	0.00124099	0.00702308	-1	6928	6235	4005	5188
WBGene00004246	-0.443828	6.82253	0.000267675	0.000785579	0.00675228	-1	3598.3	3746.63	2180.07	2936.89
WBGene00004274	-0.556769	7.90202	7.70083e-05	0.000254254	0.00930946	-1	7616	8407	3968	6533
WBGene00004278	-0.626367	3.51375	0.0259754	0.0468786	0.0337986	-1	427.21	351.69	194.84	284
WBGene00004296	-0.504741	7.7368	5.54649e-05	0.000189469	0.00731482	-1	7565	6579	3743	5773
WBGene00004298	-0.470604	5.7388	0.00169275	0.0041423	0.0100419	-1	1879	1624	946	1467
WBGene00004302	-0.686592	9.24	6.42634e-08	4.09351e-07	0.00760595	-1	20998	21051.2	10567.2	14160
WBGene00004304	-0.445758	8.19328	0.000306402	0.000886716	0.00716177	-1	9976	9087	5484	7803
WBGene00004305	-0.541271	6.71515	4.08712e-06	1.7816e-05	0.0062311	-1	3664	3365	1892	2694
WBGene00004312	-0.310988	6.89512	0.010821	0.0217231	0.00679776	-1	3808	3625	2496	3142
WBGene00004315	-0.288655	6.77258	0.0138043	0.0269008	0.00623456	-1	3650	3144	2200	3066
WBGene00004323	-0.347265	6.97869	0.0056187	0.0121272	0.00722533	-1	4354	3632	2481	3459
WBGene00004324	-0.321133	6.03257	0.0221721	0.040919	0.0088679	-1	2227	1882	1248	1884
WBGene00004326	-0.30638	7.13897	0.0134171	0.0262885	0.00707402	-1	4577	4219	2931	3769
WBGene00004333	-0.320609	7.23628	0.0100516	0.0203861	0.00718559	-1	5052	4411	2886	4332
WBGene00004336	-0.297178	8.42802	0.0216471	0.0400279	0.00791991	-1	11050.4	10385.2	6403.93	10337
WBGene00004338	-0.580156	5.5102	0.000298347	0.000867006	0.0114287	-1	1518	1555	808	1147
WBGene00004339	-0.424623	7.19856	0.000759712	0.00203154	0.00733877	-1	4778	4711	2934	3727
WBGene00004340	-0.333728	6.8166	0.00468251	0.0103219	0.00632382	-1	3796	3305	2277	3041
WBGene00004341	-0.3401	5.80946	0.0196919	0.0368426	0.00949904	-1	1894	1644	1088	1565
WBGene00004343	-0.282293	7.25438	0.0260664	0.0470346	0.0074715	-1	5145	4331	2930	4501
WBGene00004355	-0.564049	7.37606	1.69617e-05	6.49929e-05	0.00798335	-1	6075	5132	2763	4500
WBGene00004361	-0.4223	5.1285	0.0231329	0.0422963	0.0154043	-1	1246.97	1015.79	656.82	943.95
WBGene00004374	-1.05227	10.2783	1.51585e-16	6.09428e-15	0.00760209	-1	47265	47218	17527	25944
WBGene00004378	-0.376728	7.79436	0.0116834	0.0232799	0.0105214	-1	8058	6154	3816	6718
WBGene00004380	-0.488992	5.68185	0.00123778	0.00312902	0.010173	-1	1789	1593	998	1269
WBGene00004385	-0.519855	5.27683	0.00230285	0.00544731	0.0128804	-1	1363	1213	711	991
WBGene00004386	-0.400553	5.53551	0.0122748	0.0242799	0.011373	-1	1504	1468	933	1189
WBGene00004387	-0.36095	6.76116	0.00214606	0.00511346	0.00626589	-1	3531	3348	2164	2901
WBGene00004388	-0.521112	6.91535	6.84764e-05	0.000227739	0.0078649	-1	3820	4183	2215	3089
WBGene00004390	-0.391779	6.29308	0.00242611	0.0057156	0.00748132	-1	2597	2422	1590	2010
WBGene00004391	-0.666532	8.80086	2.43091e-07	1.36175e-06	0.00784789	-1	15672	15197	7232	11408
WBGene00004392	-0.666173	8.51567	8.75587e-08	5.41889e-07	0.00727156	-1	12623	12687	6371	8757
WBGene00004408	-0.624004	10.823	1.23466e-06	5.89852e-06	0.00786374	-1	60021	63729	31132	45494
WBGene00004409	-0.722574	9.02719	5.4725e-08	3.55525e-07	0.0083236	-1	17500	19069	8690	12431
WBGene00004410	-0.561386	7.31145	6.77786e-05	0.000225778	0.00922744	-1	4896	5743	2941	3897
WBGene00004411	-0.305327	7.40699	0.0134755	0.0263733	0.00709645	-1	5701	4904	3276	4894
WBGene00004412	-1.05585	10.0542	2.48539e-14	6.30578e-13	0.00897445	-1	37925	42835	14955	22208
WBGene00004413	-0.91227	11.3267	8.49096e-11	9.97258e-10	0.00930917	-1	87411.6	101191	38319.4	57709.3
WBGene00004414	-1.12666	11.2548	2.10913e-17	1.0067e-15	0.00823549	-1	91654	97136	32479	50437
WBGene00004415	-0.722452	10.9545	3.97484e-08	2.66853e-07	0.00820173	-1	67320	71832	31892	48914
WBGene00004416	-0.937481	10.7403	8.17963e-12	1.19583e-10	0.00885171	-1	59819	66647	24861	38513
WBGene00004417	-0.879551	10.6579	1.5108e-10	1.68004e-09	0.00889235	-1	55012	62723	24744	36447
WBGene00004418	-0.888022	10.9537	1.92356e-10	2.10765e-09	0.00917224	-1	67859	76983	29433	45725
WBGene00004419	-0.902734	10.7722	2.1408e-10	2.31654e-09	0.00952045	-1	58765.4	69315.2	26544.9	38989.8
WBGene00004420	-1.21641	10.0402	2.56209e-17	1.18502e-15	0.00959386	-1	38493	44291	13535	20632
WBGene00004421	-0.857146	10.4464	4.51828e-10	4.56325e-09	0.00891345	-1	47809	53356	20947	32684
WBGene00004422	-0.745543	10.0885	1.42478e-08	1.05104e-07	0.00817173	-1	36935	39855	18261	25263
WBGene00004424	-1.00942	10.2374	1.13971e-12	2.02264e-11	0.00944455	-1	42598	48132	16835	26485
WBGene00004425	-0.762784	10.3753	2.33448e-08	1.63664e-07	0.00882124	-1	44128	49884	21490	31454
WBGene00004426	-0.788726	9.34746	1.40243e-07	8.24051e-07	0.0105798	-1	20902	25445	10335	15370
WBGene00004427	-0.990115	9.89038	5.44794e-13	1.05069e-11	0.00882981	-1	33486	37539	14076	20003
WBGene00004428	-0.894251	10.4021	2.1559e-11	2.88548e-10	0.00840157	-1	47040	51974	20505	30435
WBGene00004429	-0.849655	10.7427	6.51495e-10	6.43066e-09	0.008929	-1	57830	66112	26652	39095
WBGene00004430	-0.785773	10.4108	1.40245e-07	8.24051e-07	0.0105312	-1	43387	53383	21454	32408
WBGene00004431	-0.80715	10.3058	6.31387e-09	5.01893e-08	0.00912007	-1	42340	48257	20056	29439
WBGene00004432	-1.09849	9.9344	1.92102e-14	4.98273e-13	0.00961218	-1	34849	40156	13297	20301
WBGene00004433	-1.03102	10.4517	1.06748e-13	2.3945e-12	0.00901887	-1	49214	56534	19946	29570
WBGene00004434	-1.0817	9.07773	3.19411e-14	7.91185e-13	0.00945854	-1	19347	21930	7299	11440
WBGene00004435	-0.901476	9.29699	6.25646e-12	9.29324e-11	0.0080652	-1	22451	23697	9627	13925
WBGene00004436	-0.995875	10.4629	1.23342e-11	1.74465e-10	0.0101386	-1	47927	57698	20090	30769
WBGene00004439	-1.0696	10.3687	6.67417e-13	1.25252e-11	0.0103677	-1	45209	55376	18678	27162
WBGene00004440	-1.10607	9.79735	1.04111e-14	2.84144e-13	0.00954169	-1	31689	36628	12134	18276
WBGene00004441	-1.02571	8.96729	2.47513e-11	3.2585e-10	0.0110246	-1	16750	20934	7151	10585
WBGene00004442	-1.11351	9.12776	4.3532e-13	8.50543e-12	0.0109991	-1	19140	23817	7656	11372
WBGene00004443	-1.14794	7.93807	3.8055e-14	9.22944e-13	0.0106051	-1	8473	10498	3515	4606
WBGene00004444	-1.25053	8.96502	1.13775e-13	2.5358e-12	0.0131301	-1	16846	22603	6371	9555
WBGene00004445	-1.11434	9.31157	2.03036e-12	3.41643e-11	0.0117002	-1	21597	27196	8491	13194
WBGene00004446	-0.985125	8.98753	8.86639e-12	1.28544e-10	0.00973939	-1	17380	20522	7414	10904
WBGene00004447	-0.828859	9.48172	6.778e-09	5.3271e-08	0.00962756	-1	23617	27800	11592	15949
WBGene00004448	-0.943168	8.80117	9.42867e-09	7.194e-08	0.0126416	-1	14241	18675	6467	10012
WBGene00004449	-0.756596	9.47299	2.23918e-06	1.02121e-05	0.0120814	-1	21845	28244	11373	17090
WBGene00004450	-1.16537	9.23805	1.02364e-13	2.31104e-12	0.01141	-1	20831	26058	7913	12184
WBGene00004452	-1.11628	8.65204	8.48584e-12	1.23541e-10	0.0124155	-1	13497	17391	5276	8475
WBGene00004453	-1.58487	7.2818	2.70396e-20	2.14125e-18	0.0132463	-1	5580	7500	1626	2580
WBGene00004454	-1.22394	9.17802	3.7014e-11	4.72414e-10	0.0158782	-1	18503	26904	7565	11103
WBGene00004456	-0.935228	8.74343	5.40554e-09	4.37e-08	0.0120307	-1	13740	17831	6360	9481
WBGene00004458	-0.798379	8.52863	8.95985e-10	8.5328e-09	0.00794969	-1	14102	12401	5586	9019
WBGene00004459	-0.625197	8.71885	1.21654e-06	5.81725e-06	0.00781851	-1	14867	13989	6923	11009
WBGene00004460	-0.582526	8.34509	3.20092e-06	1.41897e-05	0.00734547	-1	11287	10718	5562	8477
WBGene00004461	-0.774124	7.90023	1.53796e-09	1.38113e-08	0.00763838	-1	8615	8389	3695	5835
WBGene00004462	-0.299486	7.40673	0.01364	0.0266553	0.00684162	-1	5331	5226	3362	4794
WBGene00004463	-0.621629	8.13186	4.85332e-07	2.5519e-06	0.00713597	-1	9858	9329	4872	6982
WBGene00004464	-0.374542	8.00352	0.0022127	0.00525548	0.00702255	-1	8573	7790	4991	6973
WBGene00004465	-0.501726	7.62474	4.28933e-05	0.000150458	0.00699579	-1	6614.66	6432.37	3527	5265
WBGene00004466	-0.650555	6.94053	1.95699e-07	1.11906e-06	0.00713996	-1	4259	4200	2058	3086
WBGene00004467	-0.622293	7.79118	2.01519e-06	9.25111e-06	0.00800085	-1	7242	7871	3792	5586
WBGene00004468	-0.536981	6.64332	7.46276e-06	3.07846e-05	0.00647626	-1	3390	3282	1845	2510
WBGene00004469	-0.900201	10.9728	9.57741e-12	1.37517e-10	0.00822901	-1	70461	76852	30513	44891
WBGene00004470	-0.871731	10.7583	3.21593e-11	4.14502e-10	0.00813748	-1	61114	65030	26112	39918
WBGene00004471	-0.894264	9.87088	1.37516e-11	1.92173e-10	0.00822762	-1	33516	35072	13997	21327
WBGene00004472	-0.951282	10.2242	7.30524e-12	1.07552e-10	0.00905759	-1	41823	46883	17409	26571
WBGene00004473	-0.744026	10.6763	5.37394e-08	3.49775e-07	0.00886202	-1	54017	61242	26437	39427
WBGene00004474	-0.855888	10.325	8.36195e-10	8.04103e-09	0.00916859	-1	43062	49842	20095	28908
WBGene00004475	-0.81153	10.4329	1.6574e-08	1.20061e-07	0.00976543	-1	46403	52653	20588	33861
WBGene00004476	-1.08046	10.587	9.83342e-14	2.22487e-12	0.00985945	-1	53190	64149	21891	31061
WBGene00004477	-0.90949	10.8581	2.15508e-12	3.59857e-11	0.00789709	-1	65792	70616	28730	40360
WBGene00004478	-0.849386	10.1301	4.05522e-11	5.13809e-10	0.00779932	-1	39839	41363	17547	25410
WBGene00004479	-0.885981	9.93501	2.10173e-10	2.28134e-09	0.00915065	-1	33609	37851	14759	22281
WBGene00004480	-0.99979	10.1928	1.33327e-12	2.33444e-11	0.00932364	-1	40685	47050	17075	24847
WBGene00004481	-0.924669	9.52788	1.19379e-10	1.35491e-09	0.0096783	-1	25409	28972	10681	16867
WBGene00004482	-0.742649	8.52133	8.10941e-09	6.27444e-08	0.00777244	-1	12570	13330	6201	8491
WBGene00004483	-0.965937	10.0353	6.19033e-12	9.21759e-11	0.00926541	-1	36387	41672	15539	22642
WBGene00004484	-0.865426	9.76524	1.18142e-10	1.34232e-09	0.0084931	-1	30257	32990	13403	19766
WBGene00004485	-0.874207	9.10904	1.06404e-10	1.22359e-09	0.00859739	-1	19187	21027	8415	12570
WBGene00004486	-1.02539	9.21453	3.71866e-12	5.77581e-11	0.0101778	-1	20475	24296	8332	12785
WBGene00004487	-1.07048	10.3832	8.03949e-14	1.84291e-12	0.00960941	-1	46365	55309	19044	27168
WBGene00004488	-0.881814	9.51416	5.26247e-10	5.25393e-09	0.00947404	-1	24611	28677	11658	15820
WBGene00004489	-0.64524	9.86331	7.17727e-07	3.6191e-06	0.0080265	-1	31099	32897	16331	22529
WBGene00004490	-1.00448	8.52692	2.12507e-10	2.3019e-09	0.0116599	-1	12025	15590	5482	7654
WBGene00004491	-1.01183	9.42861	1.78596e-11	2.42766e-10	0.0106009	-1	23456	28300	9656	15022
WBGene00004492	-1.13828	9.62074	4.47036e-15	1.3163e-13	0.00981422	-1	28067	32792	10474	16062
WBGene00004493	-1.05656	9.60183	1.80849e-14	4.73788e-13	0.00887763	-1	27994	31057	10839	16345
WBGene00004494	-1.06005	9.45736	1.6542e-12	2.84398e-11	0.0105258	-1	23955	29406	10272	14092
WBGene00004495	-1.04492	9.44519	1.99789e-11	2.69123e-10	0.0113493	-1	23466	29252	9629	14949
WBGene00004496	-1.16213	9.08453	1.22076e-10	1.38401e-09	0.0151579	-1	17328	24694	7276	10761
WBGene00004497	-1.09545	7.76552	1.88132e-14	4.90411e-13	0.00941791	-1	7599	9054	3089	4340
WBGene00004498	-1.12619	8.01356	2.07811e-16	7.9862e-15	0.00864546	-1	9448	10490	3765	4873
WBGene00004499	-0.738387	9.39266	2.98989e-08	2.04805e-07	0.00837342	-1	22927	24403	10847	16286
WBGene00004501	-0.580334	8.05214	2.48772e-06	1.12362e-05	0.00709938	-1	9186	8761	4741	6651
WBGene00004502	-0.418307	8.17177	0.00100901	0.00262107	0.00760755	-1	9229	9361	5665	7490
WBGene00004503	-0.661663	7.58874	5.50088e-08	3.56925e-07	0.0068619	-1	6827	6482	3244	4770
WBGene00004504	-0.847684	7.08231	5.70939e-12	8.59975e-11	0.00689323	-1	5092.02	4739	2149	3036
WBGene00004505	-0.716325	7.71501	8.50543e-09	6.55175e-08	0.00717923	-1	7526	7211	3374	5204
WBGene00004506	-0.504512	7.17544	3.84961e-05	0.000136685	0.00691444	-1	4854	4708	2647	3758
WBGene00004510	-0.41882	6.91279	0.00275867	0.00641664	0.0090574	-1	4465	3347	2152	3424
WBGene00004512	-0.376966	16.7499	0.0197446	0.0369148	0.0125079	-1	4.1682e+06	2.90227e+06	2384269	2654517
WBGene00004513	-0.376966	16.7499	0.0197642	0.0369447	0.0125119	-1	4.1682e+06	2.90227e+06	2384269	2654517
WBGene00004567	-1.72668	4.55146	4.83175e-11	6.01982e-10	0.0293673	-1	1175	860	194	403
WBGene00004679	-0.567022	7.21906	2.07632e-05	7.82117e-05	0.00822295	-1	5310	4739	2437	4083
WBGene00004698	-0.73043	7.10809	3.1778e-08	2.16542e-07	0.00800823	-1	4631	5054	2320	3231
WBGene00004699	-0.430307	7.4129	0.000659318	0.00178592	0.00740784	-1	5379	5637	3310	4434
WBGene00004700	-0.504906	7.82562	5.69381e-05	0.000194121	0.00734486	-1	7430	7566	4300	5696
WBGene00004701	-0.340395	6.68395	0.00705462	0.0148613	0.0072713	-1	3110	3354	2052	2793
WBGene00004702	-0.90152	6.82973	1.06172e-12	1.89389e-11	0.00724043	-1	4021	4317	1741	2514
WBGene00004703	-0.758848	7.1801	1.42825e-08	1.05286e-07	0.00823654	-1	4866	5387	2458	3287
WBGene00004704	-0.577217	6.85815	4.8306e-06	2.07114e-05	0.00727232	-1	3770.01	4046.7	2110.62	2859.08
WBGene00004705	-0.347342	6.67471	0.00755555	0.0158146	0.00770163	-1	3127.21	3310.42	2140.14	2620.48
WBGene00004729	-0.344187	5.79904	0.0212365	0.0393661	0.0100293	-1	1766	1743	1029	1619
WBGene00004737	-0.452033	7.13488	0.000201129	0.000604833	0.00679783	-1	4739	4424	2662	3686
WBGene00004738	-0.286429	8.00441	0.0254635	0.0460741	0.00773439	-1	8481	7466	4853	7655
WBGene00004759	-0.335178	7.3474	0.00691668	0.0146031	0.0071407	-1	5561	4711	3213	4496
WBGene00004766	-0.505666	5.79322	0.000457658	0.00128461	0.0092429	-1	1918	1752	1043	1400
WBGene00004775	-0.68644	8.06971	1.18803e-07	7.11253e-07	0.00785562	-1	9738	8974	4286	6859
WBGene00004781	-0.294024	7.04468	0.0185078	0.0348957	0.00716365	-1	4264	3943	2768	3534
WBGene00004782	-0.343607	7.29875	0.00680864	0.0144012	0.00749152	-1	5254	4694	2901	4603
WBGene00004783	-0.505527	7.2258	7.88419e-05	0.000259815	0.00757722	-1	4805	5083	2776	3840
WBGene00004798	-0.718979	11.2869	1.82598e-06	8.45679e-06	0.0107671	-1	77944	96608	40529	61250
WBGene00004800	-0.352623	6.03844	0.0142311	0.0276398	0.0093434	-1	2285.99	1882	1216	1898.95
WBGene00004804	-0.279157	8.32633	0.0244571	0.0444609	0.00726348	-1	10107	9747	6251	9363
WBGene00004806	-0.465826	6.74656	0.000182591	0.000554994	0.00707049	-1	3511	3509	1888	2985
WBGene00004808	-0.388235	6.89822	0.00103894	0.00268812	0.00639131	-1	3897	3730	2283	3255
WBGene00004813	-0.904886	3.68237	0.00112529	0.00288231	0.0331349	-1	445	491	185	295
WBGene00004817	-1.06954	1.14035	0.021184	0.0392896	0.0753576	-1	91	72	39	32
WBGene00004823	-0.360817	5.45134	0.0277848	0.0497576	0.0119358	-1	1417	1354	902	1128
WBGene00004824	-0.419618	4.99658	0.0270788	0.0486767	0.0160058	-1	1026	1029	600	862
WBGene00004874	-0.322491	8.60611	0.011492	0.0229378	0.00770541	-1	13073	11405	7296	11415
WBGene00004880	-0.510972	6.84849	0.000247185	0.0007301	0.00897661	-1	4069	3583	1856	3331
WBGene00004882	-0.331497	6.20996	0.0109117	0.0218757	0.00760182	-1	2493	2166	1465	2041
WBGene00004888	-0.910485	8.03226	8.22751e-11	9.71776e-10	0.00913262	-1	8952	10262	3924	5861
WBGene00004896	-0.398051	6.37613	0.00120472	0.00305655	0.00677744	-1	2772	2557	1587	2252
WBGene00004914	-0.868109	6.85334	1.65267e-12	2.84398e-11	0.00682015	-1	4147	4266	1860	2507
WBGene00004915	-0.731714	7.414	1.52207e-08	1.11416e-07	0.00771966	-1	5754	6226	2849	4017
WBGene00004916	-1.02902	6.28639	4.04193e-14	9.71271e-13	0.00822603	-1	2818	3073	1150	1594
WBGene00004917	-0.743443	6.72717	3.60379e-10	3.7187e-09	0.00631674	-1	3797	3681	1796	2433
WBGene00004918	-1.02826	5.77392	9.81084e-12	1.40483e-10	0.010042	-1	2058	2076	763	1176
WBGene00004919	-0.845281	6.41992	2.88939e-08	1.98442e-07	0.0105433	-1	2742	3429	1351	1930
WBGene00004920	-0.786012	4.70097	0.000274319	0.000802759	0.0205601	-1	879	968	450	560
WBGene00004930	-0.540135	6.56734	2.3009e-05	8.55613e-05	0.00737896	-1	3095	3232	1668	2488
WBGene00004931	-0.465677	6.19787	0.00053052	0.00147096	0.0081312	-1	2383	2413	1317	2003
WBGene00004952	-0.434616	7.14019	0.000877021	0.00230571	0.00789541	-1	4387	4738	2614	3831
WBGene00004953	-0.529002	8.0938	2.01499e-05	7.61212e-05	0.00721291	-1	9603	8627	4899	7111
WBGene00004955	-0.471825	8.72923	0.000244838	0.00072378	0.00782287	-1	14796	13074	7458	11769
WBGene00004975	-0.284508	6.83946	0.0194031	0.0363739	0.00674575	-1	3677	3419	2428	3051
WBGene00004978	-0.446191	6.8107	0.000852756	0.00225211	0.0082446	-1	3910	3407	1886	3289
WBGene00004981	-0.460501	5.5038	0.00369829	0.00835854	0.011195	-1	1540	1423	823	1229
WBGene00004984	-0.451609	10.0875	0.000541871	0.00149965	0.00811081	-1	36109	34810	22018	26609
WBGene00005011	-0.627721	3.54753	0.0242215	0.0440863	0.0334424	-1	441	357	208	279
WBGene00005015	-0.485429	8.13607	0.000225899	0.000672933	0.00814822	-1	9405.6	9108.19	4836.78	7867.8
WBGene00005022	-0.474858	7.22044	0.000103876	0.000333176	0.00689474	-1	5121	4671	2845	3812
WBGene00005552	-1.31406	3.16374	3.74229e-05	0.000133146	0.0417822	-1	364	350	133	133
WBGene00005663	-0.328343	7.53633	0.00987467	0.0200827	0.00756435	-1	6044	5622	3404	5511
WBGene00006307	-0.349351	6.87667	0.00358451	0.00814009	0.00656128	-1	4005	3436	2330	3192
WBGene00006311	-0.717924	6.92791	5.74863e-09	4.63303e-08	0.00690495	-1	4404	4139	2121	2781
WBGene00006349	-0.29286	7.14476	0.0187547	0.0353231	0.00717796	-1	4713	4093	2731	4118
WBGene00006359	-0.32802	6.44917	0.00791677	0.0164816	0.00685773	-1	2903	2588	1781	2345
WBGene00006374	-0.685847	4.83804	0.000695107	0.00187074	0.0180462	-1	961	1020	504	661
WBGene00006376	-0.438072	5.61458	0.00427418	0.00952014	0.0104438	-1	1605	1570	943	1276
WBGene00006381	-0.710502	6.3011	2.59843e-07	1.44322e-06	0.00857509	-1	2627	2878	1277	1944
WBGene00006383	-0.533795	5.57048	0.00061661	0.0016842	0.0108031	-1	1656	1514	840	1245
WBGene00006387	-0.433111	5.46019	0.0108132	0.0217157	0.0129318	-1	1338	1503	828	1177
WBGene00006391	-0.567464	5.11054	0.00258446	0.00604236	0.0157945	-1	1118	1200	607	885
WBGene00006392	-0.59963	5.88247	6.26782e-05	0.000211279	0.0100273	-1	1964	2035	1103	1384
WBGene00006394	-0.678309	5.72003	2.33553e-05	8.66948e-05	0.0114552	-1	1931	1728	1000	1132
WBGene00006397	-0.671152	4.86957	0.00064949	0.0017635	0.0171026	-1	1030	991	489	720
WBGene00006414	-0.292146	6.241	0.022924	0.0420008	0.00740615	-1	2430	2267	1487	2162
WBGene00006415	-0.642077	5.57727	3.9007e-05	0.000138264	0.0108059	-1	1677	1602	816	1183
WBGene00006434	-0.41856	8.86317	0.00210737	0.00503045	0.00878393	-1	14198	15776	8574	12894
WBGene00006439	-0.72879	10.7714	8.43653e-08	5.23987e-07	0.00876744	-1	60681	62191	26749	44734
WBGene00006440	-0.269231	6.95604	0.0272418	0.0489359	0.00681194	-1	3985	3674	2553	3458
WBGene00006442	-0.309247	6.08721	0.0212633	0.0394087	0.00807112	-1	2144	2096	1355	1893
WBGene00006443	-0.495731	7.04416	5.76466e-05	0.000196089	0.00696541	-1	4633	4090	2482	3365
WBGene00006463	-0.712303	6.77882	1.14803e-09	1.0667e-08	0.00616869	-1	4066	3635	1814	2656
WBGene00006465	-0.673548	6.49133	7.43582e-08	4.66266e-07	0.00704204	-1	3062	3165	1513	2209
WBGene00006466	-0.538025	5.04206	0.00408604	0.00914198	0.015532	-1	1172	1028	619	809
WBGene00006473	-0.490823	4.96736	0.0132921	0.0260778	0.0174281	-1	1131	932	624	749
WBGene00006481	-0.526899	7.08892	2.22472e-05	8.32022e-05	0.00708385	-1	4630	4434	2578	3358
WBGene00006489	-0.34825	6.05072	0.0104184	0.0210319	0.00825872	-1	2206	1984	1327	1783
WBGene00006497	-0.396311	7.10164	0.00124944	0.00315468	0.00694266	-1	4634	4180	2600	3765
WBGene00006499	-0.576916	7.71887	2.65013e-06	1.19199e-05	0.00702199	-1	7346	6890	3616	5497
WBGene00006510	-0.318261	6.57664	0.012742	0.025107	0.00743027	-1	3298	2694	1822	2752
WBGene00006512	-0.581847	7.05906	4.85514e-06	2.0808e-05	0.00744927	-1	4865	4172	2275	3483
WBGene00006515	-0.618002	5.61223	6.21457e-05	0.000209822	0.0105514	-1	1691	1645	880	1176
WBGene00006519	-0.493693	6.6814	0.000126501	0.000397689	0.00756529	-1	3239	3514	1833	2754
WBGene00006528	-0.857332	9.39512	2.51065e-10	2.67249e-09	0.00863175	-1	23233.1	25593.6	10564	15130
WBGene00006529	-0.760286	10.2343	3.52964e-08	2.39269e-07	0.00899357	-1	40541.9	44704.4	18874	29444
WBGene00006536	-0.901466	9.26442	1.61609e-11	2.22569e-10	0.00839665	-1	21747	23356	9255	13833
WBGene00006537	-0.605313	10.2764	1.73414e-05	6.62779e-05	0.00942587	-1	39190	44972	21043	32001
WBGene00006540	-0.272974	6.67683	0.0215083	0.0398346	0.00639412	-1	3246.84	3068.93	2017.43	2959.64
WBGene00006541	-0.653165	7.25696	3.48551e-07	1.88876e-06	0.00756735	-1	5210	5323	2792	3519
WBGene00006565	-0.544694	6.88924	4.05335e-05	0.000142947	0.00808678	-1	3706	4201	2135	3031
WBGene00006567	-0.579945	5.41068	0.000403474	0.0011442	0.011894	-1	1467	1404	775	1042
WBGene00006571	-0.355082	7.4711	0.00319021	0.00732104	0.00673056	-1	5804	5435	3442	4905
WBGene00006574	-0.727008	4.21793	0.00239658	0.00564984	0.0250036	-1	689	616	326	416
WBGene00006590	-0.441922	6.08561	0.00131845	0.00331293	0.00850317	-1	2384	2036	1232	1868
WBGene00006605	-0.306039	6.9482	0.0123807	0.0244735	0.00686301	-1	4094	3618	2465	3445
WBGene00006613	-0.506453	6.05662	0.000190597	0.000576811	0.00822001	-1	2327	2082	1244	1691
WBGene00006617	-0.522676	8.42444	4.8356e-05	0.000167428	0.00779311	-1	11617	11237	5897	9356
WBGene00006619	-0.590895	5.64232	0.000226002	0.000673049	0.0114494	-1	1617	1757	923	1195
WBGene00006626	-0.653792	9.01207	2.52413e-07	1.40494e-06	0.00758168	-1	18079	17535	8578	13056
WBGene00006697	-0.385693	6.87511	0.00198008	0.0047636	0.00713334	-1	3738	3756	2142	3354
WBGene00006698	-0.498304	5.90121	0.000696972	0.00187431	0.0096595	-1	1923	2014	1146	1488
WBGene00006699	-0.819147	9.56622	2.75319e-09	2.34548e-08	0.0089424	-1	27950	26660	11033	18811
WBGene00006703	-0.350672	6.26758	0.00572309	0.0123271	0.00720281	-1	2527	2344	1556	2050
WBGene00006704	-0.417381	7.68909	0.00120196	0.00305202	0.00775061	-1	6753	6556	4236	5111
WBGene00006706	-0.528438	7.73142	3.22213e-05	0.000116463	0.007527	-1	7172.98	6980.8	4138.67	5078.2
WBGene00006707	-1.07128	5.94305	1.70011e-13	3.62678e-12	0.00930494	-1	2294.56	2396.22	864.36	1264.3
WBGene00006709	-0.663337	4.24984	0.00693296	0.0146345	0.0264868	-1	621	686	350	427
WBGene00006713	-0.806641	7.4976	1.69067e-10	1.86814e-09	0.0073492	-1	6338	6612	2952	4078
WBGene00006723	-0.569631	4.89203	0.00392195	0.00880123	0.0172728	-1	981	1013	531	746
WBGene00006724	-0.703409	6.30623	5.23902e-08	3.42486e-07	0.00747338	-1	2816	2712	1281	1963
WBGene00006725	-0.855448	9.69053	1.07384e-09	1.00132e-08	0.00926372	-1	27837	32009	12864	18740
WBGene00006726	-0.867656	2.967	0.0103309	0.0208756	0.0480212	-1	242	319	135	154
WBGene00006727	-0.859219	10.4696	8.14642e-10	7.86284e-09	0.00923085	-1	52505	50640.6	19916.9	35063
WBGene00006728	-1.02676	9.57264	2.08652e-13	4.37397e-12	0.00914229	-1	26856	30593.4	10932.1	16017
WBGene00006730	-0.456107	6.18256	0.000857632	0.00226156	0.00841198	-1	2312	2416	1414	1844
WBGene00006733	-0.503818	6.79114	2.32789e-05	8.6442e-05	0.00642035	-1	3759	3566	2144	2720
WBGene00006734	-0.579364	7.63589	6.71056e-06	2.7991e-05	0.00771138	-1	7256	6217	3322	5307
WBGene00006737	-0.533271	6.79148	6.01195e-06	2.53297e-05	0.00629023	-1	3967	3436	1976	2885
WBGene00006781	-0.297253	6.22198	0.024153	0.0439846	0.00783878	-1	2398	2245	1417	2195
WBGene00006817	-0.496489	6.40677	4.92682e-05	0.000170136	0.00669717	-1	2895	2706	1588	2171
WBGene00006829	-0.70746	5.45131	1.1188e-05	4.44838e-05	0.0114541	-1	1562	1495	733	1046
WBGene00006856	-0.557161	7.83007	8.18113e-06	3.35494e-05	0.00728074	-1	7606	7665	4001	5899
WBGene00006889	-0.579633	5.70611	8.19478e-05	0.000268695	0.00959172	-1	1821	1705	938	1298
WBGene00006924	-0.755125	10.3841	1.34567e-08	9.99027e-08	0.00835866	-1	44823.5	49619.1	22739.2	30297.6
WBGene00006925	-0.665082	5.97342	0.0166639	0.0318792	0.0360677	-1	1647.93	2653.28	765.1	1956.99
WBGene00006927	-1.39404	7.27504	1.16564e-06	5.59173e-06	0.0376563	-1	4145.55	8337.62	1530.48	3185.23
WBGene00006928	-1.18755	7.50304	2.02277e-07	1.14851e-06	0.0241365	-1	5249.28	8821.87	2142.07	3910.34
WBGene00006933	-0.309981	7.42326	0.0125005	0.0246636	0.00716448	-1	5775	4966	3276	4984
WBGene00006935	-0.352308	6.36557	0.00587654	0.0126246	0.00736509	-1	2860	2368	1620	2254
WBGene00006936	-0.498165	7.91611	0.000182829	0.000555394	0.00831865	-1	8350	7622	4062	6816
WBGene00006945	-0.303799	6.64125	0.0109068	0.0218701	0.00644996	-1	3249	2976	1948	2850
WBGene00006957	-0.397026	6.61639	0.00110827	0.00284358	0.0067162	-1	3270	3024	1815	2745
WBGene00006964	-0.739058	7.08002	8.85343e-09	6.79478e-08	0.00756909	-1	4733	4801	2161	3303
WBGene00006968	-0.424546	5.54461	0.00781966	0.0162956	0.0113379	-1	1642	1379	904	1221
WBGene00006974	-0.393234	8.05863	0.00138817	0.0034648	0.00709613	-1	8983	8114.99	5173.48	7155.59
WBGene00006976	-0.442417	5.62061	0.00578306	0.0124409	0.0114514	-1	1741	1460	998	1207
WBGene00006977	-0.364951	7.54385	0.00257983	0.00603693	0.00681105	-1	6135	5721	3752	4937
WBGene00006988	-0.451123	6.29353	0.000823043	0.00218136	0.00818066	-1	2750	2367	1589	1915
WBGene00006993	-0.349042	6.17968	0.00869639	0.0179226	0.00796282	-1	2299	2277	1373	2056
WBGene00006994	-0.513906	8.47097	6.64311e-05	0.000222209	0.00782356	-1	12461	11120	6104	9709
WBGene00006997	-0.450942	7.13566	0.00021583	0.00064503	0.00683297	-1	4833	4339	2647	3714
WBGene00007000	-0.412444	7.93756	0.00097276	0.00253509	0.00733148	-1	8203	7602	4465	6885
WBGene00007008	-0.532661	7.39224	1.22267e-05	4.82103e-05	0.00685291	-1	6001.88	5223.65	3105.67	4229
WBGene00007012	-0.417747	5.68821	0.00535865	0.0116381	0.0100228	-1	1654	1666	977	1386
WBGene00007013	-0.54441	6.44906	3.95255e-05	0.00013996	0.00794766	-1	2792	3039	1536	2285
WBGene00007017	-0.290009	6.77864	0.024394	0.044354	0.00763276	-1	3707	3123	2015	3344
WBGene00007022	-0.45536	5.06968	0.0152097	0.0293388	0.0155975	-1	1098	1087	667	833
WBGene00007024	-0.392287	8.51009	0.00146685	0.00364118	0.00717568	-1	11943	11408	6820	10147
WBGene00007028	-0.517814	8.51307	0.00149742	0.00370914	0.0125946	-1	14003	10390	5730	10740
WBGene00007042	-0.335152	8.89007	0.009712	0.0197932	0.00796817	-1	15928	13988	8780	13915
WBGene00007048	-0.480732	7.9577	0.000122852	0.000387968	0.00733972	-1	8494	7858	4415	6781
WBGene00007087	-0.647183	7.05333	2.24993e-07	1.26648e-06	0.00715335	-1	4952	4212	2310	3230
WBGene00007092	-0.746596	6.63213	9.61127e-10	9.09201e-09	0.00668954	-1	3758	3263	1695	2253
WBGene00007100	-0.399865	6.35575	0.00132302	0.00332169	0.00696548	-1	2689.29	2564.75	1538.43	2253.29
WBGene00007101	-0.413173	6.09552	0.00224628	0.00532797	0.00818127	-1	2379	2033	1320	1813
WBGene00007106	-0.582509	5.73526	0.000109651	0.000349874	0.0100633	-1	1871	1730	1013	1245
WBGene00007107	-0.669043	5.23901	0.000191082	0.000577944	0.0142243	-1	1370	1243	702	837
WBGene00007108	-0.38068	5.89828	0.00709011	0.0149271	0.00893072	-1	2016	1792	1132	1648
WBGene00007109	-0.436461	7.39629	0.000320352	0.000923762	0.00681575	-1	5630	5303	3110	4586
WBGene00007111	-0.435603	7.22488	0.000774349	0.00206697	0.00778367	-1	5300	4428	2679	4189
WBGene00007118	-0.467144	7.24867	0.000190683	0.000576904	0.0072338	-1	5309	4661	2980	3803
WBGene00007124	-0.914275	4.48522	4.71158e-05	0.000163622	0.0219774	-1	851	794.79	360	463
WBGene00007137	-0.533731	5.02849	0.00431733	0.00960601	0.0154672	-1	1121	1053	609	810
WBGene00007144	-0.315894	6.2063	0.0174372	0.0331402	0.0079108	-1	2459	2164	1540	1952
WBGene00007145	-0.791902	6.08455	6.3851e-09	5.04486e-08	0.00824849	-1	2575.72	2279.87	1149.91	1492.31
WBGene00007150	-0.550752	8.71077	1.24189e-05	4.88944e-05	0.0074905	-1	14469	13639	7234	11107
WBGene00007168	-0.498471	7.74741	3.96687e-05	0.000140371	0.00685131	-1	7206	6986	4012	5509
WBGene00007171	-0.430059	7.09177	0.000583489	0.0016021	0.00719928	-1	4382	4440	2612	3601
WBGene00007186	-0.479755	7.36739	8.3592e-05	0.000272803	0.00687906	-1	5793	5074.09	3041	4355.12
WBGene00007188	-0.528335	5.45956	0.00110193	0.00282871	0.0116472	-1	1579	1354.91	782	1151.88
WBGene00007189	-0.373813	5.51237	0.0191451	0.0359676	0.0112986	-1	1534	1372	926	1185
WBGene00007192	-0.305061	7.15642	0.0157685	0.0303384	0.00739122	-1	4388	4495	2759	4106
WBGene00007193	-0.565082	5.34582	0.000828947	0.00219454	0.0126786	-1	1473	1266	723	1033
WBGene00007194	-0.638115	4.30519	0.00744075	0.0155962	0.024856	-1	682	670	371	444
WBGene00007195	-0.625525	6.38296	8.43055e-07	4.17652e-06	0.00722527	-1	2820	2882	1495	2005
WBGene00007201	-1.05406	5.55552	5.32908e-11	6.60011e-10	0.0112896	-1	1912.64	1668.95	712.29	910.66
WBGene00007207	-0.387408	5.80619	0.00753986	0.0157881	0.00938027	-1	1903	1677	1059	1542
WBGene00007215	-0.461575	5.09518	0.0113706	0.0227172	0.0147523	-1	1168	1064	631	909
WBGene00007223	-0.611248	6.51928	2.52837e-05	9.32572e-05	0.00960198	-1	2860	3366	1722	2122
WBGene00007234	-0.604905	5.01492	0.00155005	0.00382228	0.0162119	-1	1076	1117	555	821
WBGene00007235	-0.96015	7.25876	1.39594e-14	3.72239e-13	0.00709374	-1	5722	5681	2252	3339
WBGene00007237	-0.856571	3.83048	0.000991246	0.00258005	0.0291699	-1	521	507	221	319
WBGene00007258	-0.413293	5.71907	0.00623815	0.0133267	0.0101709	-1	1854	1545	1034	1372
WBGene00007277	-0.428663	6.224	0.00317256	0.00728692	0.00955971	-1	2270	2550	1508	1868
WBGene00007290	-0.620543	6.01626	5.74174e-06	2.43384e-05	0.0083312	-1	2247	2173	1133	1597
WBGene00007312	-0.764061	4.00228	0.00253498	0.0059453	0.0278607	-1	557	574	260	374
WBGene00007329	-0.419867	7.55414	0.000961481	0.00250945	0.00754044	-1	6625	5541	3406	5271
WBGene00007332	-0.358956	8.15743	0.01248	0.0246277	0.0097365	-1	8608	9445	6110	7078
WBGene00007333	-0.321754	8.31711	0.00864839	0.0178412	0.00707136	-1	10283	9714	6469	8655
WBGene00007334	-1.22829	3.46178	2.38764e-05	8.8472e-05	0.0354936	-1	461	405	131	224
WBGene00007352	-1.02319	9.49886	5.95032e-15	1.70876e-13	0.00803081	-1	27479	27210	10021	15777
WBGene00007355	-0.534126	6.44125	4.65432e-05	0.000161848	0.00775875	-1	2837	2949	1674	2090
WBGene00007385	-0.523787	8.11942	2.23601e-05	8.35347e-05	0.00715054	-1	9678	8845	5050	7181
WBGene00007400	-0.37008	5.57357	0.0186321	0.0351111	0.0110545	-1	1548	1478	886	1350
WBGene00007412	-0.273073	6.55368	0.0274319	0.0492183	0.00691875	-1	3071	2733	1986	2533
WBGene00007428	-0.279881	7.72458	0.022575	0.0415086	0.00703123	-1	7036	6075	4377	5807
WBGene00007433	-0.316979	8.43906	0.010331	0.0208756	0.00721149	-1	11385	10361	6688	9943
WBGene00007435	-0.39542	5.33162	0.0274416	0.0492273	0.0143518	-1	1460	1127	816	1028
WBGene00007436	-0.617386	4.49971	0.00523059	0.0113883	0.0215132	-1	798	743	396	557
WBGene00007443	-0.57168	5.32023	0.000895141	0.00234862	0.0131626	-1	1315	1371	709	1011
WBGene00007445	-0.607438	6.61554	4.02583e-07	2.15916e-06	0.00645992	-1	3480	3201	1747	2406
WBGene00007449	-1.0126	2.13884	0.0103047	0.0208305	0.0623955	-1	133	191	65	88
WBGene00007463	-0.288827	9.74208	0.027644	0.0495308	0.00820001	-1	27310	25847	15937	25845
WBGene00007493	-0.492289	5.7473	0.000683132	0.00184326	0.00932447	-1	1843	1698	992	1396
WBGene00007500	-0.325209	8.106	0.0127883	0.0251838	0.00802973	-1	8403	8853	5658	7359
WBGene00007501	-0.818556	5.06928	3.23282e-05	0.000116768	0.017268	-1	1304	1114	480	840
WBGene00007532	-0.794708	2.50293	0.0222835	0.0411028	0.0495819	-1	190	209	84	137
WBGene00007534	-0.653832	7.7575	9.12513e-08	5.61088e-07	0.00695354	-1	7506	7412	3721	5294
WBGene00007564	-0.346188	5.83421	0.0180197	0.0341294	0.00960399	-1	1829	1770	1076	1627
WBGene00007573	-0.500834	6.38532	8.61197e-05	0.00028009	0.00732255	-1	2709	2806	1521	2191
WBGene00007578	-0.985875	7.40484	3.58153e-15	1.08515e-13	0.00717455	-1	6842	5888	2436	3689
WBGene00007580	-0.400157	7.40933	0.000882413	0.00231814	0.00670309	-1	5656	5260	3305	4527
WBGene00007588	-0.440834	8.77957	0.00102796	0.00266631	0.00853994	-1	15398	13218	7626	12609
WBGene00007615	-0.573101	5.52206	0.000286699	0.000836646	0.0110684	-1	1662	1440	820	1156
WBGene00007616	-0.658779	3.55294	0.0201659	0.0376082	0.0344507	-1	392	412	219	259
WBGene00007624	-0.679176	10.0593	6.34171e-08	4.04206e-07	0.00746483	-1	38203	35948	17578	26641
WBGene00007625	-0.541214	6.06587	0.00012273	0.0003877	0.00889171	-1	2200	2269	1272	1626
WBGene00007630	-0.362886	6.35378	0.00366572	0.00829749	0.00699257	-1	2644	2543	1636	2177
WBGene00007645	-0.361909	6.68679	0.00224025	0.00531488	0.00633753	-1	3382	3155	2056	2752
WBGene00007681	-0.617673	6.21378	5.69992e-06	2.41807e-05	0.0082934	-1	2658	2412	1403	1694
WBGene00007684	-0.716193	4.98171	0.000250103	0.000737884	0.0169299	-1	1060	1146	535	741
WBGene00007686	-0.463796	7.24244	0.000228232	0.000679206	0.00730989	-1	5316	4604	2963	3803
WBGene00007696	-0.327539	6.89241	0.00639199	0.0136139	0.00657976	-1	3992	3478	2420	3193
WBGene00007706	-0.325094	6.48088	0.00723149	0.0152041	0.00659938	-1	2907	2698	1728	2530
WBGene00007709	-0.573218	10.2067	3.2151e-05	0.000116329	0.00903013	-1	37362	42145	21982	28584
WBGene00007712	-0.52541	5.56322	0.00104734	0.00270567	0.0114172	-1	1601.78	1540.78	918.76	1133.35
WBGene00007718	-0.394134	6.29018	0.00179011	0.00435264	0.00712939	-1	2565	2446	1533	2076
WBGene00007731	-0.636455	3.85338	0.0136949	0.0267376	0.0289338	-1	516	472	244	361
WBGene00007732	-0.686613	4.49223	0.00216991	0.00516441	0.0221216	-1	809	753	362	566
WBGene00007762	-0.560913	6.46474	3.62054e-06	1.59283e-05	0.00656707	-1	3075	2864	1595	2222
WBGene00007766	-1.18545	7.96399	6.48949e-20	4.71074e-18	0.0077087	-1	9809	9743.2	3602.03	4485.69
WBGene00007771	-0.549406	4.36689	0.0161724	0.0310697	0.022926	-1	700.91	676.94	374.81	517.8
WBGene00007780	-0.424282	5.44401	0.0091949	0.0188496	0.0117766	-1	1505	1310	848	1132
WBGene00007784	-0.848992	6.97818	4.77352e-12	7.31636e-11	0.00684331	-1	4789	4364	1974	2856
WBGene00007785	-0.344098	5.99977	0.0117177	0.0233348	0.00831778	-1	2120	1919	1269	1743
WBGene00007787	-0.408418	6.50699	0.000877304	0.00230587	0.00680297	-1	2976	2873	1687	2516
WBGene00007788	-0.637314	6.57567	1.26566e-06	6.03283e-06	0.00784803	-1	3676.62	2895.48	1606.95	2409.29
WBGene00007789	-0.525425	5.69352	0.00171173	0.0041825	0.0126339	-1	2018.38	1441.52	959.05	1304.71
WBGene00007870	-1.04935	1.76628	0.0121773	0.0241353	0.0701644	-1	114.67	136.81	36.72	82.4
WBGene00007880	-0.552674	5.33159	0.00107913	0.002777	0.0126607	-1	1365	1331	743	996
WBGene00007952	-0.4012	8.02472	0.0018617	0.00451202	0.00781466	-1	9016	7742	4726	7400
WBGene00007966	-0.57373	7.90236	1.75023e-05	6.67707e-05	0.00836079	-1	8145.25	7994.48	3912.77	6528.19
WBGene00007971	-0.575487	6.83835	1.52421e-06	7.16716e-06	0.00649455	-1	4033	3696	2125	2765
WBGene00007972	-0.411924	5.55571	0.0086688	0.0178763	0.0109425	-1	1607	1423	916	1236
WBGene00007976	-0.611637	4.00417	0.0164984	0.0316089	0.0285701	-1	596	496	263	420
WBGene00007978	-0.759727	7.15884	5.78452e-09	4.65478e-08	0.00780244	-1	5162	4969	2552	3057
WBGene00008003	-0.958149	6.07008	1.7993e-12	3.07322e-11	0.00814154	-1	2571.66	2429.02	1035.56	1399.9
WBGene00008005	-0.465959	6.81832	6.41597e-05	0.000215647	0.00616468	-1	3887	3505	2081	3004
WBGene00008035	-0.706704	7.33577	4.45279e-08	2.96465e-07	0.00768919	-1	5503	5776	2840	3691
WBGene00008053	-0.702901	8.85796	2.38133e-08	1.6648e-07	0.00745802	-1	16398	16024	7637	11367
WBGene00008061	-0.427329	6.55285	0.00065294	0.00177107	0.00709321	-1	3170	2906	1895	2349
WBGene00008081	-0.375437	6.8899	0.00152054	0.00375749	0.00639386	-1	4010	3555	2276	3260
WBGene00008107	-0.58689	7.12491	7.16274e-06	2.96758e-05	0.00788582	-1	5214	4267	2357	3665
WBGene00008117	-0.775776	6.83373	7.91155e-09	6.13043e-08	0.00825798	-1	3958.02	4150.96	1707.29	2857.69
WBGene00008136	-0.320919	7.64854	0.00816564	0.0169423	0.00685662	-1	6628.38	5959.01	4073.59	5442.2
WBGene00008145	-0.34186	6.30476	0.00752996	0.0157705	0.00736204	-1	2677.59	2315	1514	2232
WBGene00008149	-0.313191	7.42825	0.0209208	0.0388498	0.00860959	-1	5519	5250	3057	5309
WBGene00008166	-0.384427	7.22454	0.0016819	0.00411828	0.00691849	-1	4931	4626	2831	4138
WBGene00008170	-0.339298	6.17117	0.0115969	0.0231252	0.00809257	-1	2374	2167	1498	1876
WBGene00008173	-0.927014	4.92289	1.70028e-06	7.92376e-06	0.0164219	-1	1180	1060	464	653
WBGene00008174	-0.524074	5.83639	0.000531442	0.00147313	0.0102276	-1	2094	1715	1095	1393
WBGene00008207	-0.655895	3.57605	0.0174214	0.0331162	0.0326852	-1	420	398	195	301
WBGene00008210	-0.534158	5.72323	0.000282575	0.000825763	0.0096082	-1	1790	1731	958	1351
WBGene00008218	-0.606459	9.91722	6.02578e-06	2.53776e-05	0.00851764	-1	31331	34358	16917	24210
WBGene00008262	-0.449784	7.6369	0.000297616	0.000865364	0.00720347	-1	6389	6558	3705	5321
WBGene00008266	-0.287614	6.60983	0.0189967	0.0357531	0.00682959	-1	3169	2892	1880	2858
WBGene00008281	-0.560174	5.52507	0.000768231	0.00205221	0.012336	-1	1654	1442	904	1058
WBGene00008338	-0.37565	6.84583	0.00142456	0.00355138	0.00630786	-1	3817	3515	2249	3104
WBGene00008361	-0.48519	6.80086	5.60381e-05	0.000191177	0.00659866	-1	3966	3386	1990	3014
WBGene00008362	-0.337238	6.98512	0.00590102	0.0126712	0.00688993	-1	4072.42	3904.04	2455.15	3552.18
WBGene00008371	-0.521091	6.00465	0.000144984	0.000450511	0.00837679	-1	2220	2048	1204	1606
WBGene00008380	-0.46551	6.42309	0.000134447	0.000420931	0.00666424	-1	2894	2720	1604	2254
WBGene00008384	-0.783042	2.79074	0.0186275	0.0351088	0.0463741	-1	279	211	103	169
WBGene00008385	-0.660549	8.61624	1.64987e-07	9.54406e-07	0.00748234	-1	14551	12624	6513	9877
WBGene00008398	-1.01907	5.02955	1.16659e-07	7.0002e-07	0.0162337	-1	1213	1246	457	704
WBGene00008399	-0.526829	6.42349	3.30692e-05	0.000119033	0.00725505	-1	3125	2604	1518	2264
WBGene00008400	-0.537151	6.84235	3.43092e-05	0.00012303	0.0077059	-1	4236	3451	1951	3112
WBGene00008402	-0.339172	5.93868	0.0175917	0.0333974	0.00914492	-1	2115	1757	1196.01	1705.01
WBGene00008409	-0.585043	5.19386	0.000964666	0.00251651	0.013889	-1	1264	1209	678	877
WBGene00008411	-0.29646	6.63016	0.0167215	0.0319706	0.00695099	-1	3327	2843	2065	2662
WBGene00008413	-0.389637	5.69108	0.0109461	0.021932	0.0104813	-1	1823	1489	972	1429
WBGene00008414	-0.89687	5.22305	3.12396e-06	1.38661e-05	0.0164804	-1	1274	1454	533	879
WBGene00008417	-0.549108	6.4331	1.09326e-05	4.35678e-05	0.00699955	-1	3151	2651	1564	2190
WBGene00008418	-0.389023	6.25366	0.00344573	0.00784476	0.00795301	-1	2702	2191	1503	2021
WBGene00008420	-0.757439	2.5454	0.0272696	0.0489775	0.0480056	-1	204	204	105	121
WBGene00008422	-0.755643	8.30646	3.69044e-08	2.492e-07	0.00882839	-1	11574.6	10870.4	4704.56	8119.68
WBGene00008428	-0.404111	5.69925	0.0076349	0.0159615	0.0102579	-1	1792	1550	950	1459
WBGene00008429	-0.361662	6.51769	0.00361738	0.00820056	0.00698972	-1	3144	2680	1734	2578
WBGene00008440	-0.444578	6.26201	0.000812638	0.00215597	0.00790656	-1	2538	2448	1551	1889
WBGene00008452	-0.486536	6.15981	0.000237925	0.000705542	0.00785335	-1	2402	2302	1289	1911
WBGene00008456	-0.759028	4.84772	0.000124426	0.000392149	0.0172223	-1	1054	984	465	681
WBGene00008459	-0.819001	4.16501	0.000923532	0.00241765	0.0265174	-1	643	642	310	374
WBGene00008480	-0.443797	8.69827	0.000305378	0.000885342	0.00713283	-1	13839	13177	7787	11086
WBGene00008503	-0.520508	7.35587	1.89546e-05	7.19957e-05	0.00684237	-1	5646	5249	2977	4236
WBGene00008505	-0.338831	9.5074	0.00635807	0.0135607	0.00733234	-1	23337	22524	14216	20251
WBGene00008506	-0.544113	8.72176	0.000157138	0.000484248	0.00980413	-1	13885	14336	6789	11947
WBGene00008514	-0.463845	7.28627	0.000173769	0.000530494	0.00705784	-1	5455	4771	2837	4221
WBGene00008532	-0.54438	6.51755	1.73614e-05	6.63165e-05	0.00725643	-1	3355	2791	1601	2410
WBGene00008537	-0.663602	5.47632	0.000273544	0.000801166	0.014905	-1	1408	1654	834	983
WBGene00008580	-0.509505	6.14859	0.000124212	0.000391783	0.00786816	-1	2478	2225	1350	1765
WBGene00008586	-0.524412	4.28857	0.0266219	0.047913	0.0245721	-1	636	658	353	503
WBGene00008642	-0.517325	7.24173	3.25587e-05	0.000117519	0.00714748	-1	5415	4656	2845	3793
WBGene00008645	-0.400101	7.65674	0.00118477	0.00301763	0.00709983	-1	6991	5989	3792	5557
WBGene00008664	-0.47821	5.2921	0.00559162	0.0120838	0.0132702	-1	1292	1276	694	1069
WBGene00008670	-0.336481	6.39124	0.00662289	0.0140481	0.0068932	-1	2819.98	2470.47	1677.32	2283.73
WBGene00008683	-0.567768	4.92129	0.00366215	0.00829452	0.016907	-1	1002	1032	543	761
WBGene00008710	-0.38939	8.38401	0.00143487	0.00357451	0.00702869	-1	11169	10226	6409	9096
WBGene00008740	-0.690698	6.02124	4.36931e-07	2.32311e-06	0.00830222	-1	2303	2217	1112	1544
WBGene00008765	-0.391681	5.56329	0.0154339	0.0297383	0.0117387	-1	1570	1456	841	1372
WBGene00008768	-0.782428	4.62829	0.000569459	0.00156894	0.0227714	-1	816	937	436	523
WBGene00008775	-0.465729	7.03072	0.000305637	0.00088573	0.00766879	-1	4707	3873	2354	3561
WBGene00008781	-0.287982	7.25643	0.023587	0.0430362	0.00750725	-1	5244	4268	3002	4395
WBGene00008844	-0.736745	2.75368	0.0274851	0.0492968	0.0465448	-1	226	243	101	170
WBGene00008848	-0.388906	6.90776	0.00220156	0.00523139	0.00741997	-1	4140	3556	2173	3448
WBGene00008877	-0.436308	5.49545	0.00625232	0.0133515	0.0112905	-1	1543	1383	886	1152
WBGene00008882	-0.513399	5.94868	0.000780289	0.00208017	0.0105704	-1	2048	2044	1018	1747
WBGene00008887	-0.345594	7.0792	0.009201	0.0188584	0.00815843	-1	4745	3820	2516	3913
WBGene00008920	-0.686353	10.574	3.35026e-08	2.27848e-07	0.00732257	-1	54203	51904	24963	38050
WBGene00008921	-0.474853	8.26481	0.00011232	0.00035719	0.00709903	-1	10780	9438	5800	7960
WBGene00008933	-1.17952	1.67998	0.0037123	0.00838114	0.0621835	-1	113.76	129.98	45.07	56.51
WBGene00008948	-0.36843	7.58068	0.00220558	0.00523976	0.00673414	-1	6329	5849	3786	5138
WBGene00008959	-0.533575	4.62693	0.0139981	0.0272481	0.0207901	-1	872	774	484	581
WBGene00008968	-0.601028	6.49629	4.25488e-06	1.84933e-05	0.00772569	-1	2923	3197	1584	2260
WBGene00008990	-0.380186	7.19713	0.00636992	0.0135776	0.00904439	-1	5326	4076	2654	4245
WBGene00009004	-0.483882	5.63407	0.00211358	0.00504182	0.0110338	-1	1620	1639	974	1221
WBGene00009006	-0.376406	7.62252	0.00187024	0.00452958	0.00681928	-1	6354	6200	3823	5359
WBGene00009013	-0.618105	3.82415	0.0181318	0.0342982	0.0295381	-1	515	449	262	328
WBGene00009035	-0.964095	9.71679	1.17103e-13	2.59339e-12	0.00791258	-1	30816	31873	12352	18336
WBGene00009050	-0.289343	8.354	0.0199523	0.0372498	0.00729079	-1	10115	10171	6580	9184
WBGene00009052	-0.418074	6.1875	0.00128282	0.00323271	0.00754853	-1	2428	2274	1369	1977
WBGene00009065	-0.359191	8.24569	0.00750735	0.0157263	0.00852528	-1	10048	9215	5379	9076
WBGene00009069	-1.65435	4.48177	4.77958e-10	4.80856e-09	0.0300017	-1	816.74	1077.27	270.8	292.49
WBGene00009078	-1.0229	3.9641	0.00012387	0.000390829	0.0306828	-1	555	616	206	350
WBGene00009082	-0.447838	7.81563	0.000260574	0.000766399	0.00702601	-1	7443	7220	4156	6085
WBGene00009092	-0.61257	5.88304	3.92162e-05	0.000138958	0.00993235	-1	1934	2079	1026	1475
WBGene00009113	-0.67224	8.22911	7.3196e-07	3.67668e-06	0.00864343	-1	10354.1	10429.9	4730.83	7825.74
WBGene00009119	-1.34303	10.3086	1.87221e-20	1.54096e-18	0.00970115	-1	47931	54397	14824	24046
WBGene00009122	-0.961577	9.18948	1.01248e-12	1.81847e-11	0.00851289	-1	21410	22063	8238	13212
WBGene00009126	-0.575579	8.26275	2.95651e-06	1.31564e-05	0.00710903	-1	10452	10277	5526	7672
WBGene00009127	-0.387366	6.78768	0.000784188	0.00208844	0.00602262	-1	3652	3413	2155	2961
WBGene00009132	-0.424113	6.24025	0.00107428	0.00276656	0.00752565	-1	2550	2337	1493	1941
WBGene00009161	-0.694962	6.52078	7.73662e-06	3.18264e-05	0.0110762	-1	2817	3551	1476	2309
WBGene00009179	-0.803931	5.42372	1.49261e-06	7.04071e-06	0.0123012	-1	1576	1498	740	915
WBGene00009180	-0.351188	8.70095	0.00614467	0.0131512	0.00777926	-1	13397	12924	7672	12103
WBGene00009187	-0.302025	6.91423	0.0148262	0.0286624	0.007059	-1	3834.61	3677.69	2303.86	3518.23
WBGene00009189	-0.585678	6.8242	6.99835e-07	3.54084e-06	0.00630956	-1	4074	3607	2034	2811
WBGene00009200	-0.322688	6.28408	0.0104779	0.0211317	0.00712037	-1	2486	2396	1554	2147
WBGene00009211	-0.37419	6.71677	0.00170445	0.00416665	0.00643858	-1	3419.7	3275.9	2113.17	2763.24
WBGene00009223	-0.643959	5.18086	0.000781882	0.00208389	0.0164365	-1	1147	1335	610	910
WBGene00009270	-0.62698	7.17542	3.31599e-07	1.80244e-06	0.0069202	-1	5147	4756	2604	3451
WBGene00009276	-0.576367	5.17285	0.00123445	0.00312137	0.0140803	-1	1292	1143	657	886
WBGene00009284	-0.464481	7.07465	0.000156865	0.000483546	0.0069343	-1	4670	4158	2543	3514
WBGene00009285	-0.417508	8.18504	0.0010296	0.00266991	0.00761066	-1	10196	8628	5419	7979
WBGene00009287	-0.748118	4.7182	0.000276974	0.000809849	0.0185984	-1	950.73	905.72	437.72	610.7
WBGene00009289	-0.454896	5.16612	0.0138096	0.0269063	0.0151639	-1	1160	1175	722	879
WBGene00009294	-0.823665	4.40056	0.000482076	0.00134844	0.0244666	-1	703	809	337	477
WBGene00009300	-0.692794	3.28189	0.0182634	0.0345221	0.0368822	-1	364.27	309.65	154.22	243.96
WBGene00009314	-0.506977	5.96398	0.000652989	0.00177107	0.00997183	-1	1977	2144	1095	1683
WBGene00009319	-0.46567	6.86218	0.00012784	0.000401414	0.00674843	-1	4043	3580	2079	3189
WBGene00009320	-0.595299	4.98176	0.00174439	0.00425532	0.0159709	-1	1101.24	1039.57	575.49	763.31
WBGene00009336	-0.470369	5.70059	0.00278943	0.00648386	0.0110504	-1	1654	1743	1037	1270
WBGene00009352	-0.411632	5.83955	0.00448521	0.00993514	0.00936813	-1	1860.97	1822	1091	1539
WBGene00009353	-0.402987	6.06456	0.00617147	0.0131977	0.00976559	-1	2037	2247	1349	1710
WBGene00009364	-0.43745	6.81588	0.000598628	0.00164022	0.00741141	-1	3626	3674	2303	2755
WBGene00009365	-0.280041	8.29837	0.0215162	0.0398421	0.00699117	-1	10191	9307	6324	8909
WBGene00009366	-0.463907	7.14204	0.000153519	0.000474915	0.006916	-1	4814.76	4429.13	2576.9	3805.1
WBGene00009368	-0.563099	8.38301	1.36233e-05	5.31957e-05	0.00788437	-1	11948	10553	5607	8981
WBGene00009374	-0.30788	6.88259	0.010062	0.020403	0.00654429	-1	3793	3572	2272	3402
WBGene00009385	-0.461782	7.15509	0.000307483	0.000889352	0.00754841	-1	4659	4647	2831	3527
WBGene00009404	-0.340255	7.32644	0.0110268	0.0220726	0.00832008	-1	5354	4774	3463	4003
WBGene00009441	-0.300789	7.0029	0.0149594	0.028888	0.00701195	-1	4198	3795	2654	3463
WBGene00009444	-0.839385	4.83261	3.67525e-05	0.000131162	0.0181504	-1	1044	1012	490	588
WBGene00009445	-0.311138	6.17085	0.0204097	0.038029	0.00810717	-1	2431	2077	1381	2079
WBGene00009451	-0.560119	7.07726	5.65383e-06	2.40242e-05	0.0069866	-1	4817	4273	2403	3451
WBGene00009454	-0.306541	7.78322	0.026363	0.0475125	0.00896163	-1	6401	7296	4190	6434
WBGene00009498	-0.37093	7.44532	0.00329598	0.00754223	0.00740999	-1	6133	4990	3326	4836
WBGene00009507	-0.487857	6.64001	7.63111e-05	0.000252111	0.00689636	-1	3552	3029	1780	2690
WBGene00009542	-0.526763	8.00959	8.20258e-05	0.000268867	0.00840007	-1	9060	8127	4292	7177
WBGene00009559	-0.709908	6.09634	1.09412e-07	6.61086e-07	0.00794276	-1	2462	2326	1146	1635
WBGene00009629	-1.21844	0.0543562	0.019085	0.0358806	0.0722463	-1	41	35	17	13
WBGene00009650	-0.503459	5.69937	0.000874894	0.00230128	0.0101715	-1	1862	1579	989	1298
WBGene00009651	-0.912366	4.06664	0.000311948	0.00090102	0.027709	-1	634	595	282	329
WBGene00009656	-1.09169	4.16952	1.40187e-05	5.46169e-05	0.0272142	-1	754	625	279	325
WBGene00009661	-0.421585	9.1698	0.000782864	0.00208598	0.00747111	-1	19689	17575	10629	15878
WBGene00009664	-0.362829	7.35145	0.00341925	0.00778851	0.00711631	-1	5224	5134	3286	4324
WBGene00009688	-0.564689	6.85615	5.99399e-05	0.00020304	0.00912807	-1	3578	4189	1968	3078
WBGene00009701	-0.376788	7.58371	0.00207925	0.00497126	0.00697091	-1	6107	6109	3754	5170
WBGene00009731	-0.362881	6.25207	0.00545138	0.0118124	0.00763756	-1	2504	2332	1568	1969
WBGene00009739	-0.507127	5.37207	0.00380038	0.00855782	0.0137519	-1	1304	1428	725	1117
WBGene00009769	-0.629481	4.4753	0.00463103	0.0102256	0.0217004	-1	802	719	399	529
WBGene00009770	-0.272482	7.64389	0.025319	0.0458642	0.00691864	-1	6261	6080	4142	5518
WBGene00009772	-0.41962	9.19144	0.00129167	0.00325346	0.00807189	-1	19724	18063	10387	16703
WBGene00009784	-0.314449	6.68162	0.00779374	0.0162546	0.00631403	-1	3310	3109	2075	2809
WBGene00009812	-0.337895	6.21055	0.0225429	0.0414569	0.010023	-1	2183	2465	1352	2188
WBGene00009862	-1.79421	0.79413	0.000129404	0.000405959	0.0679776	-1	83	62	18	21
WBGene00009880	-0.832843	6.31132	3.31203e-09	2.78301e-08	0.00892143	-1	2709	3010	1208	1871
WBGene00009897	-0.694864	7.80353	2.29517e-08	1.61124e-07	0.00718697	-1	8060	7529	3633	5568
WBGene00009922	-0.640247	7.229	1.14626e-06	5.50384e-06	0.00800243	-1	5675	4665	2461	3875
WBGene00009925	-1.14456	4.38978	1.22553e-06	5.85754e-06	0.023918	-1	845	778	319	367
WBGene00009937	-0.591875	6.3476	1.7133e-06	7.9667e-06	0.00683013	-1	2863	2660	1452	2022
WBGene00009944	-0.349857	6.56344	0.00537007	0.0116604	0.0071372	-1	3113.87	2865.9	1966	2442.16
WBGene00009952	-0.581386	6.73039	8.43578e-06	3.45394e-05	0.00778412	-1	3472	3693	1768	2833
WBGene00009966	-0.499052	5.4405	0.00294039	0.00680616	0.0125318	-1	1398	1462	836	1075
WBGene00009992	-0.400117	6.58705	0.000959239	0.00250423	0.00663545	-1	3133	3034	1823	2622
WBGene00009994	-0.568557	5.45405	0.000772681	0.00206305	0.0127161	-1	1644	1315	831	1040
WBGene00010000	-0.521073	4.82848	0.0122316	0.0242153	0.0191793	-1	903	977	557.99	674
WBGene00010015	-0.663679	6.64386	5.02729e-08	3.30505e-07	0.00668686	-1	3503	3409	1665	2499
WBGene00010036	-0.73338	6.06538	6.18446e-07	3.16583e-06	0.00969192	-1	2250	2451.34	1184	1483
WBGene00010038	-0.410742	5.26941	0.0213354	0.0395284	0.0141946	-1	1401	1088	740	1029
WBGene00010042	-0.427261	5.73832	0.00377894	0.00851504	0.00970194	-1	1849	1608	985	1461
WBGene00010056	-0.446741	8.31732	0.000294904	0.000858672	0.00716661	-1	10828	9950	5832	8698
WBGene00010061	-0.620171	8.90063	9.36204e-07	4.58582e-06	0.00753937	-1	16987	15710	8032	12288
WBGene00010077	-0.463349	5.47738	0.00540311	0.0117219	0.012336	-1	1575	1340	895	1085
WBGene00010080	-0.299985	7.0641	0.0178947	0.0339049	0.00739542	-1	4140	4180	2775	3606.96
WBGene00010093	-0.316465	7.58611	0.00949466	0.0194109	0.00693018	-1	6464	5583	3862	5284
WBGene00010139	-0.493764	6.74065	3.32048e-05	0.000119439	0.00640246	-1	3564	3485	2033	2700
WBGene00010195	-0.612212	4.78626	0.00271444	0.00631657	0.0184604	-1	926	949	467	705
WBGene00010209	-1.05205	2.40333	0.00343627	0.00782555	0.0515995	-1	211	186	86	92
WBGene00010212	-1.19884	4.26159	1.41226e-06	6.67378e-06	0.0264566	-1	829	676	285	326
WBGene00010227	-1.45778	4.46315	2.1631e-10	2.33102e-09	0.022249	-1	942	876	278	344
WBGene00010233	-0.472254	5.30734	0.00523979	0.011406	0.012685	-1	1312	1279	744	1027
WBGene00010263	-0.805617	8.05281	1.10632e-10	1.26248e-09	0.00724967	-1	9999.1	9079.11	4178	6221
WBGene00010279	-0.413757	7.32923	0.000658106	0.0017831	0.00682291	-1	5339	5027	3063	4324
WBGene00010280	-0.8493	7.49684	8.96299e-10	8.5328e-09	0.00889476	-1	6889	6231	2549	4479
WBGene00010281	-0.49559	7.31808	4.67401e-05	0.000162371	0.00684268	-1	5409	5125	2927	4172
WBGene00010294	-0.964992	1.95101	0.0116409	0.0231997	0.0570407	-1	153	130	61	75
WBGene00010295	-1.01114	2.42903	0.00388512	0.00872796	0.049468	-1	221	180	82	105
WBGene00010303	-1.2007	6.98886	7.96645e-20	5.70365e-18	0.00780996	-1	4849	5116	1646	2502
WBGene00010305	-0.777991	3.11308	0.012005	0.023857	0.0403413	-1	283	326	138	201
WBGene00010309	-0.643571	3.95092	0.011011	0.0220452	0.0277176	-1	546	513	265	379
WBGene00010317	-0.338844	7.88573	0.00817398	0.0169563	0.00770459	-1	7267	7610	4514	6724
WBGene00010325	-0.487261	5.51884	0.00287583	0.00666837	0.0118757	-1	1605	1414	913	1105
WBGene00010326	-0.629487	6.79238	8.8665e-07	4.37797e-06	0.00748408	-1	3683	3897	1818	2886
WBGene00010332	-0.816831	2.39826	0.022904	0.0419805	0.0521081	-1	179	194	94	104
WBGene00010339	-0.710928	4.59885	0.000883934	0.00232155	0.0200798	-1	879	814	411	569
WBGene00010351	-0.779386	12.1106	7.47858e-10	7.29912e-09	0.0075948	-1	158173	156991	69315	106386
WBGene00010353	-0.438856	7.64071	0.000465085	0.00130441	0.00732901	-1	6332.88	6602.8	3754.83	5325.48
WBGene00010354	-0.603559	6.87424	5.60802e-07	2.89914e-06	0.00660716	-1	4313.47	3683.44	2109.49	2862.12
WBGene00010362	-0.517488	5.11646	0.00659458	0.0139937	0.0161341	-1	1278.21	1028.62	673.75	836.67
WBGene00010364	-0.652773	5.85742	3.04601e-05	0.000110594	0.0110308	-1	1918.41	2067.61	931.44	1506.32
WBGene00010367	-0.323648	7.29529	0.0111298	0.0222618	0.00754774	-1	5425	4454	3008	4501
WBGene00010405	-0.659745	7.77763	6.92087e-08	4.37917e-07	0.00695259	-1	7769	7394	3691	5456
WBGene00010406	-0.313593	8.29578	0.0175332	0.0332984	0.00823594	-1	10504.2	9181	5746	9456
WBGene00010419	-0.910516	10.5359	2.25902e-11	2.99665e-10	0.0087266	-1	53128	56042	21199	34734
WBGene00010420	-0.550336	6.2105	3.40646e-05	0.000122279	0.00788238	-1	2572	2391	1412	1776
WBGene00010433	-0.708263	4.56618	0.00109085	0.00280406	0.0206536	-1	834	818	408	549
WBGene00010436	-0.890897	2.40654	0.011411	0.0227849	0.0498146	-1	184	198	84	111
WBGene00010465	-0.564101	6.07163	3.87936e-05	0.000137554	0.00838795	-1	2429	2102	1245	1645
WBGene00010476	-0.439447	5.89862	0.00361741	0.00820056	0.0102451	-1	1841	2019	1172	1520
WBGene00010477	-1.08137	3.77901	5.66157e-05	0.000193084	0.0306024	-1	521.79	522.7	208.99	255.03
WBGene00010478	-0.660336	8.58976	7.58949e-07	3.79221e-06	0.00838661	-1	12674	13885	6444	9630
WBGene00010479	-0.914693	4.82899	5.4472e-05	0.000186377	0.0228867	-1	901	1177	416	644
WBGene00010480	-0.326725	5.91201	0.0205354	0.0382087	0.00887715	-1	1928	1848	1213	1636
WBGene00010492	-0.319657	7.91917	0.0102236	0.0206946	0.00725703	-1	7771	7392	5018	6428
WBGene00010556	-0.755316	10.8386	1.71834e-08	1.24131e-07	0.00849659	-1	61806	67644	29070	44423
WBGene00010560	-0.593652	6.80804	4.36344e-07	2.32117e-06	0.00624228	-1	3834	3763	2023	2745
WBGene00010569	-1.11165	2.11182	0.00264769	0.00617222	0.0538913	-1	167	160	58	86
WBGene00010579	-0.418139	6.10436	0.00179472	0.00436182	0.00800996	-1	2310	2129	1355	1780
WBGene00010582	-0.510698	6.43716	5.41384e-05	0.000185422	0.00721525	-1	3123	2633	1530	2318
WBGene00010583	-0.59118	6.35593	7.88645e-06	3.24172e-05	0.00786949	-1	2699	2841	1525	1946
WBGene00010608	-0.59075	5.50956	0.000273466	0.000801161	0.0117132	-1	1707	1387	806	1139
WBGene00010609	-0.553032	8.29117	7.42785e-06	3.06769e-05	0.00714554	-1	10601	10408	5742	7824
WBGene00010616	-0.501884	4.93093	0.00896218	0.0184123	0.0163015	-1	1021	991	572	773
WBGene00010619	-1.16812	0.966352	0.00758274	0.0158683	0.066029	-1	73	73.25	28.07	33
WBGene00010621	-0.497866	9.23528	6.32974e-05	0.000213091	0.00733579	-1	21091	18782	11237	15488
WBGene00010624	-0.582489	5.46884	0.000305793	0.000885934	0.0115473	-1	1614	1384	776	1125
WBGene00010627	-0.967542	8.13039	1.89192e-14	4.91946e-13	0.00739123	-1	11075	9874	4070	6144
WBGene00010629	-0.280961	7.79954	0.0229907	0.0420881	0.00714153	-1	6939	6841	4636	6076
WBGene00010631	-0.371769	8.33313	0.00243423	0.00573345	0.00708034	-1	10903	9654	6354	8669
WBGene00010645	-0.518861	5.68913	0.000661228	0.00179035	0.0103102	-1	1824	1605	999	1249
WBGene00010663	-0.377849	6.43784	0.0018059	0.00438695	0.00657693	-1	2874	2654	1696	2333
WBGene00010665	-0.445352	8.66293	0.000384608	0.00109545	0.00742931	-1	13055	13285	7672	10702
WBGene00010677	-0.976786	8.78848	1.00773e-14	2.75753e-13	0.00742274	-1	16870	16214	6406	9642
WBGene00010678	-0.702906	6.50861	1.04715e-08	7.93751e-08	0.00674814	-1	3328	3037	1601	2086
WBGene00010690	-1.38046	3.0399	1.94365e-05	7.36924e-05	0.0426863	-1	335	328	115	122
WBGene00010699	-0.600836	4.86026	0.00235876	0.00556823	0.0172312	-1	1062	912	521	709
WBGene00010713	-0.410775	5.77647	0.00600372	0.0128732	0.010024	-1	1849	1681	978	1565
WBGene00010726	-0.786238	3.66052	0.00457989	0.010132	0.0329445	-1	423	472	205	289
WBGene00010731	-0.339018	7.50628	0.00754732	0.0158005	0.00748886	-1	6163	5314	3792	4721
WBGene00010771	-0.685305	3.51874	0.0147434	0.0285182	0.033653	-1	406	386	207	256
WBGene00010781	-0.5764	4.76628	0.00572864	0.012334	0.0192114	-1	982	854	526	626
WBGene00010783	-1.23867	3.95853	2.44132e-06	1.1052e-05	0.0293507	-1	579	643	210	281
WBGene00010785	-0.705628	9.67852	1.31422e-07	7.78332e-07	0.00845405	-1	29312.8	28017.8	12746.9	21065.9
WBGene00010787	-0.639456	5.9336	5.15961e-06	2.20406e-05	0.00874162	-1	2164	2033	1084	1465
WBGene00010794	-0.609557	7.8235	4.54593e-06	1.95953e-05	0.00826334	-1	7681	7744	3677	6051
WBGene00010810	-0.557217	6.07022	0.000134978	0.000422433	0.00960588	-1	2548	1980	1168	1757
WBGene00010812	-0.876846	3.78408	0.000891383	0.00233994	0.0299072	-1	490	509	218	298
WBGene00010844	-0.292436	6.59974	0.0184713	0.0348331	0.00700901	-1	3097	2927	1843	2861
WBGene00010845	-0.266101	7.63519	0.0268791	0.0483344	0.00673876	-1	6360	5894	3983	5698
WBGene00010847	-0.783461	5.2265	8.71572e-06	3.55603e-05	0.0136727	-1	1437	1235	627	838
WBGene00010882	-0.315658	5.88417	0.0263488	0.047495	0.00902281	-1	1961	1736	1164	1654
WBGene00010896	-0.865748	7.85688	1.06986e-11	1.52567e-10	0.00751387	-1	8310	8555	3552	5286
WBGene00010922	-0.500461	4.8533	0.0114955	0.0229405	0.0173292	-1	960	945	548	725
WBGene00010923	-0.375207	7.25055	0.00216488	0.00515362	0.00692242	-1	4938	4761	2876	4252
WBGene00010941	-0.45353	5.97339	0.001176	0.00299749	0.00872241	-1	2200	1901	1200	1630
WBGene00010989	-0.949019	3.84501	0.000386486	0.0010999	0.0305856	-1	602	464.19	223.74	296
WBGene00010990	-0.369808	6.75975	0.00260564	0.0060878	0.00686747	-1	3362	3516	2150	2894
WBGene00011015	-0.404133	6.70414	0.000813321	0.00215723	0.00661405	-1	3335	3357	1962	2856
WBGene00011029	-0.478633	4.61451	0.0275393	0.0493742	0.0208691	-1	898	712	457	635
WBGene00011035	-0.593179	5.6588	0.000369941	0.00105598	0.0124207	-1	1644	1771	982	1140
WBGene00011038	-0.613585	7.77611	7.20703e-07	3.62711e-06	0.00712649	-1	7855	7116	4045	5162
WBGene00011050	-0.441084	6.52298	0.000481435	0.00134701	0.0072398	-1	3148.06	2832.15	1630.04	2585.44
WBGene00011051	-0.342431	6.71797	0.00459986	0.0101654	0.00664444	-1	3330	3304	1996	3000
WBGene00011056	-0.791031	2.91557	0.0149245	0.0288365	0.0447473	-1	246	286	112	184
WBGene00011061	-0.750649	9.80514	1.13295e-08	8.53222e-08	0.0081638	-1	32101.8	31207.1	13871.6	22244.3
WBGene00011063	-1.02981	8.66829	2.2232e-15	7.12855e-14	0.00783891	-1	14926.4	15827.8	6008.78	8298.01
WBGene00011064	-0.706195	5.83129	3.02209e-06	1.34311e-05	0.0102287	-1	2054	1927	891	1450
WBGene00011087	-0.421618	6.83608	0.000350555	0.00100476	0.0063195	-1	3800	3580	2208	3008
WBGene00011110	-0.438786	6.50967	0.000528501	0.00146614	0.00726671	-1	2991	2921	1623	2555
WBGene00011111	-0.376563	6.08112	0.00617614	0.013205	0.00845763	-1	2263	2052	1387	1737
WBGene00011115	-0.529397	6.25434	5.99429e-05	0.00020304	0.00780514	-1	2487	2589	1419	1914
WBGene00011117	-0.710411	3.02714	0.0245689	0.0446564	0.0417336	-1	268	296	145	180
WBGene00011128	-0.306134	7.64474	0.0136526	0.0266749	0.00720079	-1	6438	6050	3788	5872
WBGene00011142	-0.352178	6.59317	0.00421476	0.00941186	0.00685047	-1	3053	3047	1941	2579
WBGene00011144	-0.483844	4.97477	0.0133803	0.026236	0.0169469	-1	1100	967	629	755
WBGene00011152	-1.10756	4.20447	4.46929e-06	1.92968e-05	0.0249044	-1	740.02	675.56	268.36	351.33
WBGene00011155	-1.20124	7.02804	1.71312e-13	3.6471e-12	0.0121012	-1	4398	5798	1800	2420
WBGene00011156	-0.928979	8.40001	4.91245e-11	6.11307e-10	0.00931225	-1	11483	13412	5116	7369
WBGene00011194	-0.55012	4.69617	0.0103614	0.020921	0.0203567	-1	971	768	496	617
WBGene00011195	-0.559541	8.00477	8.79782e-06	3.58533e-05	0.00740906	-1	8677	8577	4806	6244
WBGene00011247	-0.750519	4.56038	0.000785933	0.00209255	0.0220985	-1	841	823	357	594
WBGene00011250	-0.318611	6.3814	0.0102015	0.020658	0.0068981	-1	2765	2459	1697	2257
WBGene00011253	-0.330777	6.32954	0.0084352	0.0174338	0.00706927	-1	2644	2412	1617	2184
WBGene00011273	-0.542268	8.14292	2.94971e-05	0.000107321	0.00791169	-1	9339	9547	4891	7526
WBGene00011275	-0.742617	4.58359	0.000695349	0.00187091	0.0210629	-1	837	849	419	531
WBGene00011280	-0.810701	4.28258	0.0005824	0.00159995	0.0241497	-1	713	680	321	430
WBGene00011282	-0.56382	7.95716	1.16385e-05	4.61348e-05	0.00773043	-1	8347	8362	4730	5908
WBGene00011300	-0.421302	6.6535	0.000435509	0.00122706	0.00647768	-1	3305	3193	1975	2610
WBGene00011302	-0.522285	6.44295	0.00017322	0.00052897	0.00880417	-1	3323	2488	1533	2311
WBGene00011308	-0.393204	6.18861	0.00311493	0.00717705	0.00793523	-1	2312	2351	1436	1926
WBGene00011309	-1.30387	3.22554	1.6148e-05	6.21482e-05	0.0376225	-1	378	366	128	155
WBGene00011319	-0.855525	4.85424	4.20547e-05	0.00014777	0.0192259	-1	1001	1090	495	591
WBGene00011320	-0.50964	7.53171	0.000120847	0.000382212	0.00817725	-1	5934	6303	3641	4442
WBGene00011333	-0.336899	6.90823	0.0256043	0.0462888	0.0105937	-1	4503	3106	2236	3496
WBGene00011334	-0.493812	5.14132	0.00655233	0.013921	0.0146376	-1	1160	1162	661	902
WBGene00011338	-0.396064	7.42513	0.00125369	0.00316388	0.00699718	-1	5849	5185	3173	4825
WBGene00011348	-0.396475	5.61959	0.0191246	0.035942	0.0129035	-1	1835	1330	927	1350
WBGene00011350	-0.640872	6.97374	1.50675e-07	8.80873e-07	0.00678943	-1	4529	4117	2198	3056
WBGene00011367	-0.50203	5.28255	0.00366303	0.00829452	0.0132677	-1	1398	1178	698	1031
WBGene00011368	-0.404662	5.90048	0.0041524	0.00928054	0.00888462	-1	2036	1805	1161	1583
WBGene00011376	-0.321174	7.75118	0.0080649	0.0167633	0.00686569	-1	6864	6635	4220	6056
WBGene00011388	-0.632333	3.80935	0.0169527	0.0323666	0.0303423	-1	529	430	259	321
WBGene00011391	-0.901757	4.01227	0.0003537	0.00101322	0.0275507	-1	603	577	259	337
WBGene00011408	-0.282824	6.51724	0.0197114	0.0368724	0.00662448	-1	2909	2761	1881	2527
WBGene00011409	-0.398289	7.39907	0.0011362	0.0029081	0.00694774	-1	5742	5101	3139	4699
WBGene00011431	-0.820426	3.86775	0.00221434	0.00525697	0.0311822	-1	491	552	217	351
WBGene00011434	-0.650682	4.90098	0.00104066	0.0026919	0.0174326	-1	1002	1049	511	733
WBGene00011449	-0.331743	7.90224	0.00712089	0.0149858	0.00711412	-1	7709	7333	4887	6392
WBGene00011464	-0.543855	7.93217	2.10497e-05	7.91769e-05	0.00763966	-1	8334	8009	4720	5809
WBGene00011480	-0.602505	9.19472	2.28387e-05	8.49584e-05	0.0095823	-1	20898	19013	9166	16232
WBGene00011481	-0.657149	7.52568	7.20243e-08	4.54357e-07	0.00687539	-1	6681	6053	3314	4294
WBGene00011488	-0.659084	7.45902	9.0734e-08	5.58564e-07	0.00702296	-1	6600	5582	3043	4261
WBGene00011489	-0.714612	8.15581	7.11266e-09	5.56085e-08	0.0071105	-1	10430	9581	4831	6727
WBGene00011501	-1.06133	8.02603	4.45776e-15	1.3163e-13	0.00845559	-1	9389	10436	3807	5219
WBGene00011507	-0.461213	7.95424	0.000611074	0.00167126	0.00851386	-1	8761	7485	4248	7084
WBGene00011509	-0.735628	5.05014	8.6483e-05	0.000281184	0.0155294	-1	1193	1138	526	812
WBGene00011526	-0.381814	5.82418	0.00826963	0.0171343	0.00932301	-1	1846	1767	1100	1530
WBGene00011527	-0.45884	7.339	0.00016857	0.000516225	0.00687394	-1	5523	5058	3096	4183
WBGene00011538	-0.336805	5.90903	0.0211113	0.0391756	0.0095306	-1	1982	1801	1265	1545
WBGene00011558	-1.45259	0.877796	0.00356465	0.00810027	0.0854669	-1	52	92	22	28
WBGene00011559	-0.442489	6.78745	0.000215915	0.00064503	0.0065017	-1	3535	3633	2067	2953
WBGene00011560	-0.394052	8.26476	0.00155252	0.00382746	0.00729822	-1	9851	9841	5798	8486
WBGene00011562	-0.283913	6.37354	0.0224307	0.041316	0.00695726	-1	2587	2544	1646	2363
WBGene00011576	-0.69578	4.91649	0.000615593	0.00168186	0.0182822	-1	1192	918	533	691
WBGene00011580	-0.389813	7.72151	0.00157258	0.00387327	0.00710394	-1	7170	6356	3905	5943
WBGene00011591	-1.12205	1.30672	0.01655	0.0316902	0.0808544	-1	92.41	92.81	45.3	32
WBGene00011597	-0.418484	6.33831	0.000827366	0.00219115	0.00701776	-1	2774.38	2452	1567.42	2129.43
WBGene00011599	-1.50613	2.56933	1.41233e-05	5.50039e-05	0.0470397	-1	250	238	74	87
WBGene00011600	-0.435301	5.79419	0.00382542	0.00860864	0.0101181	-1	1997.86	1608.78	1081.08	1431.19
WBGene00011601	-0.587257	5.85844	8.5263e-05	0.000277563	0.00999111	-1	2182.76	1756.22	1022.51	1461.38
WBGene00011605	-0.358326	8.09633	0.00482964	0.0106015	0.00760638	-1	9191	8182	5085	7861
WBGene00011615	-0.512699	4.54342	0.0188481	0.0354798	0.0210469	-1	800	743	418	611
WBGene00011636	-0.273855	6.79547	0.0229914	0.0420881	0.00659881	-1	3401	3448	2322	3030
WBGene00011638	-0.431936	7.70568	0.000369019	0.00105392	0.00685055	-1	7184	6362	4043	5442
WBGene00011641	-1.63699	2.97089	3.26938e-07	1.77901e-06	0.0409873	-1	341	321	80	123
WBGene00011642	-0.747393	4.51723	0.000898028	0.0023556	0.0223726	-1	823	791	350	573
WBGene00011647	-0.376684	7.58325	0.00232422	0.00549414	0.00713314	-1	6242	5981	3550	5450
WBGene00011648	-0.375727	5.60831	0.0179486	0.0340009	0.011216	-1	1617	1489	1015	1230
WBGene00011664	-0.385796	5.33348	0.0216344	0.040024	0.012521	-1	1358	1218	786	1080
WBGene00011687	-0.350216	6.84399	0.00482199	0.0105891	0.00707131	-1	3548	3702	2185	3246
WBGene00011689	-0.772861	4.33818	0.00143182	0.00356776	0.0256742	-1	804	635	358	429
WBGene00011691	-1.08789	4.09356	2.16402e-05	8.11752e-05	0.0281857	-1	703	603	267.97	304.94
WBGene00011696	-0.309387	7.31093	0.0120853	0.0239939	0.00703351	-1	5304	4626.21	3246	4314
WBGene00011720	-0.416362	7.71655	0.00116833	0.00298085	0.00768843	-1	7564.55	6048.6	3936.92	5741.96
WBGene00011722	-0.550285	6.96206	7.34555e-06	3.0373e-05	0.00688524	-1	4237	4117	2257	3158
WBGene00011730	-0.332237	6.74123	0.00597248	0.0128141	0.00663467	-1	3322	3394	2151	2903
WBGene00011734	-0.372873	6.4885	0.00197035	0.00474672	0.00652132	-1	2917	2796	1774	2402
WBGene00011735	-0.775599	7.94917	3.53865e-09	2.96866e-08	0.00803708	-1	8734	8850	3796	6066
WBGene00011740	-0.531462	6.02085	0.000107232	0.000342678	0.00840345	-1	2189	2136	1171	1674
WBGene00011743	-0.327833	6.22122	0.0172527	0.0328373	0.00854352	-1	2267	2405	1543	1971
WBGene00011758	-0.284866	6.37837	0.0216284	0.0400215	0.00692284	-1	2625	2527	1635	2392
WBGene00011775	-0.510655	7.30818	0.000154092	0.000476547	0.00847036	-1	5494	5022	2623	4487
WBGene00011804	-1.34375	5.91692	3.55384e-20	2.69191e-18	0.00926945	-1	2634.81	2260.47	731.14	1105.63
WBGene00011811	-1.13634	1.3222	0.00712363	0.014988	0.0644016	-1	103	85	33	48
WBGene00011819	-0.805712	5.19979	1.44873e-05	5.62748e-05	0.0152601	-1	1469	1172	637	777
WBGene00011835	-0.355939	7.32942	0.00578804	0.012449	0.00772233	-1	5677	4543	3201	4331
WBGene00011867	-0.687885	9.26334	1.2735e-06	6.06742e-06	0.00953007	-1	22755	20102	9315	16359
WBGene00011872	-0.565477	4.4776	0.0133191	0.0261258	0.0230988	-1	705	786	393	568
WBGene00011883	-0.56999	5.32691	0.000709155	0.00190267	0.0125594	-1	1372	1329	708	1023
WBGene00011884	-0.402991	8.83481	0.00184368	0.0044725	0.00793056	-1	14436	14862	8416	12781
WBGene00011885	-0.729153	7.57355	1.56967e-08	1.14579e-07	0.00770846	-1	7276	6161	2994	4758
WBGene00011892	-0.420012	5.98394	0.00366362	0.00829452	0.00934861	-1	2115	1969	1303	1557
WBGene00011897	-0.277822	6.73399	0.0222454	0.0410469	0.00670807	-1	3599	2997	2188	2946
WBGene00011915	-0.668357	3.72558	0.0130478	0.0256466	0.0311385	-1	455	455	243	295
WBGene00011959	-0.512304	5.47651	0.00141038	0.00351686	0.0114073	-1	1514	1435	847	1104
WBGene00011980	-0.54434	8.82293	0.000678042	0.00183094	0.0121588	-1	17418	13043	7102	13065
WBGene00011986	-0.401183	8.10373	0.00217912	0.00518397	0.00805309	-1	8819	8828	5636	6922
WBGene00011988	-0.576014	6.48679	4.27366e-06	1.85671e-05	0.00704941	-1	3055	2994	1694	2126
WBGene00011993	-1.43999	0.272824	0.00330749	0.00756194	0.0705991	-1	55.98	37.44	13.64	18.67
WBGene00012000	-0.599946	6.83427	3.74793e-07	2.02361e-06	0.00631164	-1	4074	3688	2044	2803
WBGene00012004	-0.494374	4.78569	0.0140194	0.0272743	0.0179136	-1	920	895	501	725
WBGene00012030	-0.413159	7.13882	0.00134198	0.00336153	0.00767047	-1	5056	4054	2669	3812
WBGene00012074	-1.21233	1.87905	0.00181431	0.00440534	0.0583281	-1	139	144	48	68
WBGene00012094	-0.821805	5.69371	1.96148e-06	9.0323e-06	0.0133897	-1	1657	2050	832	1168
WBGene00012095	-0.544009	6.07265	6.83803e-05	0.000227492	0.00832807	-1	2299	2201	1267	1645
WBGene00012110	-0.583762	5.43152	0.000369281	0.00105438	0.0118921	-1	1522	1396	803	1031
WBGene00012112	-0.35684	5.69056	0.017655	0.0334993	0.01008	-1	1776	1500	998	1428
WBGene00012126	-0.705067	6.39665	7.37626e-08	4.63645e-07	0.00772816	-1	3000	2889	1322	2145
WBGene00012151	-1.2466	0.289285	0.0106902	0.0214935	0.0714318	-1	39.44	51.05	16.41	19.52
WBGene00012156	-0.360676	6.98496	0.00593533	0.0127422	0.00791838	-1	3859	4155	2561	3342
WBGene00012157	-0.410489	5.50559	0.0148063	0.0286294	0.0126728	-1	1402	1512	924	1141
WBGene00012166	-0.604137	5.61813	9.00768e-05	0.000292051	0.0105507	-1	1678	1658	890	1186
WBGene00012167	-0.27838	6.63158	0.0275268	0.0493632	0.00723368	-1	3093	3032	2129	2617
WBGene00012179	-1.27368	9.71672	6.23598e-14	1.43896e-12	0.0133519	-1	28698	38058.8	10289.5	16352.1
WBGene00012187	-0.947491	5.14102	1.77989e-06	8.25063e-06	0.0174456	-1	1181	1424	537	750
WBGene00012205	-0.800369	5.6846	1.6496e-07	9.54406e-07	0.01033	-1	1808	1868	852	1148
WBGene00012230	-0.466681	6.78163	5.78301e-05	0.000196585	0.00609522	-1	3660	3538	2051	2896
WBGene00012231	-1.91908	2.42757	1.13058e-07	6.79194e-07	0.0493939	-1	258	215	50	68
WBGene00012234	-0.376198	6.26429	0.00388501	0.00872796	0.00762693	-1	2689	2220	1487	2094
WBGene00012243	-0.287316	7.0763	0.0201445	0.037575	0.00703677	-1	4255	4110	2777	3704
WBGene00012245	-0.310581	7.846	0.0105742	0.0213013	0.00690662	-1	7400	6976	4554	6454
WBGene00012247	-1.287	0.157052	0.00779673	0.0162576	0.0631731	-1	43	40	14	18
WBGene00012276	-0.558634	7.36198	8.83513e-06	3.59772e-05	0.00730108	-1	5563	5483	3123	3939
WBGene00012301	-0.627027	4.04528	0.0184266	0.0347615	0.0311783	-1	497	623	298	390
WBGene00012315	-0.500322	6.97433	0.000114379	0.000363074	0.0077471	-1	4266	4046	2148	3493
WBGene00012326	-0.718196	7.11633	7.5269e-07	3.76814e-06	0.00975715	-1	5137	4611	2032	3701
WBGene00012341	-0.415796	7.34468	0.000926745	0.00242424	0.00730627	-1	5739	4770	3085	4379
WBGene00012342	-0.417667	6.91775	0.000881288	0.00231576	0.00723527	-1	4250	3569	2240	3327
WBGene00012344	-0.464709	7.67927	0.000176208	0.000537154	0.00715782	-1	6879	6533	3668	5620
WBGene00012353	-0.628855	6.6823	1.06202e-07	6.43924e-07	0.00629551	-1	3671	3368	1824	2483
WBGene00012360	-0.347016	8.11308	0.00513137	0.0111956	0.00722259	-1	9289	8227	5506	7517
WBGene00012361	-1.05339	4.92368	2.93348e-07	1.61218e-06	0.0185547	-1	1076	1222	422	638
WBGene00012371	-1.1522	3.29531	9.76917e-05	0.000314982	0.0364253	-1	382	375	143.03	177.45
WBGene00012375	-0.52053	5.50731	0.0010474	0.00270567	0.0112085	-1	1530	1489	812	1193
WBGene00012395	-0.516238	5.74706	0.000398814	0.00113252	0.00943648	-1	1804	1757	986	1376.99
WBGene00012436	-0.748125	4.48659	0.000918323	0.00240522	0.0223412	-1	823	758	396	488
WBGene00012481	-0.963984	7.70068	3.40002e-14	8.31445e-13	0.00743544	-1	7570	7919	3224	4294
WBGene00012483	-0.724827	4.58254	0.00105367	0.0027195	0.0216068	-1	801	874	396	570
WBGene00012484	-1.07526	10.5785	2.3673e-17	1.11466e-15	0.00753153	-1	58610	58337	20983	32114
WBGene00012492	-0.776987	3.61525	0.00464002	0.0102412	0.0321921	-1	465	404	201	279
WBGene00012496	-0.343073	6.04319	0.0137563	0.0268274	0.00867648	-1	2229	1935	1355	1733
WBGene00012497	-0.348747	7.02326	0.00654783	0.0139143	0.00757275	-1	4062	4146	2674	3404
WBGene00012498	-1.46522	3.36649	6.30678e-07	3.22213e-06	0.0355012	-1	417.96	428.02	123.49	166.74
WBGene00012499	-1.67742	1.93691	2.05017e-05	7.73102e-05	0.0571327	-1	162.56	158.93	41.11	53.74
WBGene00012512	-0.487019	4.88035	0.0128134	0.0252238	0.0169283	-1	1006	930	554	753
WBGene00012522	-0.325438	6.96616	0.0103478	0.0209015	0.00739728	-1	4268	3594	2576	3326
WBGene00012524	-0.524048	6.66898	2.86509e-05	0.000104533	0.00713033	-1	3678	3108	1758	2748
WBGene00012543	-0.403344	7.5214	0.000783194	0.00208632	0.00669383	-1	6259	5561	3527	4943
WBGene00012550	-0.452452	6.04898	0.00106278	0.002741	0.00853889	-1	2188.87	2121.89	1299.46	1671.34
WBGene00012551	-0.528152	7.03929	3.41492e-05	0.000122541	0.0074752	-1	4355.13	4398.11	2300.54	3503.66
WBGene00012552	-0.642675	5.23697	0.000288563	0.000841614	0.0139285	-1	1430.42	1166.3	653.72	920.63
WBGene00012553	-0.560384	7.96681	4.80362e-05	0.000166431	0.00892037	-1	8093	8692	4160	6801
WBGene00012556	-0.758746	4.50493	0.000649526	0.0017635	0.021742	-1	865	743	372	529
WBGene00012558	-0.558602	5.37906	0.00132888	0.00333433	0.0134579	-1	1435	1357	820	953
WBGene00012566	-0.958405	2.8683	0.00370438	0.00836914	0.0451718	-1	307	233	120	139
WBGene00012602	-0.959003	4.55884	0.000148215	0.000459741	0.0283084	-1	724	1014	354	501
WBGene00012651	-0.474601	5.10367	0.00964538	0.019692	0.0148989	-1	1201	1054	656	876
WBGene00012666	-0.667704	3.96518	0.00824288	0.0170856	0.0275992	-1	548	528	270	372
WBGene00012697	-0.366422	5.97551	0.0102321	0.0207078	0.00914134	-1	1949	2039	1218	1725
WBGene00012700	-0.50109	5.59394	0.00200315	0.00480802	0.0117252	-1	1582	1603	951	1165
WBGene00012714	-0.644076	7.10954	7.56051e-07	3.78134e-06	0.00780984	-1	4875	4627	2226	3610
WBGene00012715	-0.509212	6.55607	2.6748e-05	9.82077e-05	0.00661389	-1	3294	2946	1765	2378
WBGene00012716	-0.456898	6.74577	0.000171765	0.000524988	0.00670213	-1	3576	3425	2129	2670
WBGene00012738	-0.471174	6.84511	0.000164385	0.000504498	0.00713955	-1	3647	3871	2185	2958
WBGene00012766	-0.805462	2.56815	0.0196249	0.0367303	0.0484277	-1	200	219	104	121
WBGene00012767	-0.427641	6.24918	0.00321325	0.00736582	0.00959951	-1	2741	2196	1313	2208
WBGene00012768	-1.05537	8.01444	4.25533e-12	6.56062e-11	0.0107555	-1	9301	10341	3305	5861
WBGene00012807	-0.618603	3.8301	0.0227418	0.0417566	0.0321516	-1	443	520	264	328
WBGene00012829	-0.446894	5.29594	0.00970797	0.0197889	0.0133165	-1	1277	1274	705	1085
WBGene00012830	-0.627717	4.08372	0.010521	0.0212063	0.0262778	-1	587	569	296	414
WBGene00012879	-0.283981	7.76666	0.0253256	0.0458642	0.00753782	-1	7121	6385	4680	5719
WBGene00012896	-0.752202	8.87843	2.9609e-08	2.02953e-07	0.0086612	-1	17700.7	15675	7112.84	11940.7
WBGene00012897	-0.315226	6.41962	0.0120587	0.0239456	0.00708948	-1	2706	2643	1775	2279
WBGene00012903	-0.496289	5.87849	0.00094632	0.00247235	0.0100976	-1	1875	1997	1126	1470
WBGene00012927	-0.962918	3.93473	0.000170967	0.000522856	0.0281608	-1	590	545	239	310
WBGene00012931	-0.897242	3.20762	0.00314908	0.00724255	0.0391684	-1	310	360	144	198
WBGene00012932	-0.488458	4.96609	0.0122758	0.0242799	0.0169009	-1	988	1062	586	801
WBGene00012936	-0.473044	7.94848	0.000125694	0.000395269	0.00712218	-1	8349	7857	4473	6658
WBGene00012952	-1.48873	0.630465	0.0021128	0.00504111	0.0803296	-1	73.43	49	11.5	30.78
WBGene00012964	-0.808808	6.18684	1.88064e-07	1.07835e-06	0.0109015	-1	2348	2857	1140	1707
WBGene00012966	-0.747319	4.95693	0.00011318	0.000359742	0.0165268	-1	1079	1109	520	717
WBGene00012971	-0.338032	5.92687	0.019023	0.0357832	0.00934808	-1	1949	1880	1129	1771
WBGene00012972	-0.52059	7.62036	3.12452e-05	0.000113208	0.00727506	-1	6510	6559	3464	5244
WBGene00012974	-0.614122	3.88489	0.0216665	0.0400566	0.0311563	-1	584.71	423.32	251.63	372.7
WBGene00012978	-0.493738	7.11022	0.000111061	0.00035383	0.00753239	-1	4667	4448	2404	3797
WBGene00012981	-0.973401	1.67821	0.0137921	0.0268822	0.0595754	-1	119.38	113.84	46.4	66.33
WBGene00012982	-0.314978	6.90776	0.0100059	0.020313	0.00685235	-1	3736	3765	2356	3383
WBGene00012983	-0.385581	6.62331	0.0019633	0.00473389	0.00705633	-1	3181	3115	1807	2805
WBGene00012992	-0.879157	4.12262	0.000789479	0.00210146	0.0297908	-1	631	635	314	325
WBGene00012995	-0.347578	6.57226	0.0050818	0.0111014	0.00697192	-1	2973	3029	1863	2620
WBGene00012996	-0.916112	4.32072	0.000211723	0.000633593	0.0267231	-1	668	794	319	415
WBGene00012999	-0.443529	7.33884	0.00161461	0.00396575	0.00924127	-1	5665	4882	2708	4772
WBGene00013001	-0.433338	5.71388	0.0034146	0.00778129	0.00973594	-1	1815	1589	1004	1381
WBGene00013004	-0.471041	4.85541	0.018152	0.0343302	0.0176213	-1	1039	859	534	764
WBGene00013018	-0.353482	5.8123	0.0198322	0.0370586	0.0103355	-1	1708	1837	1104	1533
WBGene00013019	-0.44129	5.18868	0.0127953	0.0251929	0.0139681	-1	1214	1152	670	990
WBGene00013021	-0.358448	5.92859	0.0145496	0.0281747	0.00970841	-1	2023	1839	1099	1790
WBGene00013026	-0.524823	4.71783	0.0115211	0.0229829	0.0191057	-1	948	803	464	694
WBGene00013029	-1.10283	3.65289	6.74006e-05	0.000224877	0.0325856	-1	471	489.62	168	260
WBGene00013030	-0.775154	5.91281	4.6796e-08	3.09775e-07	0.00890894	-1	2252	2038	1019	1347
WBGene00013038	-0.453266	8.86304	0.000251922	0.000742833	0.00725061	-1	15617	14757	8604	12509
WBGene00013075	-0.776988	5.38523	5.76857e-06	2.4406e-05	0.0130267	-1	1623.22	1357.67	647.2	1013.26
WBGene00013094	-0.691789	6.01106	1.32586e-05	5.18685e-05	0.0114193	-1	2051	2422	1034	1628
WBGene00013128	-0.506543	5.81294	0.000561867	0.00154966	0.00960333	-1	1884	1833	1067	1405
WBGene00013143	-0.393863	6.10866	0.0033022	0.00755314	0.00805366	-1	2354	2071	1299	1903
WBGene00013150	-0.510339	4.84111	0.00982384	0.0200017	0.0172689	-1	949	945	528	734
WBGene00013156	-0.550497	7.84846	1.67345e-05	6.42402e-05	0.00764458	-1	7656	7780	3975	6114
WBGene00013201	-0.683589	4.25045	0.00390021	0.00875809	0.0245001	-1	700	620	335	440
WBGene00013208	-0.420511	5.70822	0.00699629	0.0147533	0.0108549	-1	1645	1721	1058	1310
WBGene00013209	-0.501978	6.64331	5.33673e-05	0.000183201	0.00698649	-1	3254	3344	1905	2500
WBGene00013210	-0.782063	5.49512	1.07391e-06	5.19701e-06	0.0113413	-1	1604	1606	741	1031
WBGene00013211	-1.04014	0.996556	0.0171344	0.0326418	0.0678681	-1	66	79	28	39
WBGene00013213	-0.428069	5.85664	0.003411	0.00777649	0.00954576	-1	1869	1874	1132	1499
WBGene00013214	-0.639582	6.52235	1.52419e-07	8.89429e-07	0.00665767	-1	3194	3117	1604	2241
WBGene00013219	-0.330543	6.48351	0.00835803	0.01729	0.00708215	-1	2799.94	2814.85	1844.96	2367.56
WBGene00013237	-0.807637	5.69617	1.9607e-07	1.11996e-06	0.0106833	-1	1788	1922	836	1181
WBGene00013238	-0.424424	7.60251	0.00153503	0.00379062	0.00837258	-1	6369	6190	4073	4668
WBGene00013246	-0.748831	5.5849	2.70753e-06	1.21467e-05	0.0112921	-1	1867.29	1532.88	795.61	1119.76
WBGene00013248	-0.882917	2.6397	0.00880827	0.0181246	0.046572	-1	253.87	197.69	97.48	133.58
WBGene00013260	-0.324099	7.01923	0.0205906	0.0383045	0.00909501	-1	3740	4364	2525	3658
WBGene00013267	-0.465922	4.77848	0.0207847	0.0386244	0.0179866	-1	919	873	496	741
WBGene00013270	-0.514284	8.04166	5.34156e-05	0.000183307	0.00759828	-1	8873	8611	4595	7120
WBGene00013307	-0.421945	7.84407	0.000654937	0.00177589	0.00716394	-1	7505	7333	4526	5933
WBGene00013308	-0.821776	6.9446	7.48806e-11	8.98653e-10	0.00724069	-1	4368	4493	1984	2780
WBGene00013311	-0.880492	8.95421	2.49509e-11	3.27242e-10	0.00815435	-1	17821	18398	7371	11490
WBGene00013324	-0.880361	4.49701	8.3353e-05	0.000272278	0.0218391	-1	824	820	359	487
WBGene00013332	-0.494846	5.14701	0.00611873	0.0131037	0.0144555	-1	1235	1102	654	918
WBGene00013339	-0.341179	5.93135	0.0146389	0.0283318	0.00871896	-1	2015	1833	1205	1673
WBGene00013340	-0.281928	9.22266	0.0265282	0.0477608	0.00767317	-1	18675	18302	12539	16138
WBGene00013343	-0.370966	6.93633	0.00266734	0.00621388	0.00700106	-1	4046	3750	2292	3459
WBGene00013347	-0.330419	6.19195	0.0120419	0.0239213	0.00774965	-1	2379	2214	1503	1940
WBGene00013349	-0.661933	5.23093	0.000567963	0.00156606	0.0164468	-1	1229	1355	716	813
WBGene00013360	-0.377665	6.04989	0.0062686	0.0133808	0.00857308	-1	2107.02	2110.31	1248.97	1846.8
WBGene00013361	-0.392411	5.85162	0.00662774	0.0140527	0.00934244	-1	1880	1814	1088	1592
WBGene00013373	-0.603964	5.94886	6.46047e-05	0.000217073	0.01023	-1	2224	1980	1203	1378
WBGene00013378	-0.330021	5.81719	0.0225077	0.0414286	0.00932754	-1	1818	1722	1124	1544
WBGene00013380	-0.567821	7.23761	1.03533e-05	4.15125e-05	0.00765622	-1	4916.12	5229.19	2742.17	3754.52
WBGene00013381	-0.608836	6.12486	7.29814e-06	3.0189e-05	0.00822382	-1	2535.54	2223.21	1278.5	1661
WBGene00013383	-0.562569	4.08269	0.02362	0.0430824	0.0269092	-1	553	580	307	421
WBGene00013406	-0.806246	3.90172	0.00223883	0.00531271	0.0301162	-1	500	564	250	326
WBGene00013433	-1.04495	2.9876	0.00103768	0.00268686	0.0420168	-1	313	284	127	143
WBGene00013434	-0.372669	6.06353	0.00991582	0.0201536	0.00939366	-1	2072	2174	1379	1709
WBGene00013435	-0.526689	5.97698	0.000197323	0.000594413	0.00896461	-1	2080	2107	1114	1660
WBGene00013436	-0.486631	5.41961	0.00442789	0.00982274	0.013018	-1	1379	1430	847	1039
WBGene00013443	-0.569492	6.59276	3.25438e-06	1.44022e-05	0.00674776	-1	3504	3012	1742	2413
WBGene00013445	-0.467376	5.76915	0.00186447	0.00451663	0.0101146	-1	1856	1714	950	1524
WBGene00013447	-0.714286	4.72975	0.000705712	0.00189392	0.0195655	-1	969	887	485	574
WBGene00013460	-0.381431	6.13586	0.00448482	0.00993514	0.00808518	-1	2397	2096	1333	1945
WBGene00013461	-0.438949	6.1967	0.000756374	0.00202313	0.00760077	-1	2540	2227	1387	1945
WBGene00013462	-0.377291	5.79523	0.0107272	0.0215597	0.00974914	-1	1932	1613	1108	1464
WBGene00013463	-0.445068	7.37812	0.00058927	0.00161713	0.0077996	-1	5239	5560	3002	4594
WBGene00013465	-0.370827	7.42847	0.00313616	0.00722076	0.00732261	-1	5330	5609	3368	4668
WBGene00013530	-0.364791	6.30077	0.00431833	0.0096062	0.00733952	-1	2494	2505	1537	2150
WBGene00013538	-0.437374	7.52101	0.000333768	0.000958747	0.00689662	-1	6024	5890	3590	4721.12
WBGene00013549	-0.469535	6.03715	0.00162757	0.00399366	0.0100672	-1	2281	2025	1102	1891
WBGene00013551	-0.586748	4.79005	0.00424386	0.0094627	0.0186157	-1	1040	835	500	678
WBGene00013552	-0.48562	5.51151	0.00633275	0.0135094	0.0143259	-1	1433	1559	750	1318
WBGene00013557	-0.385934	7.45311	0.00262444	0.00612624	0.00766891	-1	6020	5202	3156	5067
WBGene00013561	-0.532639	4.45672	0.0185622	0.034992	0.0225027	-1	776	686	426	522
WBGene00013567	-0.595632	7.2258	9.48511e-06	3.82958e-05	0.0083598	-1	4864	5272	2810	3513
WBGene00013569	-0.876251	2.3735	0.0144444	0.0280051	0.0517633	-1	193.42	179.46	90.21	99.15
WBGene00013580	-0.370566	7.58756	0.00284545	0.00660233	0.00719361	-1	6303	5938	3550	5506
WBGene00013589	-0.953598	1.90741	0.0134608	0.0263494	0.0585616	-1	147.02	126.47	50.48	84.73
WBGene00013604	-0.699767	3.78871	0.00741458	0.0155507	0.0296684	-1	508	453	221	344
WBGene00013606	-0.422811	7.57346	0.00199477	0.00479231	0.00876404	-1	6549	5780	3236	5630
WBGene00013668	-0.474418	6.54743	0.000100597	0.000323452	0.00669797	-1	3259	2883	1792	2380
WBGene00013674	-0.473835	5.38698	0.00664618	0.0140861	0.0136512	-1	1292	1441	760	1120
WBGene00013676	-0.285729	6.30851	0.0228611	0.0419315	0.00706776	-1	2583	2332	1598	2222
WBGene00013677	-0.457998	6.12484	0.00176993	0.00430859	0.00974927	-1	2349	2207	1173	2024
WBGene00013679	-0.308446	6.52023	0.0124607	0.024599	0.00690163	-1	2931	2797	1750	2668
WBGene00013688	-0.509405	6.52073	2.8284e-05	0.000103303	0.0066544	-1	3086	2994	1712	2334
WBGene00013689	-0.36949	7.25555	0.00309063	0.00712693	0.00721938	-1	4778	4925	2962	4180
WBGene00013719	-0.415211	6.47807	0.000568901	0.00156782	0.00652058	-1	2967	2780	1701	2388
WBGene00013720	-0.515754	4.60665	0.0204176	0.0380369	0.0218563	-1	803	808	491	563
WBGene00013724	-0.522474	4.83131	0.008126	0.0168735	0.0172149	-1	964	925	517	732
WBGene00013728	-0.994471	5.5175	2.8451e-08	1.95528e-07	0.014258	-1	1546	1874.34	699	931
WBGene00013729	-0.711804	6.98831	5.64175e-09	4.5504e-08	0.00679412	-1	4622	4275.66	2152	2998
WBGene00013730	-0.385114	6.26111	0.00249455	0.00585703	0.00726439	-1	2631	2276	1480	2080
WBGene00013734	-0.52077	5.94915	0.000187844	0.000569141	0.0086744	-1	2121	1985	1105	1619
WBGene00013738	-0.383637	5.79916	0.0080698	0.0167701	0.00935732	-1	1828	1726	1053	1540
WBGene00013765	-0.393752	5.40179	0.0217047	0.0401129	0.0131739	-1	1290	1408	793	1168
WBGene00013766	-0.43697	8.81095	0.000466069	0.00130682	0.00737089	-1	14595	14532	8563	11852
WBGene00013803	-0.367356	6.49426	0.00779173	0.0162536	0.00869946	-1	3308	2447	1719	2508
WBGene00013804	-0.58317	4.90247	0.0038827	0.00872627	0.018169	-1	973	1042	502	788
WBGene00013878	-0.386771	6.50979	0.0017673	0.00430419	0.0069144	-1	2903	2915	1724	2516
WBGene00013880	-0.612334	5.7422	3.41865e-05	0.000122633	0.0096955	-1	1974	1681	929	1340
WBGene00013892	-0.307132	6.05522	0.0230122	0.0420977	0.00815977	-1	2164	1985	1338	1837
WBGene00013894	-0.339785	7.23557	0.014001	0.0272487	0.0089165	-1	4464	5005	2796	4391
WBGene00013924	-0.453601	8.08431	0.000267697	0.000785579	0.00726251	-1	8991	8704	5232	6986
WBGene00013958	-0.402066	5.66199	0.00880607	0.0181236	0.0104924	-1	1609	1635	1000	1322
WBGene00013966	-0.695126	4.29534	0.00423487	0.00944466	0.0258812	-1	683	680	368	419
WBGene00013984	-0.902919	2.60919	0.0136151	0.0266115	0.0565976	-1	189	251	77	153
WBGene00013985	-0.294521	8.06828	0.0183578	0.0346567	0.00733558	-1	8784	7919	5188	7795
WBGene00013997	-0.659641	7.17395	6.65421e-08	4.22322e-07	0.00684108	-1	5220	4764	2471	3531
WBGene00014011	-0.344772	6.67679	0.00374067	0.0084379	0.00639494	-1	3434	3031	2039	2774
WBGene00014012	-0.323152	5.78483	0.026728	0.0480791	0.00948048	-1	1869	1592	1096	1522
WBGene00014015	-0.277438	7.39387	0.022466	0.0413664	0.00684685	-1	5508	4902	3485	4619
WBGene00014016	-0.425411	6.89906	0.000450829	0.00126749	0.00671459	-1	3819	3888	2286	3161
WBGene00014018	-0.342555	5.92967	0.022275	0.0410943	0.0101102	-1	2177	1680	1201	1673
WBGene00014023	-0.459758	6.34758	0.000490834	0.00136965	0.00786268	-1	2929	2404	1453	2244
WBGene00014036	-0.529621	6.64815	9.24832e-06	3.74265e-05	0.00643856	-1	3378	3302	1803	2600
WBGene00014069	-1.60559	-0.0399004	0.0015774	0.00388332	0.0649354	-1	42.43	33.62	11.16	12.11
WBGene00014083	-0.507564	5.50877	0.00135803	0.00339756	0.0111417	-1	1517	1493	838	1172
WBGene00014086	-0.320807	6.81407	0.00559684	0.0120926	0.006085	-1	3638	3413	2237	3116
WBGene00014113	-0.616338	7.34528	7.71361e-07	3.84687e-06	0.00717942	-1	5990	5136	2790	4111
WBGene00014115	-0.534781	8.13656	4.3398e-05	0.000151821	0.00803625	-1	9998	8819	4768	7678
WBGene00014117	-0.599024	7.53594	3.83032e-05	0.000136046	0.00988052	-1	5644	6908	3300	4598
WBGene00014120	-0.411034	6.03	0.0026975	0.00627994	0.00838229	-1	2189	2018	1279	1711
WBGene00014151	-0.492373	7.1509	0.000112191	0.000356888	0.00750707	-1	4932	4450	2464	3922
WBGene00014176	-0.432993	5.6462	0.00396452	0.00888722	0.0100308	-1	1669	1574	952	1326
WBGene00014177	-0.688895	5.73826	1.63389e-05	6.27908e-05	0.0114045	-1	1761	1941	971	1192
WBGene00014204	-0.458941	7.50375	0.000155292	0.00047969	0.00683089	-1	6262	5606	3358	4845
WBGene00014208	-1.02064	7.73011	7.96978e-11	9.45608e-10	0.0114169	-1	9384	6751	2780	4860
WBGene00014209	-0.655936	6.01381	1.71238e-06	7.96597e-06	0.00834906	-1	2299	2158	1144	1530
WBGene00014221	-0.770314	4.91817	7.25233e-05	0.000240052	0.0165728	-1	1121	1026	507	683
WBGene00014222	-0.902304	4.59896	3.69657e-05	0.000131608	0.0209126	-1	889	885	399	494
WBGene00014224	-0.848043	3.31562	0.00387436	0.0087094	0.0365074	-1	346	369	156	222
WBGene00014310	-1.94585	0.356621	7.14019e-05	0.000236565	0.0664751	-1	54.04	53.27	12.12	13.94
WBGene00014516	-0.683382	5.42358	0.000215299	0.000643742	0.0152345	-1	1612	1373	838	884
WBGene00014576	-0.896964	3.39976	0.00201915	0.00484029	0.0356917	-1	425	346	171	218
WBGene00014667	-1.30522	8.54641	6.57308e-23	8.80877e-21	0.00805059	-1	15159.9	14861.9	4449	7223
WBGene00014746	-0.76098	3.59203	0.00598314	0.0128317	0.0326125	-1	459.57	392.22	204.99	268.6
WBGene00014772	-0.96217	4.35584	6.04851e-05	0.000204744	0.0249912	-1	825.28	698.6	335.92	394.95
WBGene00014801	-0.92028	2.47401	0.00782392	0.0163013	0.0482571	-1	215.32	189.41	88.1	113.24
WBGene00014904	-0.808783	2.59978	0.0172621	0.0328493	0.047009	-1	211	218.16	105.06	125
WBGene00014914	-1.1543	0.941561	0.00991354	0.0201529	0.070587	-1	67.76	75.13	20.61	41.53
WBGene00014915	-0.655575	4.76593	0.00138163	0.00345012	0.0185371	-1	919	951	473	654
WBGene00014916	-1.05853	1.67561	0.0121948	0.0241608	0.0689761	-1	149	90	48	59
WBGene00014938	-0.952415	4.91623	1.19204e-06	5.71055e-06	0.0168491	-1	1123	1116	451	650
WBGene00014954	-1.36894	3.69554	1.61231e-06	7.55759e-06	0.0343234	-1	520	526	138	254
WBGene00014955	-1.46587	5.12628	2.8252e-15	8.81906e-14	0.0147677	-1	1492	1396	406	588
WBGene00014987	-0.75983	5.28139	1.62044e-05	6.23196e-05	0.0137012	-1	1419	1335	693	832
WBGene00015011	-0.766765	6.13179	2.926e-08	2.00824e-07	0.00851048	-1	2644	2341	1227	1524
WBGene00015021	-0.472491	5.26569	0.00659223	0.0139916	0.013468	-1	1348	1175	683	1052
WBGene00015025	-0.354772	5.80924	0.0172064	0.0327612	0.00994311	-1	1936	1620	1059	1587
WBGene00015064	-0.718351	3.67571	0.00765345	0.0159907	0.0311642	-1	451	440	217	296
WBGene00015074	-0.92001	5.98634	2.52521e-10	2.68525e-09	0.00939334	-1	2248	2417	959	1392
WBGene00015075	-0.36183	6.96303	0.00367715	0.00831796	0.00711311	-1	4040	3873	2541	3263
WBGene00015083	-0.736482	9.63719	1.1317e-08	8.52895e-08	0.00785367	-1	27445	28622	13149	18910
WBGene00015092	-0.511279	5.47293	0.00139975	0.00349202	0.0113455	-1	1511	1430	837	1113
WBGene00015095	-0.478402	7.28794	9.99497e-05	0.000321469	0.00697566	-1	5311	4956	3024	3924
WBGene00015098	-0.711812	4.43642	0.00157736	0.00388332	0.0221913	-1	760.61	750.04	374.67	497.51
WBGene00015099	-0.488076	5.34638	0.00374478	0.00844535	0.0126015	-1	1360.11	1315	736.85	1079.59
WBGene00015101	-0.329034	6.12117	0.013441	0.0263224	0.00793372	-1	2310	2065	1375	1926
WBGene00015102	-0.688818	11.5236	1.76384e-07	1.01528e-06	0.00825773	-1	98291	106291	52302	67639
WBGene00015104	-0.322985	6.20383	0.0145209	0.0281243	0.0078325	-1	2301	2313	1502	1986
WBGene00015125	-0.292679	6.94094	0.0198243	0.0370506	0.00726813	-1	3897.93	3732.93	2335.82	3623.88
WBGene00015133	-0.516878	5.48554	0.001192	0.00303161	0.0112649	-1	1547	1426	847	1114
WBGene00015134	-0.413247	5.69734	0.00531905	0.0115593	0.0097843	-1	1707	1633	975	1411
WBGene00015143	-0.394108	8.08409	0.00158233	0.00389454	0.00731117	-1	8999	8398	5051	7576
WBGene00015145	-0.551472	5.64439	0.000515729	0.00143299	0.011232	-1	1648	1697	964	1183
WBGene00015146	-0.449211	7.4795	0.000196454	0.000591967	0.00674394	-1	6028	5600	3418	4640
WBGene00015147	-0.49596	5.45356	0.00209436	0.00500281	0.0115133	-1	1526.54	1365.51	830.77	1105.32
WBGene00015150	-0.430421	5.26101	0.0127247	0.0250775	0.0132193	-1	1293.46	1187.49	757.23	977.68
WBGene00015157	-0.355929	5.65513	0.0208881	0.038796	0.010591	-1	1754	1443	982	1383
WBGene00015173	-0.299597	6.75449	0.0168849	0.0322429	0.00720668	-1	3498	3227	1991	3253
WBGene00015176	-0.403752	6.29314	0.00210283	0.00502077	0.00776971	-1	2762	2288	1458	2172
WBGene00015191	-0.787172	4.22973	0.00193024	0.00466193	0.0282	-1	718	619	350	368
WBGene00015203	-0.592171	6.85322	5.30295e-07	2.76523e-06	0.00631955	-1	4128.68	3720.02	2065.48	2866.24
WBGene00015205	-0.896586	4.43745	0.000303683	0.000881286	0.027285	-1	699	878	308	510
WBGene00015207	-0.320832	6.00053	0.0193699	0.0363182	0.00840135	-1	2062	1947	1302	1731
WBGene00015235	-0.534048	6.16572	5.44102e-05	0.000186231	0.00783281	-1	2410	2375	1295	1847
WBGene00015248	-0.430622	6.72586	0.00256525	0.00600954	0.00941479	-1	3169	3661	1843	3046
WBGene00015266	-0.447227	4.83925	0.0238077	0.0433935	0.017284	-1	956	903	560	726
WBGene00015282	-0.480469	6.41025	0.000103098	0.000330984	0.00687845	-1	2950	2644	1537	2280
WBGene00015297	-0.515336	5.51558	0.0010367	0.00268499	0.0109341	-1	1585	1450	848	1162
WBGene00015308	-0.404892	6.47876	0.000871676	0.00229397	0.00664521	-1	3046	2692	1743	2352
WBGene00015312	-0.577823	8.45888	8.85257e-06	3.60342e-05	0.00795184	-1	11697	12044	6628	8360
WBGene00015313	-0.383228	5.53526	0.015392	0.0296686	0.0111524	-1	1498	1459	872	1289
WBGene00015344	-0.43787	6.7307	0.00122925	0.00310973	0.00844839	-1	3536	3358	1779	3137
WBGene00015347	-0.506297	5.88147	0.000662083	0.00179201	0.00988672	-1	2146	1764	1132	1456
WBGene00015405	-0.36529	5.55871	0.0205326	0.0382087	0.0110519	-1	1533	1457	952	1238
WBGene00015425	-0.539651	6.21339	4.15401e-05	0.000146251	0.0077705	-1	2658	2308	1307	1944
WBGene00015450	-0.464586	5.84229	0.00197855	0.0047636	0.0100773	-1	1894	1853	1148	1403
WBGene00015451	-0.444621	5.25035	0.013788	0.0268791	0.0144953	-1	1375	1104	762	945
WBGene00015461	-0.329431	5.95171	0.0205034	0.0381627	0.00903239	-1	2096.64	1795.99	1269.41	1647.36
WBGene00015462	-0.330109	5.81209	0.0247791	0.0449758	0.00969232	-1	1841.36	1689.01	1061.59	1618.64
WBGene00015463	-0.588042	6.80344	4.27496e-07	2.28224e-06	0.00611384	-1	3874	3692	1968	2816
WBGene00015470	-0.322122	6.49598	0.00818694	0.0169798	0.00669149	-1	2849.86	2802.53	1771.85	2526.95
WBGene00015481	-0.332603	7.22076	0.0159086	0.0305909	0.00887983	-1	5014	4383	2629	4561
WBGene00015484	-0.319241	6.67609	0.0077717	0.0162151	0.00652423	-1	3430	2984	1985	2901
WBGene00015504	-1.09956	6.96358	6.68664e-19	3.92671e-17	0.00688687	-1	5108	4505	1764	2489
WBGene00015509	-0.395174	5.96395	0.00457255	0.01012	0.00867353	-1	2139	1865	1208	1674
WBGene00015513	-0.469402	6.47029	0.000101846	0.000327166	0.00654647	-1	2988	2819	1658	2321
WBGene00015515	-0.522598	5.94211	0.000192392	0.000581068	0.00876881	-1	2150	1941	1090	1622
WBGene00015524	-0.39886	5.57033	0.0109796	0.0219951	0.0109695	-1	1623	1427	882	1321
WBGene00015538	-1.15843	7.01668	1.98388e-20	1.60756e-18	0.00701926	-1	5105.21	4976.78	1830.4	2441.17
WBGene00015540	-0.946344	6.63258	5.53075e-15	1.60023e-13	0.00654076	-1	3746.77	3618.65	1492.4	2142.19
WBGene00015565	-0.360761	6.64334	0.00888828	0.0182712	0.00874434	-1	2977	3343	1817	2918
WBGene00015577	-0.525159	5.43826	0.00178621	0.00434418	0.0125573	-1	1563	1325	842	1040
WBGene00015579	-0.703925	4.71574	0.000698157	0.00187702	0.0189664	-1	911	919	456	607
WBGene00015589	-1.36548	0.101726	0.00560809	0.0121094	0.0678561	-1	46	35	10	20
WBGene00015591	-0.457115	6.75498	0.000125471	0.000394868	0.00643041	-1	3686	3367	2112	2729
WBGene00015658	-0.340576	6.28659	0.00704234	0.0148414	0.00716793	-1	2506	2412	1511	2184
WBGene00015677	-0.542441	7.88574	1.52444e-05	5.89967e-05	0.00734501	-1	7811	7990	4360	5924
WBGene00015693	-0.797278	2.40122	0.0223047	0.0411346	0.0490801	-1	196	177	89	113
WBGene00015698	-0.570642	7.81757	6.99268e-06	2.90866e-05	0.00751804	-1	7504.27	7685.99	4213.24	5442.75
WBGene00015703	-0.531111	4.45504	0.0190189	0.0357819	0.0227142	-1	746	712	369	599
WBGene00015731	-0.680554	5.47002	4.06504e-05	0.000143311	0.0121868	-1	1510	1559.96	798	1008
WBGene00015734	-0.482532	6.75265	5.93359e-05	0.000201311	0.00656074	-1	3629	3461	1917	2931
WBGene00015742	-1.60209	1.84426	5.54887e-05	0.000189488	0.0587237	-1	145	152	38	55
WBGene00015747	-0.451567	6.04894	0.00121334	0.00307318	0.00871964	-1	2138	2168	1291	1684
WBGene00015755	-0.664973	5.14364	0.00100427	0.00261253	0.0183084	-1	1083	1346	630	823
WBGene00015766	-0.502851	6.19455	0.000112183	0.000356888	0.0075676	-1	2508.6	2334.51	1382.57	1847.6
WBGene00015806	-0.390572	5.67333	0.00920606	0.0188651	0.0100084	-1	1743	1525	975	1390
WBGene00015809	-0.467154	6.86683	0.000141725	0.000441424	0.00689188	-1	4043	3607	2063	3227
WBGene00015810	-0.585496	6.43403	5.38334e-06	2.29401e-05	0.00746172	-1	2827	3012	1536	2166
WBGene00015813	-0.333424	7.60991	0.00679756	0.0143807	0.00708047	-1	6515	5791	3690	5629
WBGene00015815	-0.350673	5.92741	0.0124632	0.0245993	0.00878893	-1	2036	1814	1207	1649
WBGene00015817	-0.408012	6.75694	0.000661296	0.00179035	0.00652702	-1	3724	3245	2004	2997
WBGene00015818	-0.9698	4.30587	4.74657e-05	0.000164763	0.0246343	-1	818	658	302	409
WBGene00015899	-0.337026	5.8582	0.0229012	0.0419805	0.00983556	-1	1778	1865	1160	1575
WBGene00015905	-1.1131	2.2858	0.00472026	0.0103919	0.0637519	-1	145	222	62	102
WBGene00015912	-0.912948	5.09258	4.04515e-06	1.76477e-05	0.0173362	-1	1179	1322	569	680
WBGene00015916	-0.362058	5.82395	0.012219	0.0241996	0.00931723	-1	1889	1706	1095	1560
WBGene00015920	-0.797037	7.03289	1.53061e-09	1.3757e-08	0.00797399	-1	5017.86	4375.49	1968.42	3214.66
WBGene00015938	-0.347681	6.36351	0.00572451	0.0123276	0.007113	-1	2809	2401	1627	2246
WBGene00015941	-0.565255	6.41043	4.8274e-06	2.07061e-05	0.00683985	-1	2912	2810	1566	2091
WBGene00015978	-0.299453	7.19507	0.014701	0.0284415	0.00694992	-1	4795	4334	3017	3982
WBGene00015989	-0.776317	6.19873	3.96597e-09	3.27977e-08	0.00773469	-1	2822.4	2416.74	1215.32	1678.42
WBGene00016002	-0.362408	7.5739	0.00484398	0.0106285	0.00773534	-1	6294	5807	3428	5610
WBGene00016014	-0.426924	6.80415	0.000419915	0.00118632	0.00666169	-1	3974	3274	2161	2928
WBGene00016015	-0.346031	7.46288	0.00459733	0.010162	0.00692904	-1	5907	5249	3359	4999
WBGene00016060	-0.39837	6.45608	0.00219622	0.00521989	0.00767658	-1	3107	2540	1610	2473
WBGene00016062	-0.531584	7.18596	1.70589e-05	6.52934e-05	0.00703534	-1	4853	4848	2650	3726
WBGene00016074	-0.311322	6.31194	0.0165305	0.0316587	0.00760066	-1	2430	2523	1585	2207
WBGene00016084	-0.813252	7.49717	1.82335e-10	2.00838e-09	0.00750195	-1	7181	5849	2861	4178
WBGene00016086	-1.88265	1.62887	1.04479e-05	4.17956e-05	0.0655555	-1	159	109	30	38
WBGene00016087	-0.517214	4.33424	0.0275424	0.0493742	0.0243534	-1	681	654	344	550
WBGene00016118	-0.663882	6.69571	3.98662e-08	2.67472e-07	0.00658747	-1	3574	3586	1825	2454
WBGene00016129	-0.815916	3.77363	0.00218856	0.00520404	0.0305289	-1	479	498	212	318
WBGene00016142	-0.431909	6.01312	0.00171133	0.0041825	0.00846554	-1	2126	2054	1261	1667
WBGene00016151	-0.517039	7.6457	4.56469e-05	0.000159155	0.00749575	-1	7236	6097	3501	5386
WBGene00016163	-0.323937	6.78358	0.008547	0.0176495	0.00689935	-1	3529	3377	2342	2834
WBGene00016166	-0.420392	5.01249	0.0246753	0.0448186	0.015532	-1	1075	1006	606	872
WBGene00016171	-0.552894	5.86916	0.000144617	0.000449503	0.00942498	-1	2057	1864	1105	1411
WBGene00016173	-0.827529	6.72425	3.51369e-11	4.50105e-10	0.00703658	-1	3685.6	3925.31	1703.39	2372.98
WBGene00016178	-0.370566	8.28709	0.00705329	0.0148613	0.00892638	-1	9340	10473	6399	8064
WBGene00016195	-0.32346	6.6013	0.0101434	0.0205522	0.00716487	-1	3206	2886	2044	2526
WBGene00016244	-0.371155	5.97301	0.00809614	0.0168182	0.00877768	-1	2014	1977	1258	1658
WBGene00016250	-0.680944	8.75818	2.88363e-05	0.000105173	0.0125203	-1	15217	14864	6118	12206
WBGene00016277	-0.537764	6.3618	4.3888e-05	0.000153381	0.00780761	-1	3063	2447	1473	2125
WBGene00016303	-1.22066	3.20498	4.6346e-05	0.00016127	0.0372893	-1	363	358	118	177
WBGene00016317	-0.310405	6.51353	0.0117224	0.0233399	0.0068308	-1	2972	2735	1898	2437
WBGene00016318	-0.290514	7.18409	0.0186983	0.0352296	0.00704237	-1	4805	4234	3001	3970
WBGene00016323	-0.531364	6.27828	0.000234728	0.000697446	0.00945256	-1	2401	2753	1492	1875
WBGene00016333	-0.894233	7.15826	1.9415e-12	3.28922e-11	0.00737051	-1	5485	5002	2099	3299
WBGene00016374	-0.477279	6.23736	0.000193448	0.000583918	0.00733429	-1	2577	2377	1394	1985
WBGene00016387	-0.457377	6.20231	0.000728972	0.00195233	0.00822509	-1	2376	2421	1455	1838
WBGene00016392	-0.825617	7.2281	2.26383e-09	1.9638e-08	0.00879355	-1	5884	4956	2175	3705
WBGene00016393	-0.447168	6.00948	0.00196775	0.00474157	0.00941384	-1	2068	2117	1137	1808
WBGene00016402	-0.861346	3.39918	0.00345684	0.00786726	0.0368845	-1	435	330	174	221
WBGene00016404	-0.660214	4.55381	0.00246216	0.00579401	0.0209216	-1	814	803	406	565
WBGene00016408	-0.423627	6.69605	0.000914818	0.00239724	0.00745469	-1	3708	3013	1869	2911
WBGene00016409	-0.339199	7.47884	0.00574207	0.0123604	0.00700248	-1	6036	5225	3609	4786
WBGene00016411	-0.649274	3.93918	0.0132108	0.025928	0.0298225	-1	573	481	291	336
WBGene00016412	-0.578413	5.57835	0.000204013	0.000612627	0.0107533	-1	1700	1528	865	1180
WBGene00016418	-0.313088	7.38456	0.0183074	0.0345928	0.00822102	-1	5734	4741	3066	5012
WBGene00016443	-0.545094	5.78665	0.000158335	0.000487792	0.00923885	-1	1950	1746	1008	1390
WBGene00016444	-0.509469	6.3229	7.84886e-05	0.000258896	0.00746185	-1	2843	2468	1525	1990
WBGene00016485	-0.952403	5.68354	9.77807e-10	9.22475e-09	0.0107295	-1	1946.54	1872.14	722.01	1171.32
WBGene00016493	-0.927867	9.26625	1.42452e-08	1.05104e-07	0.0125686	-1	19578	25695	9146	13701
WBGene00016496	-1.0513	6.9061	2.00895e-16	7.77762e-15	0.00737685	-1	4829	4309	1618	2606
WBGene00016501	-0.28745	7.11797	0.019847	0.0370797	0.00701481	-1	4549	4074	2863	3806
WBGene00016508	-0.362934	6.38423	0.00479235	0.0105285	0.00749103	-1	2832	2477	1531	2416
WBGene00016524	-0.529079	4.89557	0.00732632	0.0153779	0.0172094	-1	1000	978	568	724
WBGene00016534	-0.386289	9.59954	0.00201956	0.00484029	0.00744439	-1	25425	24184	14573	21613
WBGene00016586	-0.351384	6.68568	0.00335902	0.00766634	0.00649123	-1	3394.94	3117.73	2097.88	2712.95
WBGene00016590	-0.874452	4.50347	8.27155e-05	0.000270651	0.0215404	-1	861.93	789.72	351.72	503.87
WBGene00016601	-0.461937	7.01909	0.000187073	0.000566968	0.00701516	-1	4258	4213	2449	3385
WBGene00016607	-0.739706	4.68275	0.000582717	0.0016004	0.0203895	-1	863.69	939.07	442.78	578.73
WBGene00016622	-0.533994	5.30534	0.00174095	0.00424793	0.0128705	-1	1358	1277	751	964
WBGene00016650	-0.550898	8.39474	0.00132741	0.00333143	0.0139392	-1	13006	9676	5060	9966
WBGene00016652	-0.448894	6.10648	0.000808569	0.00214634	0.00804469	-1	2306	2179	1258	1874
WBGene00016653	-0.551999	7.96651	1.48042e-05	5.74204e-05	0.00759569	-1	8200	8550	4592	6242
WBGene00016674	-0.548899	5.20311	0.00188241	0.00455798	0.0137961	-1	1315	1153	689	901
WBGene00016695	-0.971403	3.40365	0.00186274	0.00451351	0.0414906	-1	333	447	169	207
WBGene00016712	-1.70643	0.959452	0.000352693	0.00101061	0.0770242	-1	86	75	26	19
WBGene00016740	-0.602084	4.06381	0.0167146	0.0319645	0.0276919	-1	545	585	303	402
WBGene00016746	-0.660862	4.62769	0.00258289	0.00604002	0.021293	-1	806	893	416	610
WBGene00016754	-0.526278	4.47327	0.025186	0.045651	0.0243853	-1	767	708	458	494
WBGene00016790	-0.70248	5.44891	5.20834e-05	0.000179029	0.0134316	-1	1425	1613	760	1010
WBGene00016793	-0.412199	5.59698	0.00800785	0.0166646	0.0107431	-1	1636	1481	946	1267
WBGene00016808	-0.52754	5.11862	0.00409704	0.00916267	0.014962	-1	1228	1085	657	855
WBGene00016811	-0.350543	5.72924	0.0178901	0.0339023	0.00975321	-1	1677	1671	1060	1426
WBGene00016816	-0.414525	6.32118	0.0010655	0.00274733	0.00718583	-1	2681	2473	1583	2064
WBGene00016823	-0.484897	5.36446	0.00494262	0.010829	0.0132283	-1	1353	1351	817	999
WBGene00016836	-0.324807	7.20995	0.00880242	0.0181197	0.00710004	-1	4674	4607	3016	3988
WBGene00016837	-0.678691	6.76663	1.57973e-08	1.15233e-07	0.00651831	-1	4079	3496	1795	2713
WBGene00016844	-0.733121	6.55167	2.47219e-09	2.12166e-08	0.00678389	-1	3500	3115	1517	2274
WBGene00016888	-0.286457	6.95284	0.0197215	0.0368782	0.0069301	-1	4078	3612	2438	3556
WBGene00016907	-1.11745	7.04569	4.07479e-19	2.4912e-17	0.00704531	-1	5430	4787	1815	2663
WBGene00016947	-0.449207	5.428	0.00662078	0.0140465	0.0121813	-1	1530.98	1275.98	802.94	1145.91
WBGene00016960	-0.514377	6.21219	9.0816e-05	0.000294174	0.0077197	-1	2581	2340	1419	1826
WBGene00016971	-0.303974	6.70042	0.0105844	0.0213177	0.00641744	-1	3431.78	3057.81	2023.95	2976.92
WBGene00016978	-0.686617	3.07632	0.0259014	0.0467774	0.0399517	-1	304	278	154	185
WBGene00016981	-0.625263	7.43206	2.0328e-07	1.15358e-06	0.00667796	-1	6046.94	5772.99	3041.99	4225
WBGene00016990	-0.330748	5.88141	0.024725	0.0448932	0.00969519	-1	1880	1820	1236	1530
WBGene00016992	-0.718789	4.72558	0.000791136	0.00210533	0.0202236	-1	914	935	485	568
WBGene00016995	-0.567822	6.59325	5.72045e-05	0.000194836	0.00912511	-1	3085	3401	1580	2641
WBGene00017031	-0.527261	7.79234	1.73669e-05	6.63165e-05	0.00702201	-1	7864	6926	3948	5815
WBGene00017053	-0.372124	5.59919	0.0202035	0.0376717	0.011444	-1	1547	1532	999	1239
WBGene00017069	-0.464923	4.81399	0.0199987	0.0373231	0.0176407	-1	956	881	540	717
WBGene00017075	-0.692259	9.06122	8.78168e-08	5.42844e-07	0.00789134	-1	19097	18147	8550	13541
WBGene00017077	-0.941036	2.61311	0.00707922	0.0149071	0.0499777	-1	260.99	189	102	116
WBGene00017078	-1.23036	4.47522	2.13913e-07	1.20867e-06	0.0242989	-1	1019.63	742.13	304.01	401.81
WBGene00017085	-0.327203	7.89765	0.00803345	0.0167078	0.007133	-1	7752	7227	4903	6351
WBGene00017087	-0.658621	3.65799	0.0207896	0.0386267	0.0348882	-1	435	431	248	262
WBGene00017098	-0.706778	6.67695	5.30728e-09	4.30054e-08	0.00659899	-1	3559	3589	1747	2408
WBGene00017121	-0.514228	8.23478	0.000272623	0.000798914	0.00940654	-1	9319	10608	5218	8190
WBGene00017125	-0.335644	6.90136	0.00688251	0.0145398	0.00708338	-1	4054	3485	2226	3481
WBGene00017132	-0.737984	6.43745	1.573e-09	1.41095e-08	0.00665632	-1	3177	2936	1484	1979
WBGene00017134	-0.388261	6.66826	0.0023025	0.00544731	0.0073638	-1	3394	3112	2130	2522
WBGene00017138	-0.304379	6.25705	0.0171486	0.032663	0.00731678	-1	2555	2219	1504	2166
WBGene00017141	-1.07396	1.4521	0.0116879	0.0232845	0.0671586	-1	118	86	43	47
WBGene00017144	-0.396008	5.92499	0.00491182	0.0107638	0.0088602	-1	1980	1911	1154	1658
WBGene00017159	-0.653316	4.83772	0.000926521	0.00242424	0.0171337	-1	1043	927	500	685
WBGene00017166	-0.508142	8.74392	0.000597571	0.00163776	0.0103782	-1	13334	14986	7107	12158
WBGene00017177	-0.439198	6.02924	0.00148981	0.00369204	0.00855463	-1	2120	2114	1240	1724
WBGene00017238	-0.555144	5.41031	0.0014314	0.00356758	0.0135381	-1	1339	1503	786	1048
WBGene00017239	-0.702682	3.60749	0.0102358	0.0207113	0.0322047	-1	435.75	410.9	201	294
WBGene00017261	-0.463837	6.33067	0.000279234	0.000816229	0.00732623	-1	2804	2466	1457	2182
WBGene00017286	-0.66634	4.30212	0.00469781	0.0103534	0.024382	-1	704	657	320	500
WBGene00017300	-0.523946	7.36447	2.93173e-05	0.000106778	0.00728065	-1	5950	5041	2905	4374
WBGene00017301	-0.39697	5.80939	0.0090724	0.0186204	0.0104259	-1	1900	1698	993	1628
WBGene00017304	-1.90933	4.03839	1.60927e-13	3.45414e-12	0.0271638	-1	771	687	149	220
WBGene00017311	-0.441949	7.19621	0.0003371	0.000967518	0.00700118	-1	4927	4605	2874	3744
WBGene00017313	-0.501882	6.67387	2.61355e-05	9.61612e-05	0.00643921	-1	3607	3154	1847	2690
WBGene00017319	-0.466142	5.49641	0.00326578	0.00747474	0.0111599	-1	1540	1413	822	1213
WBGene00017344	-0.392021	6.06127	0.00386786	0.00869665	0.00823253	-1	2183.4	2088.69	1308.61	1773.02
WBGene00017347	-0.433607	6.47022	0.000497846	0.00138662	0.00697296	-1	3076	2678	1755	2254
WBGene00017349	-0.323723	7.77085	0.0104313	0.0210539	0.00748097	-1	7526	6211	4197	6240
WBGene00017357	-0.62614	4.86297	0.00460842	0.0101806	0.0217387	-1	1058	932	596	594
WBGene00017360	-0.780743	4.89597	0.000656905	0.0017803	0.0235405	-1	887	1217	498	668
WBGene00017372	-0.371865	6.97142	0.00247815	0.00582508	0.00692181	-1	4267	3731	2473	3370
WBGene00017407	-1.31697	0.492471	0.00971983	0.0198053	0.0836366	-1	53	54	24	15
WBGene00017450	-0.593263	4.09129	0.0156749	0.0301693	0.0263801	-1	611.85	541.31	294.38	432.44
WBGene00017453	-1.42877	0.158652	0.00554274	0.0119955	0.0829909	-1	39	46	7	24
WBGene00017456	-0.994392	2.6285	0.00369639	0.00835605	0.0483252	-1	260	200	82	139
WBGene00017461	-0.670367	4.27095	0.00432438	0.0096176	0.0241264	-1	703	631	335	458
WBGene00017462	-1.45465	1.54297	0.000434773	0.00122531	0.0615933	-1	121	113	33	48
WBGene00017480	-0.417535	5.46568	0.0103449	0.0208998	0.0117995	-1	1563	1292	840	1184
WBGene00017490	-0.948861	2.70989	0.010047	0.0203805	0.0578019	-1	190.5	286	86.5	153.5
WBGene00017500	-0.948861	2.70989	0.0100404	0.0203711	0.0577907	-1	190.5	286	86.5	153.5
WBGene00017501	-2.45952	2.02787	1.50475e-07	8.80197e-07	0.0803269	-1	136	241	22	45
WBGene00017532	-1.00545	4.62004	4.01856e-06	1.7539e-05	0.0206814	-1	1015	836	379	488
WBGene00017546	-0.462282	8.29879	0.000165409	0.000507193	0.00708103	-1	10779	9830	5782	8450
WBGene00017547	-0.349207	6.36212	0.00567351	0.0122279	0.00717233	-1	2810	2398	1587	2294
WBGene00017548	-0.707939	8.22964	2.81417e-08	1.93775e-07	0.00759845	-1	10396	10587	5184	6983
WBGene00017584	-0.783714	3.29015	0.00910144	0.0186764	0.0384956	-1	317	373	158	224
WBGene00017605	-0.429613	7.35058	0.000434597	0.00122515	0.00690259	-1	5412	5156	3053	4411
WBGene00017607	-0.409053	6.55069	0.000720406	0.00193087	0.00659249	-1	3201	2838	1809	2496
WBGene00017620	-0.573089	5.91635	5.19895e-05	0.000178765	0.00892791	-1	2179	1899	1095	1497
WBGene00017641	-1.10803	8.65128	5.89785e-17	2.51634e-15	0.00812728	-1	16543	14503	5258	8553
WBGene00017642	-0.327405	7.36666	0.0074333	0.0155837	0.00693453	-1	5576	4806	3256	4584
WBGene00017643	-0.368897	7.85276	0.00263173	0.0061405	0.00703918	-1	7827	6896	4406	6433
WBGene00017683	-0.451397	5.81749	0.00247088	0.00581126	0.00994285	-1	2025	1657	1067	1479
WBGene00017686	-0.711728	8.14178	5.53808e-08	3.59116e-07	0.00802506	-1	10704	9128	4485	7094
WBGene00017719	-0.393113	6.67847	0.00115377	0.00294874	0.00664274	-1	3311	3245	1903	2863
WBGene00017733	-0.554854	7.30491	1.6867e-05	6.46774e-05	0.007695	-1	5108	5482	2846	4014
WBGene00017734	-0.625659	6.33474	1.0664e-05	4.26112e-05	0.0091704	-1	2654	2857	1290	2153
WBGene00017738	-0.452951	5.3494	0.0142115	0.027607	0.0152624	-1	1300	1349	860	945
WBGene00017742	-0.343227	5.94174	0.0192599	0.0361508	0.00962384	-1	1985	1889	1305	1557
WBGene00017749	-0.463934	5.82991	0.00132935	0.00333469	0.00930591	-1	1919.98	1798	1079	1473
WBGene00017757	-0.373996	6.12983	0.00672721	0.0142434	0.00854523	-1	2229	2223	1432	1804
WBGene00017758	-0.643939	5.64243	1.98101e-05	7.49727e-05	0.0100798	-1	1792	1643	861	1226
WBGene00017759	-0.461318	6.51578	0.000192278	0.000581058	0.00690797	-1	2974	2998	1687	2444
WBGene00017760	-0.311842	6.52174	0.0104493	0.0210862	0.00669887	-1	3038	2709	1784	2620
WBGene00017763	-0.418982	5.55818	0.00780062	0.0162625	0.0110374	-1	1520	1515	903	1251
WBGene00017767	-0.996091	3.59253	0.000356417	0.00102044	0.0330344	-1	470	431	192	231.61
WBGene00017774	-0.396843	7.36798	0.00120912	0.00306622	0.00696567	-1	5688	4924	3129	4525
WBGene00017778	-0.317777	6.84965	0.0100692	0.0204137	0.00697497	-1	3515	3690	2298	3194
WBGene00017797	-0.303295	6.61275	0.0176975	0.0335679	0.00745622	-1	3356	2759	1866	2856
WBGene00017799	-0.35198	5.68476	0.0229919	0.0420881	0.0106683	-1	1682	1569	1084	1304
WBGene00017800	-0.699941	6.9317	4.95139e-07	2.59954e-06	0.00891681	-1	4672	3876	1865	3194
WBGene00017816	-0.654832	7.79645	8.03315e-08	5.00122e-07	0.00691817	-1	7775	7560	3834	5419
WBGene00017827	-0.423158	5.95118	0.00236875	0.00559055	0.00865234	-1	2028	1966	1176	1652
WBGene00017830	-0.606177	5.5743	0.000174505	0.000532583	0.0115883	-1	1637	1601	898	1101
WBGene00017849	-0.655187	4.65448	0.00232286	0.00549216	0.0204698	-1	956.27	781.82	418.86	631.15
WBGene00017855	-0.357089	6.37964	0.00374769	0.00845008	0.00681411	-1	2764	2514	1605	2310
WBGene00017889	-0.668795	4.23749	0.00577163	0.0124189	0.0257314	-1	733	573	331	443
WBGene00017895	-0.300916	7.37319	0.012257	0.0242565	0.00668722	-1	5417	4917	3294	4666
WBGene00017916	-0.569185	3.87923	0.0257908	0.0465937	0.0284155	-1	508	479	263	368
WBGene00017920	-0.431179	7.38309	0.000545486	0.00150886	0.00722074	-1	5609	5211	2992	4687
WBGene00017924	-0.731473	4.33951	0.0018582	0.00450457	0.0241569	-1	694	724	340	471
WBGene00017925	-0.523173	6.90818	0.000121282	0.000383358	0.0085363	-1	3715	4247	2132	3168
WBGene00017926	-0.760606	5.77771	1.55928e-05	6.01888e-05	0.0140257	-1	1708	2160	855	1342
WBGene00017928	-0.422948	5.57155	0.00750033	0.0157148	0.0111703	-1	1519	1547	882	1299
WBGene00017929	-0.392083	6.49975	0.00199917	0.00479957	0.007288	-1	2811	2970	1729	2465
WBGene00017930	-0.89326	4.03308	0.000794373	0.00211341	0.0308145	-1	710.79	491.07	259.49	348.98
WBGene00017934	-0.885176	5.718	1.33482e-07	7.88999e-07	0.0125922	-1	1744	2088	807	1176
WBGene00017981	-0.456158	5.38468	0.00562306	0.0121342	0.0120465	-1	1401	1322	779	1106
WBGene00017982	-1.03569	5.43651	2.76936e-08	1.91077e-07	0.0154482	-1	1457	1806	620	902
WBGene00017984	-0.748769	8.3608	1.46301e-08	1.07696e-07	0.0081772	-1	11137	12063	5324	7867
WBGene00017985	-0.317896	7.1128	0.0225887	0.0415265	0.00901161	-1	4126.02	4513.93	2965.68	3545.78
WBGene00017986	-0.526213	7.60981	7.80729e-05	0.000257606	0.00827111	-1	6163	6807	3725	4786
WBGene00017988	-0.450166	6.78763	0.000140094	0.000437233	0.00633961	-1	3574.98	3612.07	2089.32	2905.22
WBGene00017989	-0.271321	7.00452	0.0262172	0.0472824	0.00684544	-1	4074	3849	2569	3669
WBGene00017990	-1.04761	5.51094	3.91145e-10	3.99671e-09	0.01233	-1	1644	1809	657	934
WBGene00017997	-0.431437	5.77773	0.00331143	0.0075693	0.00959109	-1	1885	1670	1088	1393
WBGene00017999	-0.836348	4.40704	0.000237815	0.000705542	0.022622	-1	826	706	334	480
WBGene00018017	-0.531014	7.14174	2.04002e-05	7.69554e-05	0.0071553	-1	4931	4493	2458	3770
WBGene00018037	-0.625871	5.61533	4.32678e-05	0.000151466	0.0103651	-1	1721	1631	878	1176
WBGene00018045	-0.805943	3.37295	0.00488566	0.0107109	0.0348961	-1	379	359	168	232
WBGene00018064	-0.448183	6.25741	0.000737948	0.00197586	0.00791966	-1	2438	2531	1501	1939
WBGene00018071	-1.07941	4.07393	1.35498e-05	5.29281e-05	0.0263457	-1	662	622	238	339
WBGene00018072	-0.360325	5.64537	0.0180475	0.0341758	0.0103176	-1	1699	1477	1006	1327
WBGene00018131	-0.384162	7.04324	0.00188912	0.00457212	0.00702067	-1	4469	3966	2623	3475
WBGene00018137	-0.477597	6.9375	9.02585e-05	0.000292459	0.00680434	-1	4207	3847	2251	3246
WBGene00018151	-0.600493	5.06905	0.00115869	0.00295914	0.0151115	-1	1226	1056	595	830
WBGene00018152	-0.341403	9.0394	0.00677107	0.0143304	0.0075397	-1	18017	15248	10256	14641
WBGene00018154	-0.561577	5.38339	0.000677227	0.00182921	0.0121086	-1	1458	1347	735	1073
WBGene00018159	-1.05174	3.79686	6.62077e-05	0.000221746	0.0295259	-1	530	521	210	268
WBGene00018230	-0.515802	5.77418	0.000637361	0.00173438	0.0101887	-1	1752.99	1869	1011	1395
WBGene00018240	-1.62811	0.432423	0.000655716	0.00177754	0.0670691	-1	52	56	14	19
WBGene00018290	-0.359	6.56332	0.00306483	0.00707212	0.00662985	-1	3082.27	2911.53	1878.75	2543.57
WBGene00018302	-0.450348	6.38714	0.000313213	0.000904174	0.00699886	-1	2787	2662	1638	2124
WBGene00018305	-0.545878	4.79615	0.00698756	0.0147379	0.0181445	-1	992	867	481	733
WBGene00018316	-0.293125	8.06263	0.0187113	0.0352476	0.0073032	-1	8952	7693	5374	7486
WBGene00018335	-0.614952	4.00203	0.0155108	0.0298756	0.0280677	-1	550	538	299	369
WBGene00018339	-0.35678	7.07664	0.00721917	0.0151835	0.00818071	-1	4514	4048	2411	4013
WBGene00018341	-0.444134	7.30447	0.000291524	0.000849304	0.00694587	-1	5172	5100	3011	4149
WBGene00018362	-0.316494	7.76584	0.0106552	0.0214396	0.00717765	-1	6797	6810	4461	5865
WBGene00018366	-0.846662	4.19437	0.000615581	0.00168186	0.0265513	-1	653	667	317	371
WBGene00018391	-0.419475	6.03571	0.0022572	0.00535024	0.00843711	-1	2127	2102	1263	1735
WBGene00018395	-0.660166	7.60151	5.71984e-08	3.69756e-07	0.0068491	-1	7144	6297	3292	4792
WBGene00018409	-0.386666	6.50553	0.00145072	0.00360712	0.00663011	-1	2995	2812	1801	2396
WBGene00018417	-0.860469	4.83516	1.3847e-05	5.40286e-05	0.0171614	-1	1055	1016	458	622
WBGene00018421	-0.519202	6.76362	1.18929e-05	4.69827e-05	0.00635884	-1	3625	3588	2035	2728
WBGene00018426	-0.855627	8.45211	2.76059e-11	3.60256e-10	0.00770741	-1	13357	12123	5221	8260
WBGene00018427	-0.377017	5.50861	0.0165836	0.031743	0.0110013	-1	1521	1380	876	1244
WBGene00018455	-1.02044	2.32126	0.00507699	0.0110932	0.0529128	-1	181	190	81	90
WBGene00018475	-0.639709	5.64177	3.54547e-05	0.00012679	0.0106402	-1	1696	1727	845	1251
WBGene00018491	-0.468161	7.92672	0.0010518	0.00271535	0.00961289	-1	7905	8014	4017	7124
WBGene00018511	-0.314346	6.21459	0.0259507	0.0468421	0.00897903	-1	2539	2113	1598	1898
WBGene00018577	-1.08207	1.907	0.00467791	0.0103139	0.0572099	-1	142	139	52	74
WBGene00018578	-0.766867	3.4007	0.00726244	0.0152577	0.0346115	-1	382	363	174	241
WBGene00018586	-0.684489	7.78225	5.71299e-07	2.94903e-06	0.00874527	-1	7369	7909	3471	5684
WBGene00018599	-0.499246	5.08059	0.00735635	0.0154348	0.0153609	-1	1166	1067	660	825
WBGene00018612	-0.379053	6.23661	0.00394395	0.00884491	0.00779009	-1	2522	2290	1387	2148
WBGene00018613	-0.36613	7.26207	0.00253196	0.00593953	0.00679511	-1	5035	4720	2940	4259
WBGene00018635	-0.382339	5.8421	0.00878818	0.0180939	0.00950483	-1	1972	1694	1131	1525
WBGene00018636	-0.805966	6.22145	3.6098e-09	3.01866e-08	0.00831227	-1	2856	2503	1296	1577
WBGene00018657	-0.466588	5.46631	0.00390707	0.00877161	0.0116466	-1	1474	1416	790	1208
WBGene00018659	-0.577612	4.64033	0.00731436	0.0153559	0.020521	-1	816	861	440	630
WBGene00018660	-1.01058	2.39372	0.00512897	0.0111927	0.0524937	-1	197	193	88	92
WBGene00018661	-1.10685	0.512864	0.0171234	0.0326327	0.0669936	-1	54	50	22	23
WBGene00018669	-1.06528	1.29819	0.0136781	0.0267098	0.0688792	-1	84.24	97	39	42
WBGene00018681	-0.527989	6.52072	5.72225e-05	0.000194836	0.00782297	-1	3338	2793	1557	2512
WBGene00018698	-0.433815	6.19165	0.00112663	0.00288502	0.00795463	-1	2584	2163	1407	1912
WBGene00018721	-0.364868	6.31036	0.00510724	0.0111476	0.0076294	-1	2515	2517	1618	2067
WBGene00018723	-0.847363	2.09531	0.0232352	0.0424537	0.0546641	-1	153	151	71	88
WBGene00018762	-0.772455	5.52975	3.21905e-05	0.000116391	0.0155047	-1	1452	1814	810	995
WBGene00018769	-0.575028	6.06004	5.3683e-05	0.000184104	0.00910019	-1	2168	2323	1180	1692
WBGene00018776	-0.348948	7.21381	0.00419408	0.00936767	0.00685879	-1	4814.61	4567.95	2883.89	4116.64
WBGene00018782	-0.563003	7.99868	1.17051e-05	4.6381e-05	0.00772813	-1	8798	8413	4317	6850
WBGene00018785	-0.389298	5.92867	0.00765294	0.0159907	0.00953601	-1	1936	1952.92	1242.87	1552.87
WBGene00018794	-0.474051	6.82013	5.1256e-05	0.000176417	0.00622012	-1	3847	3568	2055	3028
WBGene00018802	-0.352012	6.63927	0.00385378	0.00866872	0.00671459	-1	3154	3144	2010	2655
WBGene00018806	-0.429905	5.45345	0.00834245	0.0172646	0.0117824	-1	1448	1385	872	1109
WBGene00018830	-0.651714	6.18176	2.44889e-06	1.10815e-05	0.00856121	-1	2489	2506	1341	1649
WBGene00018833	-0.491667	6.18751	0.000235547	0.000699482	0.0079985	-1	2577.4	2232.76	1412.85	1804.83
WBGene00018846	-0.877518	8.61077	1.73145e-12	2.96703e-11	0.00722047	-1	14532	14029	5989	8828
WBGene00018849	-0.430428	8.80962	0.00058226	0.00159995	0.00740611	-1	15303.8	13796.9	8218.68	12371.3
WBGene00018862	-1.29725	7.58556	4.06304e-17	1.79962e-15	0.0108505	-1	9260.19	6244.86	2481.42	3464.73
WBGene00018864	-0.367236	7.20396	0.00293364	0.00679337	0.00704079	-1	5031	4356	2830	4079
WBGene00018866	-0.284414	6.85571	0.0183949	0.0347142	0.00665634	-1	3826	3360	2241	3382
WBGene00018892	-0.300655	6.92897	0.0171974	0.03275	0.00730527	-1	3768	3809	2533	3274
WBGene00018893	-0.36458	5.77691	0.0124017	0.0245065	0.00945932	-1	1869.44	1615.27	1086.35	1470.66
WBGene00018897	-0.2869	6.34576	0.0206736	0.0384385	0.00689767	-1	2615	2428	1629	2293
WBGene00018898	-0.424467	8.84346	0.00166166	0.0040735	0.00863424	-1	15910.6	13849.4	7984.75	13320.4
WBGene00018900	-0.723522	8.44681	2.24501e-05	8.38109e-05	0.0137292	-1	14130	10513	4900	9575
WBGene00018901	-0.797111	3.62134	0.00537919	0.0116754	0.0355334	-1	510	370	185	298
WBGene00018934	-0.934308	5.62846	1.49673e-08	1.09739e-07	0.0120446	-1	1758	1892	814	982
WBGene00018935	-0.663967	4.65012	0.00208816	0.00499029	0.0205064	-1	864	866	460	567
WBGene00018950	-0.774829	7.64196	6.12557e-10	6.07981e-09	0.00724809	-1	7018	7185	3370	4486
WBGene00018960	-0.47805	6.39982	0.000115034	0.000365042	0.00689017	-1	2968	2584	1587	2184
WBGene00018961	-0.531915	5.07214	0.00376233	0.00847943	0.0149311	-1	1154	1086	603	870
WBGene00018963	-0.587158	8.1201	1.31373e-05	5.14324e-05	0.00852476	-1	9419	9414	4544	7524
WBGene00018967	-0.456978	7.5286	0.00019327	0.000583552	0.00698253	-1	6009	6032	3406	4951
WBGene00018975	-0.395702	7.32393	0.00166486	0.00408037	0.00735165	-1	5379	4901	2914	4560
WBGene00018991	-0.776867	5.73905	1.31765e-07	7.79923e-07	0.00958023	-1	1941	1860	852	1262
WBGene00019001	-0.309195	6.79846	0.0181075	0.0342585	0.00788865	-1	3642	3314	1987	3422
WBGene00019002	-0.451861	6.67241	0.000161666	0.000496588	0.00648534	-1	3587	3072	1933	2673
WBGene00019007	-0.639657	4.55687	0.00435144	0.00967162	0.0222743	-1	761	847	401	584
WBGene00019011	-0.299348	6.91543	0.0161579	0.0310532	0.0070922	-1	4056	3471	2492	3271
WBGene00019013	-0.440387	4.93864	0.0221206	0.0408455	0.0163735	-1	1051	939	601	781
WBGene00019061	-0.340197	7.38215	0.00569237	0.012266	0.00703052	-1	5371	5144	3146	4789
WBGene00019076	-0.460116	4.98467	0.0154808	0.0298232	0.0159848	-1	1069	996	612	805
WBGene00019079	-0.892623	4.51916	0.000242689	0.000718241	0.026146	-1	1014	673	358	498
WBGene00019087	-0.349568	8.35088	0.00537741	0.0116739	0.00744047	-1	10626	10022	6089	9408
WBGene00019095	-0.704679	4.09344	0.00580134	0.0124751	0.0286757	-1	688	506	282	412
WBGene00019118	-0.279401	7.42465	0.0204942	0.0381524	0.00675113	-1	5425	5202	3390	4947
WBGene00019120	-0.586031	6.92084	1.52772e-06	7.18042e-06	0.00677564	-1	4320.8	3891.43	2125.41	3073.32
WBGene00019121	-0.476549	6.72187	6.70819e-05	0.0002241	0.00646878	-1	3746.19	3195.57	1976.59	2744.68
WBGene00019122	-1.13317	4.04974	2.96656e-05	0.000107897	0.0319389	-1	764	521	214	344
WBGene00019125	-0.620898	4.23468	0.0102546	0.0207454	0.0255675	-1	699	586	352	431
WBGene00019129	-0.506756	4.95236	0.00801305	0.0166721	0.016155	-1	1037	1008	578	785
WBGene00019134	-1.21152	1.48313	0.00315333	0.00725071	0.0627049	-1	105.41	108.18	35.69	52
WBGene00019162	-0.723071	7.84011	1.4302e-08	1.05355e-07	0.00755961	-1	7871	8202	3957	5260
WBGene00019168	-0.368528	7.48021	0.00233862	0.00552442	0.0068105	-1	5909	5451	3399	4975
WBGene00019189	-1.33829	5.20292	1.99961e-12	3.37128e-11	0.0157262	-1	1374.19	1586.91	468.51	645.19
WBGene00019196	-0.400328	6.02938	0.00366736	0.00829939	0.00848712	-1	2238	1958	1277	1727
WBGene00019209	-0.309409	7.72286	0.0117338	0.0233581	0.00704881	-1	6908	6296	4030	6141
WBGene00019220	-0.632003	5.36018	0.000185577	0.000562923	0.0126739	-1	1531	1288	712	1012
WBGene00019240	-1.40635	5.95664	1.78672e-22	2.22341e-20	0.00899878	-1	2515.35	2560.79	751.44	1070.08
WBGene00019245	-0.309794	6.13592	0.0210606	0.0390955	0.00807306	-1	2315	2078	1447	1895
WBGene00019246	-0.596644	6.69832	5.72119e-07	2.9518e-06	0.00641543	-1	3684	3371	1905	2496
WBGene00019247	-0.57738	7.29498	2.07026e-06	9.49143e-06	0.00681786	-1	5431	5177	2779	3979
WBGene00019259	-0.430836	8.33651	0.000808598	0.00214634	0.00779879	-1	11008	9957	5726	9179
WBGene00019264	-0.534185	5.43513	0.00121233	0.00307136	0.01208	-1	1478	1405	829.88	1043.72
WBGene00019295	-0.425095	6.373	0.000605865	0.00165788	0.00688469	-1	2819	2543	1612	2161
WBGene00019322	-0.64085	9.63472	1.65939e-06	7.76088e-06	0.00847204	-1	27039	27555	12878	20776
WBGene00019323	-0.378383	7.4533	0.0024464	0.00575822	0.00725611	-1	5984	5212	3229	4995
WBGene00019334	-0.761472	5.7792	4.24697e-07	2.26961e-06	0.0100713	-1	2153	1752	881	1308
WBGene00019357	-0.491441	6.14108	0.00111428	0.0028576	0.0102909	-1	2161	2472	1388	1720
WBGene00019399	-0.360543	6.23707	0.00678392	0.0143547	0.00798845	-1	2331	2442	1466	2070
WBGene00019400	-0.426663	6.43383	0.000691837	0.00186338	0.00711114	-1	2800	2785	1715	2205
WBGene00019401	-0.327905	7.40421	0.00857235	0.0176984	0.00723307	-1	5791	4872	3246	4836
WBGene00019402	-0.310007	6.12014	0.0229256	0.0420008	0.00832256	-1	2189	2149	1445	1855
WBGene00019429	-0.443813	7.1939	0.000383001	0.00109117	0.00719853	-1	5089.34	4444.84	2882.89	3713.7
WBGene00019433	-0.554792	6.94362	5.93188e-06	2.50125e-05	0.00685384	-1	4197	4062	2217	3122
WBGene00019441	-0.719704	6.02222	2.38845e-07	1.34012e-06	0.00862684	-1	2452.6	2114.26	1122.68	1493.58
WBGene00019457	-0.315275	6.30054	0.0125266	0.0247104	0.00714859	-1	2621	2314	1572	2184
WBGene00019498	-0.795313	4.84619	5.70239e-05	0.00019435	0.0171414	-1	1041	1012	473	648
WBGene00019503	-0.378352	5.67842	0.0117487	0.0233832	0.0100364	-1	1750	1518	988	1395
WBGene00019510	-0.490973	9.64994	0.00013614	0.000425814	0.00786527	-1	26055	26843	14461	21484
WBGene00019537	-1.11343	7.87261	6.56019e-18	3.37801e-16	0.0076503	-1	8794	9256	3382	4520
WBGene00019543	-0.662414	7.47082	1.18525e-07	7.10402e-07	0.00723848	-1	6171	6087	2924	4483
WBGene00019544	-0.479398	6.19321	0.000265796	0.000780878	0.00774719	-1	2416.17	2385.37	1334.88	1945.19
WBGene00019578	-1.43421	3.91053	5.42221e-08	3.52477e-07	0.0291898	-1	608	622	169	267
WBGene00019606	-0.44015	8.23162	0.00107762	0.0027738	0.00852964	-1	9950	9572	6207	7249
WBGene00019607	-0.652398	4.20261	0.00767878	0.016034	0.0262744	-1	597	664	319	444
WBGene00019608	-0.352153	8.50926	0.00490081	0.0107419	0.00739826	-1	12530	10581	6990	10210
WBGene00019627	-0.273723	6.81955	0.0224784	0.0413819	0.00654612	-1	3796	3193	2329	3126
WBGene00019630	-0.9097	4.43777	7.97446e-05	0.000262625	0.0232274	-1	755	831	332	472
WBGene00019631	-0.825072	4.3695	0.00032977	0.000948305	0.023036	-1	798	690	327	470
WBGene00019658	-1.24792	3.00019	0.00022362	0.000666523	0.0475982	-1	265.92	358.91	95.93	158
WBGene00019672	-0.927475	2.0779	0.01371	0.0267619	0.0556761	-1	168	139	69	82
WBGene00019678	-0.493593	5.85057	0.000592628	0.00162549	0.00920373	-1	1958	1846	1060	1506
WBGene00019680	-0.403737	5.42751	0.019591	0.0366801	0.0133581	-1	1330	1425	881	1079
WBGene00019692	-0.524679	5.9505	0.000268764	0.000788268	0.0092579	-1	2231	1890	1186	1506
WBGene00019693	-0.599969	7.09805	9.49192e-07	4.64508e-06	0.00686492	-1	4854	4464	2420	3413
WBGene00019697	-0.28374	7.37169	0.0200122	0.0373415	0.00690003	-1	5152	5099	3343	4649
WBGene00019710	-0.512548	4.50482	0.022688	0.0416725	0.0223119	-1	823	682	434	558
WBGene00019711	-0.301893	6.47387	0.0126417	0.0249281	0.00659333	-1	2933	2609	1768	2495
WBGene00019712	-0.349837	6.22356	0.00764725	0.0159841	0.0077138	-1	2554	2177	1493	2012
WBGene00019715	-0.422899	6.82404	0.000366726	0.00104852	0.0064133	-1	3791	3533	2088	3120
WBGene00019716	-0.414181	5.04893	0.0275612	0.0493994	0.0157428	-1	1064	1064	603	924
WBGene00019724	-0.921864	3.69426	0.000806115	0.00214138	0.0322526	-1	460.17	488	209	263
WBGene00019762	-0.318183	7.11999	0.00986082	0.0200613	0.00701736	-1	4476	4234	2664	4001
WBGene00019766	-0.416383	7.24073	0.0012687	0.00319945	0.0077408	-1	4752	4985	2781	4196
WBGene00019767	-0.712979	7.14797	2.44843e-07	1.36937e-06	0.00880685	-1	4655	5251	2280	3517
WBGene00019768	-1.25718	0.902961	0.00395125	0.00885939	0.0656786	-1	76.98	65.53	21.52	35.27
WBGene00019771	-0.292651	6.58587	0.0162393	0.031181	0.00671536	-1	3011	2951	1890	2744
WBGene00019792	-0.447775	6.88808	0.000284298	0.000830333	0.00696526	-1	4201.38	3526.87	2155.99	3237.19
WBGene00019794	-0.927617	1.47468	0.0278059	0.0497868	0.0658735	-1	89.36	109.53	40.58	59.19
WBGene00019796	-1.0272	1.80618	0.0141215	0.0274525	0.0666952	-1	132.02	126.76	62.58	54
WBGene00019799	-0.588227	5.22451	0.00129226	0.00325372	0.0148615	-1	1206.61	1315.67	693.84	891.62
WBGene00019800	-0.962648	6.16993	3.46053e-12	5.48771e-11	0.0084939	-1	2591	2762	1104	1502
WBGene00019811	-0.653806	8.11515	2.02261e-07	1.14851e-06	0.00739459	-1	9581	9532	4896	6607
WBGene00019822	-0.44945	6.54382	0.000282911	0.000826514	0.00693405	-1	3217	2866	1679	2572
WBGene00019823	-0.717395	5.50691	5.68609e-06	2.41318e-05	0.0110304	-1	1635	1551	770	1067
WBGene00019824	-0.390125	6.42863	0.00196366	0.00473389	0.00713702	-1	2878	2635	1760	2193
WBGene00019838	-0.692912	4.78733	0.000580758	0.00159712	0.0178558	-1	970	949	472	654
WBGene00019883	-0.43249	7.38382	0.000619693	0.00169129	0.00741451	-1	5893	4957	3026	4640
WBGene00019884	-0.373446	6.27515	0.00658129	0.0139737	0.00854122	-1	2803	2146	1500	2112
WBGene00019890	-0.508569	7.16163	9.28553e-05	0.000300407	0.00783404	-1	4879	4609	2431	3974
WBGene00019893	-0.574467	7.64389	2.77848e-06	1.24436e-05	0.00697783	-1	6755	6734	3558	5055
WBGene00019898	-0.489437	5.19434	0.00639295	0.0136139	0.0142844	-1	1315	1099	705	913
WBGene00019900	-0.862974	9.07913	3.84323e-11	4.88726e-10	0.00799342	-1	19233	20084	8299	12353
WBGene00019938	-0.527735	5.02093	0.00504027	0.0110245	0.0157076	-1	1082	1075	580	845
WBGene00019940	-0.605655	9.11882	1.47956e-05	5.74086e-05	0.00924994	-1	20043	17870	8777	15251
WBGene00019941	-0.589401	7.05509	1.64549e-06	7.70276e-06	0.0069261	-1	4589	4421	2369	3314
WBGene00019953	-0.381452	7.7256	0.00154869	0.00381983	0.00677368	-1	6985	6531	4041	5824
WBGene00019971	-0.399624	8.84123	0.0012046	0.00305655	0.00720693	-1	15085	14358	8763	12440
WBGene00019983	-0.727377	7.09616	2.06032e-08	1.45822e-07	0.00772571	-1	4730	4879	2190	3366
WBGene00019989	-0.729501	6.31282	8.24791e-09	6.37217e-08	0.00713934	-1	2851	2740	1314	1893
WBGene00020026	-0.409353	5.1543	0.0232823	0.0425324	0.0144481	-1	1172	1116	694	936
WBGene00020028	-0.833558	3.43102	0.0035017	0.00796588	0.0347436	-1	426.44	349.4	173.96	237.11
WBGene00020035	-0.955475	8.2767	1.57429e-14	4.15926e-13	0.00717465	-1	11621.1	11453.5	4643.42	6679.63
WBGene00020037	-0.642755	4.64388	0.00239258	0.00564169	0.0197374	-1	898	818	434	608
WBGene00020068	-0.455689	7.23783	0.000391396	0.00111266	0.00765478	-1	5244	4620	2654	4231
WBGene00020087	-0.554884	5.15577	0.00441888	0.00980899	0.016962	-1	1371	1028	686	841
WBGene00020092	-0.437003	7.32091	0.000593437	0.00162685	0.00751423	-1	5217	5152	2861	4476
WBGene00020094	-0.369695	6.77007	0.00214932	0.0051189	0.00659128	-1	3429	3501	2196	2873
WBGene00020098	-0.62348	4.78428	0.00205812	0.00492527	0.0180255	-1	972.37	908.63	502.84	648
WBGene00020112	-0.50898	5.60931	0.000977221	0.00254545	0.0105754	-1	1716	1519	923	1222
WBGene00020115	-0.384869	6.38918	0.00219068	0.0052079	0.00710319	-1	2906	2459	1605	2291
WBGene00020163	-0.978179	1.04446	0.0253301	0.0458644	0.0677307	-1	86	63	31	40
WBGene00020164	-0.902467	3.60832	0.00144213	0.00359005	0.0341924	-1	467.63	423.68	210.07	234.39
WBGene00020167	-1.63827	0.979956	0.00110163	0.00282862	0.0871903	-1	69.73	91.12	28.19	18.97
WBGene00020168	-0.53724	6.02592	0.000110929	0.000353625	0.00861918	-1	2303	2051	1230	1597
WBGene00020171	-0.450304	5.73169	0.00362432	0.00821445	0.0107265	-1	1645	1804	1010	1388
WBGene00020181	-0.348033	6.69344	0.0045894	0.0101487	0.00685809	-1	3200	3327	2003	2881
WBGene00020184	-0.392587	6.06244	0.00460867	0.0101806	0.00860772	-1	2113	2158	1313	1769
WBGene00020185	-0.367703	6.69349	0.00323006	0.00739948	0.00711599	-1	3298	3275	1890	2994
WBGene00020199	-0.566571	4.45895	0.0129488	0.0254808	0.0228551	-1	753	723	427	507
WBGene00020259	-0.354093	6.91116	0.00560931	0.0121095	0.00750405	-1	4260.5	3383	2366.17	3285.18
WBGene00020269	-1.15316	7.48121	3.31479e-21	2.9615e-19	0.00675206	-1	7162	6747	2451	3490
WBGene00020275	-0.384551	6.98275	0.00534732	0.0116159	0.00882861	-1	3750	4301	2377	3522
WBGene00020284	-0.443483	6.76855	0.000156267	0.000482131	0.0062398	-1	3598	3487	2004	2962
WBGene00020286	-0.669935	4.66152	0.00370544	0.00836926	0.0238088	-1	775	965	409	643
WBGene00020287	-0.41997	6.25945	0.00120072	0.00305009	0.00754154	-1	2445	2492	1485	2012
WBGene00020295	-1.02814	2.75137	0.00195633	0.00472057	0.0451735	-1	262.3	241.56	105.75	125.77
WBGene00020338	-1.46183	1.97294	0.000390975	0.00111177	0.064658	-1	163	155	57	49
WBGene00020346	-0.629613	6.96864	3.20733e-07	1.7498e-06	0.00693061	-1	4529	4063	2141	3142
WBGene00020348	-0.531611	4.35074	0.0226795	0.0416714	0.0239301	-1	738	621	382	504
WBGene00020349	-0.601926	4.55091	0.00904191	0.0185651	0.0235183	-1	909	687	446	536
WBGene00020383	-0.327118	6.04929	0.0190041	0.0357605	0.00871825	-1	2274	1891	1338	1794
WBGene00020391	-0.608862	7.94501	4.23213e-06	1.84097e-05	0.00820094	-1	8190	8575	4090	6462
WBGene00020392	-0.619624	6.55816	1.02164e-06	4.95553e-06	0.00725413	-1	3140	3286	1674	2295
WBGene00020399	-0.511726	6.17943	0.000119129	0.000377351	0.00791447	-1	2395	2403	1360	1826
WBGene00020404	-0.345841	5.87275	0.0165646	0.0317124	0.00929387	-1	1958	1743	1188	1558
WBGene00020412	-0.339423	6.53419	0.00617108	0.0131977	0.00693895	-1	3180	2672	1845	2526
WBGene00020417	-0.573795	5.74601	9.89197e-05	0.00031851	0.009659	-1	1819	1797	935	1381
WBGene00020434	-0.858651	2.46226	0.0192256	0.0361059	0.0551271	-1	232	165	100	102
WBGene00020437	-0.284595	8.41616	0.0202815	0.0377968	0.00709353	-1	11176	10019	6811	9705
WBGene00020461	-0.382375	5.64398	0.0171233	0.0326327	0.0114727	-1	1714	1480	1052	1238
WBGene00020463	-0.512368	6.55863	5.3816e-05	0.000184439	0.00729374	-1	3413	2853	1665	2518
WBGene00020467	-0.410861	5.3058	0.0180868	0.0342317	0.0134112	-1	1382.06	1166.4	798.08	1001.63
WBGene00020475	-0.618698	4.91777	0.00321227	0.00736518	0.0196505	-1	937	1115	556	708
WBGene00020480	-0.682822	5.14305	0.0002412	0.000714442	0.0152971	-1	1265	1187	651	781
WBGene00020481	-0.3905	8.57138	0.00204014	0.00488559	0.00757412	-1	13115	11286	7012	10747
WBGene00020498	-0.42037	6.55952	0.00105444	0.00272015	0.00748954	-1	3317	2787	1701	2653
WBGene00020499	-1.09243	4.10759	1.14795e-05	4.55563e-05	0.0266204	-1	649	667	251	333
WBGene00020549	-0.80144	7.26447	3.18148e-10	3.31235e-09	0.00745699	-1	5498	5514	2371	3679
WBGene00020588	-0.648476	8.48235	6.09077e-07	3.12245e-06	0.00793895	-1	11888	12698	6190	8736
WBGene00020600	-0.331045	5.99724	0.0191304	0.0359464	0.00897553	-1	2183	1839	1209	1837
WBGene00020604	-0.362444	7.16051	0.0035885	0.0081474	0.00714132	-1	4587	4486	2898	3762
WBGene00020630	-1.01911	5.68176	9.51587e-12	1.36822e-10	0.00978378	-1	2021	1855	748	1068
WBGene00020636	-0.383123	6.17878	0.00357319	0.00811616	0.0077357	-1	2370	2253	1444	1904
WBGene00020652	-0.653454	8.30932	1.44435e-07	8.47238e-07	0.00722697	-1	10974.9	10891.5	5601.58	7561.37
WBGene00020682	-0.376415	6.79052	0.00143543	0.00357508	0.00633979	-1	3791	3276	2090	3088
WBGene00020684	-0.560353	8.00564	6.48962e-06	2.71344e-05	0.00721575	-1	8730	8542	4735	6346
WBGene00020687	-0.532364	6.74486	6.44769e-06	2.70131e-05	0.0062912	-1	3790	3371	1991	2688
WBGene00020696	-0.76533	10.1297	1.1372e-08	8.55807e-08	0.00849382	-1	38897	40576	17335	27576
WBGene00020718	-0.686691	5.33968	5.85973e-05	0.000198934	0.012911	-1	1410	1401	720	928
WBGene00020719	-0.47036	7.09549	0.000139655	0.000436156	0.00701161	-1	4799	4177	2547	3594
WBGene00020742	-0.322977	7.88139	0.00791084	0.0164725	0.00692169	-1	7581	7206	4709	6494
WBGene00020757	-0.564305	6.80112	1.99576e-06	9.17805e-06	0.00639294	-1	3912	3598	1917	2932
WBGene00020761	-0.562205	5.31276	0.0013085	0.0032903	0.0135651	-1	1377.3	1292.23	772.08	922.3
WBGene00020762	-0.345428	7.85259	0.00450232	0.00997091	0.00691867	-1	7669	6940	4472	6455
WBGene00020763	-0.542522	6.42345	8.16285e-06	3.35007e-05	0.00661734	-1	3007	2737	1563	2174
WBGene00020778	-1.25779	1.17553	0.00331293	0.00757106	0.0652403	-1	85	88	27	42
WBGene00020796	-0.63256	5.75988	1.98657e-05	7.51561e-05	0.00978111	-1	1968	1750	904	1384
WBGene00020821	-0.31316	7.8385	0.0120568	0.0239456	0.00728007	-1	7666	6668	4743	6113
WBGene00020823	-0.48274	5.75784	0.000894943	0.00234862	0.0093758	-1	1820.22	1734.48	1021.67	1386.33
WBGene00020839	-0.434227	7.32901	0.000422184	0.0011924	0.00702308	-1	5494	4943	2952	4407
WBGene00020866	-0.292988	6.24516	0.0229483	0.0420323	0.00743141	-1	2438	2273	1564	2067
WBGene00020868	-0.935986	6.5702	1.65694e-14	4.36271e-13	0.0066184	-1	3628	3411	1477	2005
WBGene00020894	-0.911237	8.076	1.81116e-11	2.45234e-10	0.00854265	-1	9403	10419	4087	5979
WBGene00020896	-0.33116	6.36073	0.0138207	0.0269228	0.00816016	-1	2646	2516	1770	2069
WBGene00020910	-0.590064	5.81101	7.00643e-05	0.000232428	0.00981353	-1	1878	1919	1011	1381
WBGene00020915	-0.678646	8.43176	7.43392e-08	4.66266e-07	0.00745976	-1	11922	12036	5785	8488
WBGene00020932	-0.338661	5.82772	0.0195748	0.0366563	0.00938324	-1	1888	1691	1141	1533
WBGene00020935	-0.321024	6.6455	0.0121486	0.0240875	0.00747919	-1	3495	2798	1898	2899
WBGene00020937	-1.05058	2.44802	0.0027845	0.00647385	0.0499599	-1	194	214	82	104
WBGene00020948	-0.540134	8.31069	6.61145e-05	0.000221505	0.00862293	-1	10012	11154	5989	7781
WBGene00020950	-0.469687	7.84804	0.000116792	0.000370276	0.00694054	-1	7810	7293	4240	6132
WBGene00020951	-0.462057	5.99902	0.00179365	0.00436025	0.00982187	-1	2204	1977	1316	1518
WBGene00020957	-0.875745	5.57606	2.52696e-06	1.14002e-05	0.0156224	-1	1863	1623.33	623	1223
WBGene00020994	-0.36823	6.54657	0.00281181	0.00653153	0.00684905	-1	3089	2854	1905	2430
WBGene00020999	-0.530468	6.76991	1.04355e-05	4.17622e-05	0.00657902	-1	3661	3609	1896	2918
WBGene00021012	-0.292929	6.66469	0.013657	0.0266758	0.00637744	-1	3212	3087	2078	2785
WBGene00021014	-0.394712	5.77874	0.00624897	0.013347	0.00925755	-1	1835	1682	1078	1451
WBGene00021015	-0.746713	5.49344	2.84322e-06	1.26955e-05	0.0112157	-1	1691.9	1492.76	762.94	1030.5
[truncated: 3,840 more rows]

## Sheet: 20 nmad-1 vs 20 WT germ
Gene	logFC	logCPM	PValue	FDR	Tgw.Disp	UpDown.Tgw	20 WT rep1	20 WT rep2	20 nmad-1 rep1	20 nmad-1 rep2
WBGene00000377	-0.322625	10.5759	0.0022504	0.0273669	0.0052384	-1	8128	12770	8185	10747
WBGene00000716	-0.601328	8.18081	4.16787e-08	6.29944e-06	0.0051724	-1	1775.16	2486.95	1542.8	1636.02
WBGene00000883	-0.332727	12.2001	0.00391018	0.0393997	0.00633691	-1	26107.8	37952	24987	33195.7
WBGene00000975	-0.407475	7.42381	1.92428e-05	0.000727102	0.00347418	-1	952	1455	828	1248
WBGene00001336	-0.756124	9.30835	1.00629e-18	1.06465e-15	0.00322847	-1	3829	5982	2941	3617
WBGene00001337	-0.316228	10.1848	0.00139452	0.0186759	0.00454613	-1	5947	10091	6509	7885
WBGene00001423	-0.336968	10.5358	0.00294482	0.0317921	0.00604693	-1	8448	11679	8110	10143
WBGene00001808	-0.581636	7.15768	2.75775e-09	4.86283e-07	0.0034323	-1	799	1321	720	871
WBGene00002005	-0.350423	13.8931	0.00254617	0.0286579	0.00644664	-1	81852	128135	80366	106423
WBGene00002045	-0.472343	12.0965	7.86921e-05	0.00219095	0.00680137	-1	23803	39241	23693	27023
WBGene00003829	-0.332915	8.55401	0.000139838	0.00328774	0.00321985	-1	1868	3366	1975	2678
WBGene00004412	-0.466478	12.2439	9.49208e-05	0.00246694	0.00679342	-1	27848	40977	25891	30547
WBGene00004413	-0.444454	13.3087	0.000332986	0.00664715	0.00731968	-1	57818.2	85254.4	55336.9	63540.4
WBGene00004414	-0.360905	13.5326	0.00288573	0.0314753	0.00701005	-1	63935	100159	66273	77378
WBGene00004415	-0.36071	12.9842	0.00273025	0.030215	0.00691804	-1	45439	65756	43846	54854
WBGene00004416	-0.372448	12.8231	0.00238947	0.0280895	0.00717673	-1	40107	60087	40467	46948
WBGene00004422	-0.326435	11.7497	0.00398061	0.039731	0.00611184	-1	18971	27878	17676	25214
WBGene00004424	-0.434176	12.5399	0.00101376	0.0148967	0.00831557	-1	33032	51151	33913	35733
WBGene00004426	-0.355317	11.1894	0.00105347	0.0151151	0.00556252	-1	12275	20183	12900	15533
WBGene00004427	-0.384648	12.1316	0.00107672	0.0151889	0.00658881	-1	25574	36325	24230	29868
WBGene00004429	-0.459182	12.7751	0.000292454	0.00595031	0.00765894	-1	39719	59781	38595	42862
WBGene00004431	-0.39098	12.3366	0.00235183	0.0279577	0.00787253	-1	27698	44849	29693	31927
WBGene00004432	-0.433256	12.1803	0.0010572	0.0151151	0.00833324	-1	26723	38299	26356	27973
WBGene00004433	-0.589067	12.5111	7.52991e-07	5.69046e-05	0.00673161	-1	33951	52244	29591	35019
WBGene00004434	-0.629461	11.3517	6.09937e-08	7.17015e-06	0.00637081	-1	14343	25271	13106	15312
WBGene00004439	-0.569403	12.2994	1.58489e-06	8.82532e-05	0.00667926	-1	29492	44339	25728	30532
WBGene00004440	-0.728228	11.7226	5.65436e-11	1.9941e-08	0.00582044	-1	19660	32577	15771	19611
WBGene00004444	-0.593798	11.2571	3.76014e-05	0.0012432	0.00982383	-1	15780	19535	13092	13729
WBGene00004445	-0.524411	11.4077	1.25195e-05	0.000513706	0.00682032	-1	15981	23150	14557	16200
WBGene00004450	-0.637164	11.4152	1.446e-06	8.82532e-05	0.00826524	-1	17171	23074	14236	15183
WBGene00004469	-0.471853	13.1137	0.000269122	0.00569462	0.0079963	-1	50693	75424	48743	53675
WBGene00004471	-0.473747	12.1739	0.000134577	0.00323596	0.00732378	-1	27713	37334	24231	29489
WBGene00004472	-0.473112	12.3391	0.000157586	0.00362449	0.0074591	-1	29807	43852	28263	31648
WBGene00004475	-0.402062	12.4801	0.000958921	0.0142959	0.00706389	-1	31783	47988	31644	36445
WBGene00004476	-0.565437	12.6926	3.65852e-06	0.00018432	0.00708999	-1	39334	57149	33965	40006
WBGene00004477	-0.43286	12.8988	0.000348964	0.00677046	0.00698604	-1	42750	64934	41381	48659
WBGene00004479	-0.546873	12.0008	8.47004e-07	5.9742e-05	0.00584765	-1	23681	36053	20387	26011
WBGene00004480	-0.422916	12.0987	0.000192017	0.004146	0.0061157	-1	24644	36924	23124	29025
WBGene00004482	-0.324612	10.6687	0.00304268	0.0325168	0.00565483	-1	8936	13215	8434	11831
WBGene00004484	-0.460141	11.8839	0.000111872	0.00275258	0.00673858	-1	21861	31549	20402	23629
WBGene00004486	-0.485928	11.427	1.5775e-05	0.000618148	0.00599298	-1	15403	24173	14665	17097
WBGene00004487	-0.497748	12.3881	2.27007e-05	0.000828186	0.0065635	-1	29775	47711	27980	33689
WBGene00004489	-0.334303	12.046	0.00327341	0.0342897	0.00615104	-1	22747	35273	23507	28414
WBGene00004491	-0.544231	11.5857	1.57647e-06	8.82532e-05	0.00608076	-1	18334	26094	15526	19241
WBGene00004493	-0.584837	11.8835	2.81175e-06	0.000148742	0.00738765	-1	21138	35056	20016	21615
WBGene00004496	-0.682341	10.9627	6.02061e-08	7.17015e-06	0.00746449	-1	12987	16625	9594	11693
WBGene00004918	-0.281854	7.7122	0.000959365	0.0142959	0.00271207	-1	1095	1742	1177	1455
WBGene00004919	-0.306472	8.38142	0.00110833	0.0154291	0.0037866	-1	1913	2555	1806	2353
WBGene00006394	-0.326177	7.20689	0.000956913	0.0142959	0.00356123	-1	745	1298	776	1057
WBGene00006725	-0.484759	12.0365	5.76703e-05	0.00167586	0.00690106	-1	23876	36262	22746	25620
WBGene00006829	-0.597063	7.32141	9.17039e-11	2.42557e-08	0.00305176	-1	911	1469	788	986
WBGene00007223	-0.349143	8.5998	0.000843937	0.0132165	0.00482273	-1	2226	3054	2258	2448
WBGene00007235	-0.248675	9.45262	0.00374219	0.0380696	0.00329127	-1	3539	5892	3902	5025
WBGene00007766	-0.503472	7.47595	1.26242e-05	0.000513706	0.00552936	-1	1030.01	1529.58	771.92	1315.88
WBGene00008173	-0.531258	6.76025	4.5304e-05	0.00145247	0.00671166	-1	699	844	541	698
WBGene00009119	-0.426984	12.5648	0.000409419	0.0077351	0.00695628	-1	35107	49445	32045	39824
WBGene00010303	-0.32321	9.10624	0.000288424	0.00595031	0.00350599	-1	2828	4776	3027	3786
WBGene00010560	-0.268724	8.89551	0.000849454	0.0132165	0.00277597	-1	2499	3909	2626	3397
WBGene00010627	-0.485767	10.1751	5.26089e-07	4.96714e-05	0.00434531	-1	6693	9799	5925	7488
WBGene00010783	-0.479716	6.11031	0.00249564	0.0285401	0.00969727	-1	444	525	396	401
WBGene00010896	-0.304563	9.71154	0.00366032	0.0375982	0.00508909	-1	4834	6362	4472	6017
WBGene00010967	-0.653456	9.18765	4.61752e-06	0.000212406	0.00938193	-1	2802	6325	2951	3307
WBGene00011156	-0.349354	10.5885	0.00193485	0.0240832	0.00598456	-1	8726	12268	7893	11097
WBGene00011319	-0.363817	6.85517	0.00418889	0.0414191	0.00631537	-1	670	915	678	719
WBGene00012187	-0.384891	7.43437	0.000595194	0.0104952	0.00508495	-1	1008	1373	988	1085
WBGene00012481	-0.325876	10.0921	0.000670455	0.0112594	0.00425234	-1	5666	9378	5649	7932
WBGene00013210	-0.475502	7.36235	2.06671e-07	2.18657e-05	0.00305385	-1	938	1412	843	1076
WBGene00013958	-0.2674	7.55939	0.00170365	0.0222526	0.0026294	-1	979	1562	1038	1349
WBGene00015074	-0.287208	7.97071	0.000641803	0.0111316	0.00277646	-1	1331	2061	1332	1829
WBGene00015134	-0.273883	7.40071	0.00337954	0.0350545	0.00319134	-1	849	1445	937	1194
WBGene00015205	-0.498172	6.55397	3.0875e-05	0.00108058	0.00517143	-1	574	763	493	590
WBGene00016333	-0.283108	9.10161	0.00164872	0.0218043	0.00357243	-1	2755	4746	3036	3868
WBGene00016387	-0.237555	8.21241	0.00435038	0.0426176	0.0027652	-1	1506	2462	1686	2101
WBGene00016607	-0.347866	6.48696	0.00139098	0.0186759	0.00398391	-1	492.75	739.7	451.01	655.06
WBGene00017999	-0.528977	6.42613	1.15415e-06	7.6318e-05	0.00374534	-1	468	791	444	535
WBGene00018366	-0.334593	6.29341	0.00248795	0.0285401	0.00373396	-1	401	682	429	536
WBGene00018475	-0.311273	7.50794	0.0017402	0.0224529	0.00378889	-1	940	1554	1057	1190
WBGene00019630	-0.459278	6.44782	0.000590848	0.0104952	0.00677574	-1	549	670	473	548
WBGene00020499	-0.430291	6.31543	5.71387e-05	0.00167586	0.0034192	-1	435	692	417	528
WBGene00022042	-0.410344	11.5382	0.000179896	0.0039652	0.00568843	-1	16513	25159	15897	19598
WBGene00022169	-0.304343	7.63837	0.000765671	0.0124628	0.0031607	-1	1113	1572	1076	1411
WBGene00022791	-0.296315	7.70817	0.000590845	0.0104952	0.00279917	-1	1121	1710	1167	1443
WBGene00044083	-0.430837	6.92886	3.16615e-05	0.00108058	0.00377575	-1	658.48	1069.9	660.54	780.01
WBGene00000214	0.495681	11.0009	0.000351962	0.00677046	0.00911415	1	7694	13511	16471	16355
WBGene00001488	0.797733	10.6134	5.45248e-05	0.00167586	0.0184062	1	4771	9727	14956	11856
WBGene00001647	0.283318	9.01796	0.00320016	0.0338577	0.0041359	1	2081	3758	3226	4771
WBGene00003221	0.32608	8.60021	0.000491666	0.00912601	0.00382703	1	1483	2838	2580	3445
WBGene00006804	0.345977	10.0136	0.000658589	0.0112385	0.00479641	1	4047	7335	6789	9409
WBGene00008237	0.269889	7.69879	0.00442527	0.0429536	0.00345214	1	939	1359	1287	1896
WBGene00008825	0.431027	9.87479	5.04203e-06	0.000222269	0.00409509	1	3818	6032	6367	8710
WBGene00008959	0.448088	6.42305	0.000842037	0.0132165	0.00641067	1	394	475	562	819
WBGene00009187	0.268926	8.85726	0.00178199	0.022715	0.00322886	1	1895.51	3342.12	2996.59	4088.43
WBGene00009897	0.411438	10.5795	0.000163737	0.00368581	0.0055989	1	6016	10313	10283	14167
WBGene00010492	0.283489	10.0349	0.00232652	0.0279577	0.003997	1	4553	7087	6803	9308
WBGene00011011	0.453346	9.61277	5.6338e-07	4.96714e-05	0.00371633	1	3208.78	4902	5495.77	7111
WBGene00012104	0.388384	8.87005	9.81064e-05	0.00247135	0.00440092	1	1930	3061	2873	4617
WBGene00012907	0.469753	10.1012	3.86895e-06	0.000186061	0.00480388	1	4299	7104	8179	9464
WBGene00014097	0.326918	8.78761	5.86075e-05	0.00167586	0.00279902	1	1896.53	2917	2942.26	3918
WBGene00015484	0.242961	8.53934	0.0019019	0.0239548	0.00250062	1	1621	2577	2393	3239
WBGene00015778	0.423096	9.07155	6.59719e-07	5.3691e-05	0.00316489	1	2191	3470	3749	4833
WBGene00017648	0.622506	8.74872	8.86232e-13	4.68817e-10	0.00324427	1	1572	2618	2988	4323
WBGene00018610	0.268907	7.69842	0.00274163	0.030215	0.00309175	1	910	1401	1436	1706
WBGene00020696	0.353436	12.3189	0.00224368	0.0273669	0.00637351	1	21183	34260	33259	47152
WBGene00021596	0.511042	8.64145	7.26458e-10	1.53719e-07	0.00287049	1	1607	2427.68	2688	3889.47
WBGene00021628	0.3115	8.47405	9.55999e-05	0.00246694	0.00259834	1	1508	2401	2306	3201
WBGene00021763	0.328444	10.2844	0.000705788	0.0116676	0.00436942	1	5381	8187	8111	11340
WBGene00021840	0.366039	7.24864	8.41375e-05	0.0022825	0.00309258	1	630	1003	1032	1349
WBGene00022348	0.288566	7.79748	0.00126363	0.0173626	0.00305924	1	991	1456	1411	2011
WBGene00022456	0.252911	8.82237	0.00250872	0.0285401	0.00302383	1	1904	3217	3022	3826

## Sheet: 25 nmad-1 vs 25 WT germ
Gene	logFC	logCPM	PValue	FDR	Tgw.Disp	UpDown.Tgw	25 WT rep1	25 WT rep2	25 nmad-1 rep1	25 nmad-1 rep2
WBGene00000229	-0.441634	12.5474	0.00073824	0.00267738	0.00816023	-1	54130	53857	22431	34195
WBGene00000235	-0.201685	7.88949	0.0161947	0.0367782	0.00270382	-1	1984	1979	1008	1431
WBGene00000377	-0.444867	10.2254	4.23684e-05	0.000246528	0.00551465	-1	11016	10590	4498	6792
WBGene00000378	-0.598533	10.1835	7.70987e-08	1.08863e-06	0.00577835	-1	11342	10585	4031	6293
WBGene00000380	-0.752078	10.5323	2.8071e-09	6.32494e-08	0.00749595	-1	14893	14195	4750	7589
WBGene00000381	-0.31066	10.6512	0.0101359	0.0247897	0.00689382	-1	14211	13674	6548	9378
WBGene00000465	-0.319327	13.85	0.0209768	0.0457088	0.00915407	-1	123164	133408	58107	88434
WBGene00000473	-0.615612	12.4769	1.01136e-05	7.43769e-05	0.00923322	-1	52815	55166	20299	29755
WBGene00000479	-0.477909	13.1996	0.000270163	0.00118224	0.0082082	-1	88848	82780	35656	51702
WBGene00000502	-0.314711	7.75936	0.000415575	0.00166565	0.00304296	-1	1982	1769	912	1212
WBGene00000763	-0.393797	5.9229	0.000379855	0.00154718	0.0032291	-1	554	512	235	339
WBGene00000877	-0.495005	8.25064	9.42425e-09	1.8482e-07	0.00303394	-1	2750	2810	1125	1677
WBGene00000879	-0.381518	9.52483	8.37475e-05	0.000428447	0.00429792	-1	6422.79	6611.96	2758.92	4388.83
WBGene00000883	-0.671026	12.3099	3.24533e-06	2.74944e-05	0.00985257	-1	45975.8	51586.6	17432.9	26204
WBGene00000915	-0.702265	13.3247	1.90299e-06	1.7373e-05	0.0103128	-1	98718	100281	32190	55834
WBGene00000923	-0.188146	8.46399	0.0177199	0.0395894	0.00255078	-1	2974	2907	1553	2087
WBGene00000975	-0.353499	7.18999	8.46393e-05	0.000430928	0.00277475	-1	1268	1283	584	829
WBGene00001005	-0.543879	9.86182	7.40049e-08	1.05907e-06	0.00469827	-1	8593	8670	3574	4771
WBGene00001094	-0.328055	9.8444	0.00216059	0.00670652	0.00531522	-1	8422	7606	3519	5593
WBGene00001226	-0.425394	10.1729	0.000142631	0.000689937	0.00584864	-1	10910	9818	4310	6685
WBGene00001336	-0.442087	9.38666	7.05475e-05	0.000366224	0.0056966	-1	6361	5709	2317	4070
WBGene00001337	-0.533512	10.0485	0.000139866	0.00068573	0.00922521	-1	10728	8898	3429	6358
WBGene00001423	-0.731443	10.4415	5.031e-11	1.56701e-09	0.00576948	-1	13285	13859	4847	6711
WBGene00001595	-0.323274	12.0926	0.0173286	0.0389617	0.0088021	-1	40236	35865	17248	25985
WBGene00001598	-0.406452	10.7051	0.00140035	0.00461985	0.007652	-1	15296.8	14503.8	6194.01	9865.66
WBGene00001744	-0.645247	9.3014	1.25264e-11	5.30618e-10	0.00407454	-1	6212	5825	2100	3399
WBGene00001793	-0.238224	9.38705	0.00580448	0.0155226	0.00333534	-1	5710	5630	2844	3951
WBGene00001808	-0.945635	7.15239	2.27625e-17	4.01758e-15	0.00472083	-1	1337	1558	425	644
WBGene00001831	-0.251943	8.88894	0.0017834	0.00568861	0.00277794	-1	4016	4042.66	2008	2774
WBGene00001856	-0.375405	10.841	0.00554643	0.0149457	0.00867723	-1	14906	17477	7521	10103
WBGene00002005	-0.692575	13.4826	2.09493e-05	0.000137797	0.0125783	-1	105273	116006	34661	64497
WBGene00002045	-0.789777	11.6924	7.56392e-09	1.57063e-07	0.00880825	-1	31166	34420	10792	16220
WBGene00002046	-0.233888	7.96683	0.00672101	0.0173675	0.0029121	-1	2070	2152	1081	1452
WBGene00002083	-0.671223	11.1999	1.91873e-07	2.36271e-06	0.00783697	-1	23058	22192	8005	12228
WBGene00002225	-0.40421	10.0108	0.000109021	0.000544593	0.00506392	-1	9121	9265.51	4119.15	5700.48
WBGene00002229	-0.33325	11.3399	0.0111569	0.0269753	0.00819788	-1	22237	23000	10099	15494
WBGene00002238	-0.381562	10.7295	0.00312434	0.00932023	0.00788811	-1	15433	14652	6311	10204
WBGene00002879	-0.319862	8.77891	6.8165e-05	0.000359138	0.00271613	-1	3882	3744	1845	2460
WBGene00003077	-0.388318	6.59676	0.000416805	0.00166565	0.00400953	-1	827.76	874.6	413.97	498.81
WBGene00003080	-0.551158	5.96232	0.000589925	0.00224482	0.00955241	-1	468	672	236	314
WBGene00003123	-0.203878	8.49816	0.0149322	0.0345267	0.00292947	-1	2931.44	3117.78	1532.64	2188.7
WBGene00003214	-0.335506	9.85748	0.00148284	0.00484669	0.00517487	-1	8288	7915	3553	5611
WBGene00003802	-0.270426	8.83781	0.000802075	0.00285033	0.00277264	-1	3916.2	3907.38	1899.41	2691.88
WBGene00003829	-0.694528	8.38962	4.31661e-17	5.71411e-15	0.00276189	-1	3187	3276	1180	1644
WBGene00003914	-0.44568	10.5733	0.00047717	0.00186466	0.00768057	-1	14386	13137	5550	8885
WBGene00003920	-0.43612	11.4043	0.000915721	0.00320049	0.00821616	-1	23787	24992	10210	15465
WBGene00003923	-0.634535	9.07038	4.0906e-13	2.88584e-11	0.00335117	-1	5057	5158	1867	2812
WBGene00003926	-0.336884	9.33089	0.000598024	0.00226181	0.0043759	-1	5340	5894	2502	3838
WBGene00003927	-0.299777	9.82577	0.00332952	0.00984904	0.00482016	-1	7576	8086	3748	5258
WBGene00003928	-0.242246	9.23091	0.00610782	0.016211	0.00347723	-1	4968	5215	2531	3563
WBGene00003947	-0.306712	9.66337	0.00374	0.0108215	0.00516781	-1	6666	7353	3277	4771
WBGene00003949	-0.265034	8.95473	0.00124033	0.00413054	0.00289933	-1	4181	4287	2116	2856
WBGene00003950	-0.312314	8.86401	9.68015e-05	0.000488156	0.00272619	-1	4061.19	4009.31	1942.85	2644.38
WBGene00003951	-0.475955	9.13996	8.90135e-07	8.89296e-06	0.00420846	-1	4905	5348	2057	3202
WBGene00003952	-0.323702	9.66633	0.00154538	0.00503556	0.00481483	-1	6850	7276	3245	4773
WBGene00003992	-0.304624	10.8748	0.0138542	0.0325245	0.0072554	-1	16825	15686	7593	11075
WBGene00003994	-0.622573	9.99816	8.66583e-09	1.74977e-07	0.00542155	-1	9845	9555	3516	5467
WBGene00004374	-0.626939	12.2792	4.17347e-06	3.42613e-05	0.00880318	-1	47265	47218	17527	25944
WBGene00004412	-0.628688	12.0538	7.8575e-06	5.9864e-05	0.00938483	-1	37925	42835	14955	22208
WBGene00004413	-0.484721	13.3357	0.000751822	0.00270613	0.00986604	-1	87411.6	101191	38319.4	57709.3
WBGene00004414	-0.700367	13.2501	3.56707e-07	4.01865e-06	0.00897943	-1	91654	97136	32479	50437
WBGene00004416	-0.510456	12.748	0.000244367	0.00109192	0.00922266	-1	59819	66647	24861	38513
WBGene00004421	-0.430092	12.4597	0.00337517	0.00995627	0.0102638	-1	47809	53356	20947	32684
WBGene00004422	-0.319165	12.1099	0.0189317	0.0418553	0.00882061	-1	36935	39855	18261	25263
WBGene00004424	-0.582166	12.2401	6.81574e-05	0.000359138	0.0101516	-1	42598	48132	16835	26485
WBGene00004426	-0.360466	11.365	0.0130247	0.0307198	0.0100256	-1	20902	25445	10335	15370
WBGene00004427	-0.563133	11.8945	4.21475e-05	0.000246528	0.00897403	-1	33486	37539	14076	20003
WBGene00004429	-0.422332	12.7562	0.00240504	0.00738241	0.0092362	-1	57830	66112	26652	39095
WBGene00004431	-0.379875	12.3224	0.00858778	0.0214999	0.00996575	-1	42340	48257	20056	29439
WBGene00004432	-0.670997	11.931	2.89634e-06	2.51845e-05	0.00974398	-1	34849	40156	13297	20301
WBGene00004433	-0.60362	12.4527	4.02406e-05	0.000239409	0.0102661	-1	49214	56534	19946	29570
WBGene00004434	-0.654407	11.076	2.11573e-06	1.89094e-05	0.00898893	-1	19347	21930	7299	11440
WBGene00004435	-0.475359	11.3079	0.000246486	0.00109397	0.00797058	-1	22451	23697	9627	13925
WBGene00004439	-0.641283	12.3665	2.9024e-05	0.000182955	0.0111647	-1	45209	55376	18678	27162
WBGene00004440	-0.678546	11.7935	1.71353e-06	1.57793e-05	0.00951877	-1	31689	36628	12134	18276
WBGene00004441	-0.597074	10.9684	4.48037e-05	0.000257865	0.0101173	-1	16750	20934	7151	10585
WBGene00004443	-0.7197	9.93194	1.4142e-08	2.53837e-07	0.00747836	-1	8473	10498	3515	4606
WBGene00004444	-0.820842	10.9508	2.53096e-07	2.91336e-06	0.0119191	-1	16846	22603	6371	9555
WBGene00004445	-0.685516	11.3066	6.94968e-06	5.37205e-05	0.0109916	-1	21597	27196	8491	13194
WBGene00004446	-0.55733	10.9919	5.58244e-05	0.000306388	0.00904378	-1	17380	20522	7414	10904
WBGene00004450	-0.736657	11.2298	9.77769e-07	9.67717e-06	0.0106792	-1	20831	26058	7913	12184
WBGene00004453	-1.15481	9.25022	3.56723e-17	5.39671e-15	0.00851647	-1	5580	7500	1626	2580
WBGene00004456	-0.506034	10.7505	0.000783336	0.00280254	0.0107434	-1	13740	17831	6360	9481
WBGene00004458	-0.374798	10.5487	0.00393128	0.0112405	0.0079833	-1	14102	12401	5586	9019
WBGene00004461	-0.348909	9.92142	0.00114484	0.0038611	0.00535497	-1	8615	8389	3695	5835
WBGene00004466	-0.224817	8.97058	0.00631865	0.0165474	0.00294646	-1	4259	4200	2058	3086
WBGene00004469	-0.473567	12.9832	0.000488735	0.00190283	0.00879327	-1	70461	76852	30513	44891
WBGene00004471	-0.468197	11.8823	0.000520236	0.00201069	0.00865672	-1	33516	35072	13997	21327
WBGene00004472	-0.524194	12.2309	0.000246893	0.00109397	0.00972749	-1	41823	46883	17409	26571
WBGene00004473	-0.316802	12.6974	0.0221744	0.0480944	0.00916333	-1	54017	61242	26437	39427
WBGene00004475	-0.384154	12.4493	0.0116232	0.0279749	0.0110597	-1	46403	52653	20588	33861
WBGene00004476	-0.652399	12.5842	6.30638e-06	4.94701e-05	0.00990436	-1	53190	64149	21891	31061
WBGene00004477	-0.483164	12.868	0.000290861	0.00123703	0.00847285	-1	65792	70616	28730	40360
WBGene00004479	-0.45884	11.9463	0.00108675	0.00370054	0.00938576	-1	33609	37851	14759	22281
WBGene00004480	-0.572313	12.196	6.9459e-05	0.000364144	0.00983276	-1	40685	47050	17075	24847
WBGene00004482	-0.316559	10.5434	0.00983226	0.0241586	0.00709198	-1	12570	13330	6201	8491
WBGene00004484	-0.4388	11.7783	0.0011675	0.00392502	0.00868728	-1	30257	32990	13403	19766
WBGene00004486	-0.59746	11.2161	2.86449e-05	0.000181646	0.00964904	-1	20475	24296	8332	12785
WBGene00004487	-0.642573	12.3812	1.76464e-05	0.000119029	0.0106325	-1	46365	55309	19044	27168
WBGene00004491	-0.58363	11.4309	7.03016e-05	0.000366224	0.0102157	-1	23456	28300	9656	15022
WBGene00004493	-0.629638	11.6017	3.78039e-06	3.15231e-05	0.00878068	-1	27994	31057	10839	16345
WBGene00004494	-0.631789	11.4561	1.45432e-05	0.000101324	0.0100505	-1	23955	29406	10272	14092
WBGene00004496	-0.7316	11.0754	1.90752e-05	0.000127852	0.0138203	-1	17328	24694	7276	10761
WBGene00004497	-0.667596	9.76347	1.18787e-08	2.24636e-07	0.00633585	-1	7599	9054	3089	4340
WBGene00004503	-0.236974	9.61786	0.0153606	0.0353629	0.00438517	-1	6827	6482	3244	4770
WBGene00004504	-0.423368	9.09949	3.85467e-07	4.29694e-06	0.00303559	-1	5092.02	4739	2149	3036
WBGene00004505	-0.291358	9.74036	0.0039303	0.0112405	0.00471413	-1	7526	7211	3374	5204
WBGene00004698	-0.303874	9.13158	0.000733553	0.00266953	0.00359424	-1	4631	5054	2320	3231
WBGene00004702	-0.474865	8.8426	4.18958e-08	6.24896e-07	0.00323869	-1	4021	4317	1741	2514
WBGene00004703	-0.332344	9.20139	0.00039327	0.00159568	0.00393218	-1	4866	5387	2458	3287
WBGene00004914	-0.442758	8.86848	7.99338e-08	1.09935e-06	0.00290486	-1	4147	4266	1860	2507
WBGene00004915	-0.305222	9.43727	0.00095249	0.00330717	0.0038586	-1	5754	6226	2849	4017
WBGene00004916	-0.602525	8.2922	2.07743e-11	7.85712e-10	0.00333484	-1	2818	3073	1150	1594
WBGene00004917	-0.318946	8.75109	7.53991e-05	0.000389501	0.00273167	-1	3797	3681	1796	2433
WBGene00004918	-0.600893	7.78274	3.71607e-11	1.22979e-09	0.00321702	-1	2058	2076	763	1176
WBGene00004919	-0.41658	8.43572	0.000180912	0.000847724	0.00545844	-1	2742	3429	1351	1930
WBGene00004920	-0.362491	6.72449	0.000944854	0.00329145	0.00413934	-1	879	968	450	560
WBGene00006311	-0.29418	8.95346	0.000304545	0.00127476	0.00284469	-1	4404	4139	2121	2781
WBGene00006374	-0.261401	6.86735	0.0100247	0.0245743	0.00350178	-1	961	1020	504	661
WBGene00006394	-0.257357	7.74886	0.0155123	0.0355575	0.00456555	-1	1931	1728	1000	1132
WBGene00006465	-0.247212	8.5198	0.00254545	0.00774607	0.00279306	-1	3062	3165	1513	2209
WBGene00006528	-0.430599	11.4087	0.00120298	0.00401878	0.00839574	-1	23233.1	25593.6	10564	15130
WBGene00006529	-0.333409	12.2545	0.0202652	0.0444323	0.00984472	-1	40541.9	44704.4	18874	29444
WBGene00006536	-0.475042	11.2752	0.000303316	0.00127465	0.00819817	-1	21747	23356	9255	13833
WBGene00006574	-0.307262	6.24794	0.00499945	0.0136741	0.00350612	-1	689	616	326	416
WBGene00006707	-0.644418	7.94813	2.39107e-13	2.0556e-11	0.00303539	-1	2294.56	2396.22	864.36	1264.3
WBGene00006713	-0.380802	9.51602	2.06763e-05	0.000136851	0.00360909	-1	6338	6612	2952	4078
WBGene00006725	-0.428056	11.7038	0.00202948	0.00637751	0.00915211	-1	27837	32009	12864	18740
WBGene00006829	-0.282242	7.47981	0.00117941	0.00395252	0.00273497	-1	1562	1495	733	1046
WBGene00006924	-0.328423	12.4046	0.0208254	0.0454723	0.00963839	-1	44823.5	49619.1	22739.2	30297.6
WBGene00007107	-0.248715	7.26912	0.0141067	0.0329779	0.00376444	-1	1370	1243	702	837
WBGene00007201	-0.632736	7.5641	2.15491e-11	7.86915e-10	0.00336742	-1	1912.64	1668.95	712.29	910.66
WBGene00007235	-0.534536	9.26794	7.71377e-10	2.09458e-08	0.00334899	-1	5722	5681	2252	3339
WBGene00007352	-0.597894	11.5021	6.53908e-06	5.09183e-05	0.00832798	-1	27479	27210	10021	15777
WBGene00007534	-0.228693	9.78667	0.0200911	0.0441421	0.00446073	-1	7506	7412	3721	5294
WBGene00007684	-0.289797	7.00944	0.00343616	0.010108	0.00344076	-1	1060	1146	535	741
WBGene00007766	-0.760646	9.95743	1.16389e-12	6.48714e-11	0.0052622	-1	9809	9743.2	3602.03	4485.69
WBGene00007784	-0.42474	8.99568	1.71286e-07	2.18544e-06	0.00284645	-1	4789	4364	1974	2856
WBGene00008035	-0.281145	9.36081	0.00199645	0.00631117	0.00371154	-1	5503	5776	2840	3691
WBGene00008173	-0.503111	6.94143	1.69506e-07	2.18544e-06	0.00309787	-1	1180	1060	464	653
WBGene00008414	-0.466607	7.24095	4.10102e-05	0.000242208	0.00517414	-1	1274	1454	533	879
WBGene00008740	-0.266065	8.04956	0.000966454	0.00334469	0.00250733	-1	2303	2217	1112	1544
WBGene00009035	-0.538239	11.7235	4.41662e-05	0.000255585	0.00823897	-1	30816	31873	12352	18336
WBGene00009119	-0.915668	12.2894	1.14629e-09	2.89028e-08	0.0106465	-1	47931	54397	14824	24046
WBGene00009122	-0.535659	11.1967	6.18635e-05	0.000334253	0.00846767	-1	21410	22063	8238	13212
WBGene00009270	-0.203241	9.20705	0.0187457	0.0415798	0.00330231	-1	5147	4756	2604	3451
WBGene00009444	-0.419081	6.85383	5.76375e-05	0.000313016	0.00370219	-1	1044	1012	490	588
WBGene00009880	-0.404963	8.3295	2.9365e-05	0.000183416	0.00401534	-1	2709	3010	1208	1871
WBGene00009897	-0.270314	9.83048	0.00803993	0.0203205	0.00481858	-1	8060	7529	3633	5568
WBGene00010303	-0.773773	8.98296	7.96355e-19	2.10835e-16	0.00330329	-1	4849	5116	1646	2502
WBGene00010351	-0.354085	14.1302	0.00884396	0.0220056	0.00874824	-1	158173	156991	69315	106386
WBGene00010405	-0.235026	9.80677	0.0183724	0.0409607	0.0045901	-1	7769	7394	3691	5456
WBGene00010419	-0.484226	12.5461	0.00101056	0.00347463	0.0103353	-1	53128	56042	21199	34734
WBGene00010569	-0.683108	4.14281	4.96255e-05	0.000279539	0.00377408	-1	167	160	58	86
WBGene00010627	-0.543777	10.1391	6.27976e-07	6.58442e-06	0.0055445	-1	11075	9874	4070	6144
WBGene00010678	-0.279794	8.53575	0.000744471	0.00269077	0.00284779	-1	3328	3037	1601	2086
WBGene00010783	-0.813451	5.96672	7.91026e-12	3.4904e-10	0.00391707	-1	579	643	210	281
WBGene00010896	-0.43986	9.8713	2.68964e-05	0.000171586	0.00508138	-1	8310	8555	3552	5286
WBGene00011061	-0.325601	11.8272	0.0166028	0.0374891	0.00880641	-1	32101.8	31207.1	13871.6	22244.3
WBGene00011156	-0.501363	10.4086	3.93806e-05	0.000236955	0.00698507	-1	11483	13412	5116	7369
WBGene00011275	-0.320549	6.61059	0.00177906	0.00568861	0.00330273	-1	837	849	419	531
WBGene00011319	-0.43285	6.87341	0.000106411	0.000534071	0.00449192	-1	1001	1090	495	591
WBGene00011350	-0.21705	9.00483	0.00969168	0.0239242	0.00306234	-1	4529	4117	2198	3056
WBGene00011488	-0.236277	9.48921	0.0122465	0.029144	0.00404126	-1	6600	5582	3043	4261
WBGene00011489	-0.290609	10.1812	0.00619264	0.0163541	0.00526147	-1	10430	9581	4831	6727
WBGene00011501	-0.634555	10.0265	1.47022e-08	2.59494e-07	0.00581795	-1	9389	10436	3807	5219
WBGene00011735	-0.349785	9.96991	0.00157661	0.00510589	0.005716	-1	8734	8850	3796	6066
WBGene00012187	-0.519304	7.15465	5.12314e-06	4.14153e-05	0.00504799	-1	1181	1424	537	750
WBGene00012481	-0.538237	9.70834	8.36059e-08	1.13511e-06	0.00461755	-1	7570	7919	3224	4294
WBGene00012483	-0.29693	6.6112	0.00445812	0.0124898	0.003589	-1	801	874	396	570
WBGene00012484	-0.649924	12.5778	8.01834e-07	8.08707e-06	0.00822918	-1	58610	58337	20983	32114
WBGene00012768	-0.628015	10.0158	2.12485e-06	1.89094e-05	0.00820949	-1	9301	10341	3305	5861
WBGene00012996	-0.490244	6.33911	5.6272e-05	0.000307176	0.0049944	-1	668	794	319	415
WBGene00013029	-0.671291	5.67148	2.69525e-08	4.32465e-07	0.00369075	-1	471	489.62	168	260
WBGene00013030	-0.352345	7.93638	4.74764e-05	0.000268864	0.00291687	-1	2252	2038	1019	1347
WBGene00013210	-0.356775	7.51859	4.62555e-05	0.000264781	0.0027916	-1	1604	1606	741	1031
WBGene00013311	-0.454588	10.967	0.000444577	0.00175674	0.00792998	-1	17821	18398	7371	11490
WBGene00014209	-0.232378	8.04432	0.00460843	0.012843	0.00259866	-1	2299	2158	1144	1530
WBGene00015011	-0.344765	8.15539	0.000196915	0.000902742	0.00350743	-1	2644	2341	1227	1524
WBGene00015074	-0.492937	7.99992	3.00722e-08	4.61543e-07	0.00315826	-1	2248	2417	959	1392
WBGene00015205	-0.463945	6.4584	0.000633727	0.00237985	0.00705535	-1	699	878	308	510
WBGene00016118	-0.238927	8.72455	0.00416216	0.011754	0.00294464	-1	3574	3586	1825	2454
WBGene00016333	-0.469559	9.17279	3.34922e-07	3.81379e-06	0.00378054	-1	5485	5002	2099	3299
WBGene00016392	-0.402114	9.24795	0.0002851	0.00122235	0.00563251	-1	5884	4956	2175	3705
WBGene00016404	-0.23515	6.58637	0.0171027	0.0385356	0.00296696	-1	814	803	406	565
WBGene00016607	-0.315111	6.70934	0.00253702	0.00774267	0.00361986	-1	863.69	939.07	442.78	578.73
WBGene00016844	-0.308836	8.57759	0.000287958	0.00122963	0.00306999	-1	3500	3115	1517	2274
WBGene00017098	-0.281511	8.70303	0.000438131	0.00173841	0.00268524	-1	3559	3589	1747	2408
WBGene00017532	-0.585776	6.6362	1.43964e-07	1.8822e-06	0.00421871	-1	1015	836	379	488
WBGene00017548	-0.282498	10.2545	0.00885213	0.0220056	0.00544663	-1	10396	10587	5184	6983
WBGene00017641	-0.684486	10.6506	2.26865e-07	2.69944e-06	0.00821882	-1	16543	14503	5258	8553
WBGene00017686	-0.288553	10.1682	0.013882	0.0325245	0.00645989	-1	10704	9128	4485	7094
WBGene00017816	-0.229942	9.82564	0.0185618	0.0412961	0.00439841	-1	7775	7560	3834	5419
WBGene00017934	-0.456633	7.73349	2.40815e-05	0.00015456	0.00483882	-1	1744	2088	807	1176
WBGene00017982	-0.60658	7.44404	2.39417e-07	2.78618e-06	0.00564219	-1	1457	1806	620	902
WBGene00017984	-0.322205	10.3824	0.00476824	0.0131842	0.00612587	-1	11137	12063	5324	7867
WBGene00017999	-0.412503	6.43312	0.000127613	0.000631508	0.00367227	-1	826	706	334	480
WBGene00018045	-0.382132	5.40348	0.00201059	0.00633695	0.00342892	-1	379	359	168	232
WBGene00018366	-0.427825	6.21665	0.000230374	0.00104707	0.00407089	-1	653	667	317	371
WBGene00018475	-0.212852	7.67369	0.0148221	0.0344804	0.0029022	-1	1696	1727	845	1251
WBGene00018846	-0.452691	10.6244	0.000191936	0.000887599	0.00694273	-1	14532	14029	5989	8828
WBGene00018950	-0.349402	9.66248	0.000438296	0.00173841	0.00452592	-1	7018	7185	3370	4486
WBGene00018991	-0.351016	7.76304	5.58385e-05	0.000306388	0.00291075	-1	1941	1860	852	1262
WBGene00019162	-0.297361	9.86389	0.00393788	0.0112405	0.00491974	-1	7871	8202	3957	5260
WBGene00019543	-0.236856	9.49975	0.00908425	0.0225298	0.00374441	-1	6171	6087	2924	4483
WBGene00019630	-0.482038	6.45764	9.25699e-06	6.95259e-05	0.00380221	-1	755	831	332	472
WBGene00019631	-0.401007	6.39618	0.000190873	0.000886555	0.00360618	-1	798	690	327	470
WBGene00019767	-0.285386	9.17264	0.00426475	0.0120116	0.00451655	-1	4655	5251	2280	3517
WBGene00020269	-0.72863	9.47813	5.19831e-17	6.11667e-15	0.00336269	-1	7162	6747	2451	3490
WBGene00020499	-0.668982	6.12118	9.75402e-10	2.58238e-08	0.00325514	-1	649	667	251	333
WBGene00020549	-0.375461	9.2841	3.4288e-05	0.00020989	0.0036865	-1	5498	5514	2371	3679
WBGene00020696	-0.339247	12.1501	0.0153974	0.0353707	0.00935269	-1	38897	40576	17335	27576
WBGene00020894	-0.484335	10.0865	1.58065e-05	0.000108695	0.00586746	-1	9403	10419	4087	5979
WBGene00021088	-0.458395	11.7864	0.000471728	0.0018571	0.00817	-1	31436	32566	13505	19541
WBGene00021093	-0.29201	9.27188	0.00143135	0.00470745	0.00374545	-1	5213	5427	2697	3404
WBGene00021133	-0.254546	6.74734	0.0158166	0.0360987	0.00368188	-1	923	896	486	583
WBGene00021248	-0.353793	8.43858	1.11067e-05	8.05613e-05	0.00263758	-1	3013	3067	1416	1945
WBGene00021269	-0.268521	5.90869	0.0190031	0.0419256	0.0034674	-1	499	518	260	335
WBGene00021466	-0.256407	9.75714	0.0120271	0.0287511	0.00482295	-1	7561	7188	3450.22	5348.22
WBGene00021486	-0.691111	10.5067	1.05511e-06	1.0346e-05	0.00942153	-1	12737	15328	4793	7652
WBGene00021959	-0.238066	8.61688	0.00361294	0.0105113	0.00281301	-1	3291	3352	1623	2373
WBGene00022042	-0.776304	11.1913	1.84275e-08	3.19914e-07	0.0089608	-1	21821	24346	7473	11796
WBGene00022075	-0.51202	5.32838	0.000142678	0.000689937	0.00454587	-1	333	391	151	208
WBGene00022394	-0.676652	6.85145	2.48554e-11	8.77396e-10	0.00342058	-1	1128.43	1071.69	432.79	533.85
WBGene00022599	-0.601843	10.2032	1.23066e-07	1.64971e-06	0.00603767	-1	10720	11501	4128	6306
WBGene00022791	-0.628983	7.46047	2.51077e-09	5.78023e-08	0.00432329	-1	1609	1714	694	809
WBGene00043064	-0.2716	6.45447	0.0152647	0.0352185	0.00398987	-1	731	759	394	472
WBGene00044083	-0.343734	6.89501	0.00193107	0.00612277	0.00438911	-1	1042.36	1028.05	531.71	608.34
WBGene00044290	-0.406381	5.28259	0.00205265	0.00643124	0.00423149	-1	321	361	145	220
WBGene00000010	0.483736	8.14055	1.42806e-07	1.8822e-06	0.00350759	1	1947.18	1748.61	1621.09	1998.3
WBGene00000142	0.218932	8.52925	0.011297	0.0272518	0.00317635	1	2850	2505	1923	2451
WBGene00000147	0.410504	7.41737	2.90133e-06	2.51845e-05	0.00278993	1	1191	1114	926	1233
WBGene00000181	0.355938	8.21821	1.38096e-05	9.81503e-05	0.00268535	1	2082	2016	1527	2187
WBGene00000200	0.443767	9.00228	1.90853e-07	2.36271e-06	0.00317514	1	3583	3236	2795	3737
WBGene00000201	0.404212	8.39841	5.39918e-07	5.89457e-06	0.00265325	1	2266	2289	1772	2493
WBGene00000214	3.53367	10.3088	1.11028e-23	5.87895e-21	0.0484728	1	1467	1692	5692	22206
WBGene00000276	0.253837	8.98624	0.00136632	0.00452165	0.00270765	1	3753	3500	2571	3534
WBGene00000293	0.273776	8.92314	0.000687205	0.00253572	0.00278986	1	3472.29	3416.37	2402.17	3504.9
WBGene00000416	0.255987	8.37409	0.00384189	0.0110559	0.0033106	1	2391	2348	1779	2186
WBGene00000517	0.425143	7.71689	2.97228e-06	2.55906e-05	0.00324137	1	1494	1327	1169	1491
WBGene00000716	0.681675	8.10572	0.000340523	0.00140865	0.0166477	1	1292.1	2024.09	1832.01	1848.08
WBGene00000787	0.654351	7.95988	6.27514e-13	3.90904e-11	0.00333255	1	1646	1398	1445	1928
WBGene00000886	0.252268	7.43051	0.00444734	0.0124898	0.00288514	1	1249.99	1218	899.99	1168.98
WBGene00000985	0.468619	8.9536	5.16644e-09	1.11658e-07	0.00276601	1	3383	3144	2652	3735
WBGene00001073	0.598603	8.69346	4.36009e-13	2.88584e-11	0.00289188	1	2640	2529	2412	3086
WBGene00001155	0.217355	8.13744	0.0108111	0.0262591	0.00290912	1	2106	1977	1355	2014
WBGene00001173	0.483321	10.4162	8.22343e-06	6.22043e-05	0.00550119	1	8920	8938	7506	10096
WBGene00001262	0.626767	9.49992	1.3057e-11	5.31822e-10	0.0038733	1	4697	4237	3889	5923
WBGene00001405	0.203681	8.38418	0.0222223	0.0480944	0.00331846	1	2620	2252	1604	2375
WBGene00001412	0.224197	8.7979	0.00781663	0.0198509	0.00307073	1	3266	3167	2330	2944
WBGene00001488	0.973903	10.4523	1.02376e-09	2.64428e-08	0.0118717	1	8240	6608	7341	13724
WBGene00001499	0.326334	9.00265	0.000140536	0.000685843	0.00322417	1	3713	3425	2741	3548
WBGene00001645	0.581871	9.25784	2.24019e-09	5.51712e-08	0.00427151	1	4150	3551	3601	4465
WBGene00001647	0.35604	9.26255	0.000157546	0.000754938	0.00400788	1	4463	3989	3398	4169
WBGene00001862	0.210586	8.45371	0.0165009	0.0373387	0.00325108	1	2767	2333	1737	2431
WBGene00001972	0.348282	8.56521	1.01871e-05	7.44007e-05	0.00257578	1	2657	2568.99	1984.97	2710.91
WBGene00002072	0.332782	9.4401	0.000651136	0.002428	0.00434442	1	5277	4374	3686	4857
WBGene00002143	0.415597	7.46466	4.67471e-05	0.000266157	0.00413664	1	1286	1093	1000	1221
WBGene00002191	0.437751	9.87082	1.63456e-05	0.000111488	0.0047683	1	6428	6043	4923	7038
WBGene00002245	0.44982	9.38174	4.3299e-07	4.77642e-06	0.00356127	1	4606	4240	3699	4790
WBGene00002335	0.716164	8.79976	1.83576e-15	1.94407e-13	0.00352069	1	2715	2581	2754	3330
WBGene00003009	0.515832	9.59472	5.98138e-07	6.39826e-06	0.00490458	1	5326	4663	4426	5582
WBGene00003025	0.336314	9.23154	0.000294054	0.00124491	0.00386688	1	4021	4302	2989	4487
WBGene00003043	0.245846	9.30639	0.0157301	0.0359788	0.00473327	1	4993	4099	3362	4181
WBGene00003150	0.512058	11.0638	5.36279e-05	0.000298905	0.00760237	1	14040	13617	12161	15521
WBGene00003161	0.236733	7.94473	0.00587982	0.0156845	0.00292215	1	1767	1777	1278	1661
WBGene00003209	0.270356	9.80398	0.0187678	0.0415798	0.00617545	1	7011	5709	4786	5943
WBGene00003221	0.746024	9.05254	6.77439e-14	6.52189e-12	0.00442277	1	3455	2782	2995	4420
WBGene00003372	0.300279	9.20284	0.00056417	0.0021647	0.00336224	1	4162	4116	2905	4339
WBGene00003401	0.45835	9.41415	1.79964e-07	2.26883e-06	0.00346551	1	4602	4411	3783	4924
WBGene00003405	0.257052	9.21175	0.00672397	0.0173675	0.00404488	1	4618	3860	2931	4242
WBGene00003805	0.216041	9.00423	0.0116531	0.0279832	0.00322179	1	3697	3745	2647	3433
WBGene00003806	0.310115	7.99152	0.000241187	0.00108228	0.00282186	1	1810	1753	1358	1748
WBGene00003818	0.243295	8.91588	0.00651485	0.0169932	0.00349627	1	3713	3227	2310	3531
WBGene00003830	0.282634	9.34127	0.00212133	0.00660732	0.00382565	1	4661	4512	3506	4305
WBGene00003967	0.307417	7.96214	0.00107667	0.00367804	0.00364122	1	1811	1685	1377	1648
WBGene00004034	0.480175	9.32999	2.21638e-07	2.66722e-06	0.00386753	1	4562	3876	3446	4874
WBGene00004086	0.321594	8.4124	0.000721099	0.00264236	0.00389977	1	2357	2390	1911	2230
WBGene00004091	0.596008	8.63463	6.00669e-12	2.76569e-10	0.00319825	1	2674	2299	2268	3023
WBGene00004269	0.242743	8.13958	0.00412025	0.011698	0.00289226	1	2098	1952	1460	1912
WBGene00004306	0.390811	8.67673	6.44151e-07	6.6878e-06	0.00257253	1	2823	2731	2145	3004
WBGene00004307	0.656568	9.56082	2.45687e-09	5.78023e-08	0.00557085	1	4878	4327	4650	5461
WBGene00004384	0.258458	8.79099	0.00132507	0.0043989	0.00275733	1	3298	3027	2253	3086
WBGene00004767	0.324562	9.79486	0.00147627	0.00484016	0.00482183	1	6435	5933	4771	6098
WBGene00005007	0.315911	9.3944	0.00027132	0.00118242	0.00337858	1	4811	4588	3527	4716
WBGene00005025	0.268843	8.3822	0.0053133	0.014354	0.00400483	1	2618	2133	1751	2268
WBGene00005026	0.246684	7.69923	0.0176272	0.0395493	0.00447732	1	1610	1373	1135	1335
WBGene00006491	0.415117	7.34005	1.37061e-05	9.80729e-05	0.00343519	1	1134	1047	920	1117
WBGene00006514	0.287081	8.50103	0.000232052	0.00105018	0.00248481	1	2616	2501	1846	2566
WBGene00006518	0.248416	7.90397	0.00357653	0.0104918	0.00283476	1	1805	1629	1210	1670
WBGene00006638	0.377152	8.82345	6.70318e-05	0.000356717	0.00395595	1	3313	2873	2540	3074
WBGene00006648	0.670584	8.58863	5.97976e-12	2.76569e-10	0.00413488	1	2421	2246	2404	2771
WBGene00006785	0.329374	7.96366	0.000171361	0.000813771	0.00307631	1	1778	1692	1356	1704
WBGene00006791	0.349613	9.37482	6.27597e-05	0.000335669	0.0034247	1	4795	4362	3525	4689
WBGene00006793	0.204918	9.01917	0.0158933	0.0361958	0.00317156	1	3919	3637	2657	3467
WBGene00006804	0.527673	10.1654	6.1487e-07	6.51147e-06	0.00521353	1	7331	7411	6445	8520
WBGene00006910	0.294421	8.07434	0.000325177	0.00135044	0.00264232	1	1952	1845	1394	1891
WBGene00006926	2.97376	13.5212	1.77143e-10	5.19968e-09	0.0889483	1	15442.1	25957.7	40384.9	212515
WBGene00006940	0.3067	10.4634	0.0123057	0.0292192	0.007081	1	10395	9399	7315	9946.01
WBGene00006996	0.406738	10.7871	0.00104493	0.00358116	0.00727752	1	12547	11283	9486	12767
WBGene00007019	0.353157	7.60901	0.000295064	0.00124491	0.00379409	1	1343	1346	1097	1306
WBGene00007089	0.458221	8.56032	2.81738e-08	4.45315e-07	0.00285456	1	2618	2374	2088	2736
WBGene00007099	0.530525	6.80589	4.18751e-08	6.24896e-07	0.00308071	1	734.71	706.25	594.57	881.71
WBGene00007110	0.361477	8.95573	7.61109e-06	5.84068e-05	0.00281384	1	3535	3282	2616	3562
WBGene00007278	0.333829	7.01319	0.00209768	0.00655294	0.00449893	1	920	874	736	842
WBGene00007492	0.218171	8.75014	0.00813742	0.0204692	0.00290363	1	3261	2980	2191	2922
WBGene00007555	0.253181	7.73591	0.00520655	0.0141016	0.0031649	1	1573	1478	1016	1571
WBGene00007556	0.212127	8.27598	0.0207726	0.0454508	0.00355427	1	2421	2084	1613	2048
WBGene00007561	0.288423	7.82429	0.000849687	0.00300943	0.00290627	1	1675	1526	1184	1569
WBGene00007586	0.425799	9.22624	2.94436e-05	0.000183416	0.0047101	1	4470	3559	3133	4495
WBGene00007609	0.295103	6.36706	0.00738991	0.0188576	0.00382584	1	620	544	396	619
WBGene00007626	0.578324	7.23124	1.3791e-08	2.51805e-07	0.00395731	1	961	935	910	1069
WBGene00007646	0.237227	9.48205	0.00855228	0.0214618	0.00368462	1	5482	4814	3587	4982
WBGene00007690	0.318295	6.25242	0.00220327	0.0068025	0.00308283	1	540	525	395	543
WBGene00007710	0.471681	9.24577	1.2935e-06	1.22305e-05	0.0042883	1	4378	3611	3361	4425
WBGene00007922	0.499508	8.10428	2.50202e-08	4.14006e-07	0.0032851	1	1928.96	1654.2	1525.3	2041.98
WBGene00008000	0.449645	9.95797	3.00912e-05	0.000186354	0.00539933	1	7053	6141	5518	7131
WBGene00008140	0.290958	9.04285	0.000474357	0.00186053	0.00302665	1	3853	3586	2687	3744
WBGene00008237	0.56112	8.09732	7.87328e-08	1.09708e-06	0.00466057	1	1940	1541	1595	2002
WBGene00008288	0.301362	6.37761	0.00498001	0.0136628	0.00370755	1	611	558	454	557
WBGene00008343	0.50703	7.7477	5.83135e-07	6.30143e-06	0.00422169	1	1520	1272	1252	1523
WBGene00008345	0.466707	7.57178	5.49728e-06	4.37716e-05	0.00425185	1	1372	1140	1090	1340
WBGene00008641	0.297372	7.64587	0.00359503	0.0105113	0.00422232	1	1570.89	1251.88	1030	1416
WBGene00008686	0.256541	9.37956	0.00301429	0.00904288	0.00335284	1	4952	4565	3378	4647
WBGene00008769	0.377837	6.58735	0.000321039	0.00133851	0.00362736	1	705	610	484	728
WBGene00008774	0.560575	8.33128	1.03589e-10	3.13432e-09	0.00311984	1	2186	1904	1808	2443
WBGene00008780	0.298459	10.278	0.0062553	0.0164376	0.00558678	1	8752	8696	6566	8519
WBGene00008789	0.288677	8.3985	0.000670639	0.00248324	0.00299775	1	2321	2438	1772	2322
WBGene00008825	0.651397	10.1458	8.75712e-09	1.74977e-07	0.00596985	1	6776	7037	6847	8333
WBGene00008852	0.268273	9.18681	0.00372579	0.0108099	0.00381738	1	4280	4010	2753	4372
WBGene00009054	0.557036	5.76647	1.34902e-05	9.71847e-05	0.00497993	1	398	298	301	422
WBGene00009118	0.30734	7.76975	0.000659167	0.00244933	0.00319067	1	1481	1576	1140	1529
WBGene00009140	0.483444	6.39239	2.15158e-05	0.000140174	0.00428086	1	576	527	415	685
WBGene00009188	0.203286	8.95646	0.014902	0.0345267	0.00304196	1	3696.39	3540.31	2570.14	3280.77
WBGene00009191	0.530698	7.13027	3.46516e-06	2.91239e-05	0.00518523	1	945	859	860	953
WBGene00009264	0.354822	9.26842	6.22235e-05	0.000334491	0.00351224	1	4526	3966	3265	4383
WBGene00009307	0.296422	8.17502	0.000869058	0.00306778	0.00327953	1	2097.99	1969.99	1563	1938.98
WBGene00009322	0.268989	8.78665	0.00216584	0.00670652	0.0033466	1	3368	2916	2322	2995
WBGene00009367	0.336091	8.32861	3.98584e-05	0.000238475	0.00272754	1	2308	2150	1688	2280
WBGene00009456	0.473873	9.32919	1.439e-06	1.33675e-05	0.00438785	1	4553	3901	3684	4526
WBGene00009563	0.492035	7.41448	1.30961e-06	1.22733e-05	0.00404932	1	1233	998	948	1260
WBGene00009575	0.205205	7.99021	0.0135514	0.0318911	0.00268359	1	1909	1794	1243	1779
WBGene00009580	0.237032	8.25677	0.00447605	0.012507	0.00283371	1	2270.28	2131.4	1573.02	2079.79
WBGene00009712	0.245325	8.02565	0.00297718	0.00895691	0.00265598	1	1871	1867	1281	1860
WBGene00009732	0.265677	7.82119	0.00182974	0.00581889	0.00280283	1	1674	1547	1167	1562
WBGene00009829	0.383085	8.75848	9.56788e-06	7.08559e-05	0.0032352	1	3130	2769	2354	3051
WBGene00009878	0.209817	8.98119	0.00931589	0.0230503	0.0028232	1	3774	3571	2594	3380
WBGene00009993	0.236671	9.23835	0.00780743	0.0198509	0.00352391	1	4357	4332	2896	4388
WBGene00010037	0.277267	9.36185	0.00172432	0.00555031	0.0035205	1	4891	4438	3440	4510
WBGene00010054	0.310552	7.94776	0.000236511	0.00106581	0.00279583	1	1805	1653	1289	1734
WBGene00010094	0.257874	7.63374	0.00632832	0.0165474	0.00351983	1	1516	1322	1053	1328
WBGene00010097	0.24835	9.3289	0.00671203	0.0173675	0.00377959	1	4970	4253	3206	4539
WBGene00010141	0.347257	7.30036	0.000178685	0.00084101	0.00313802	1	1166.6	1012.37	834.29	1118.92
WBGene00010308	0.26663	7.36638	0.00332477	0.00984904	0.00300633	1	1263	1088	836	1161
WBGene00010435	0.279168	8.88339	0.00111389	0.00376873	0.00319072	1	3580	3114	2448	3271
WBGene00010664	0.291154	9.87749	0.00572304	0.0153825	0.00515055	1	6396	6851	4708	6791
WBGene00010670	0.372901	8.26773	3.47594e-05	0.000211553	0.0033909	1	2273	1944	1660	2180
WBGene00010730	0.383904	9.87228	0.000194818	0.000897012	0.00492005	1	6479	6269	5105	6581
WBGene00010806	0.491023	9.93766	1.24851e-06	1.19115e-05	0.00474518	1	6455	6327	5334	7355
WBGene00010967	0.510414	9.60509	0.0121525	0.0289854	0.01955	1	6654	3474	4248	5891
WBGene00011011	0.318953	9.39905	0.000619266	0.00233382	0.00393235	1	4536.74	4872	3578	4686
WBGene00011036	0.283724	9.56802	0.00395822	0.0112682	0.00444546	1	5660	5077	3968	5224
WBGene00011119	0.32833	6.58669	0.00176368	0.00565979	0.00365558	1	727	612	497	690
WBGene00011143	0.258212	7.7375	0.00862992	0.0215544	0.00392044	1	1676	1375	1114	1450
WBGene00011272	0.529893	7.365	2.44212e-09	5.78023e-08	0.00284493	1	1126	996	923	1236
WBGene00011276	0.483978	9.13785	2.24804e-08	3.77884e-07	0.00331107	1	3694	3671	3160	4081
WBGene00011306	0.330993	7.7369	0.000370619	0.00151539	0.00343871	1	1554	1411	1172	1441
WBGene00011375	0.224309	8.37448	0.0102956	0.0251223	0.00320178	1	2580	2222	1687	2264
WBGene00011511	0.223425	9.00844	0.0119706	0.0286807	0.00347503	1	3959.26	3494.1	2476.39	3701.65
WBGene00011688	0.304433	8.32325	0.000410487	0.00165287	0.00307199	1	2404	2094	1639	2284
WBGene00011731	0.474932	7.557	5.2322e-08	7.69569e-07	0.00282875	1	1285	1191	1039	1386
WBGene00011814	0.257941	7.35254	0.00267377	0.00809007	0.00259521	1	1202	1132	844	1123
WBGene00011815	0.613932	8.94844	1.60665e-12	8.18605e-11	0.00329488	1	3255	2877	2896	3688
WBGene00011898	0.441896	9.1975	3.09074e-06	2.63959e-05	0.00403764	1	4073	3738	3366	4046
WBGene00011939	0.594294	9.63202	3.62149e-09	7.98991e-08	0.00464527	1	5269.22	4655.6	4520.81	6025.24
WBGene00012015	0.256678	9.00049	0.00303192	0.00907006	0.00327827	1	3815	3504	2478	3736
WBGene00012033	0.356253	8.19616	4.11685e-05	0.000242208	0.00309186	1	2148.67	1889.24	1555.68	2085.38
WBGene00012104	0.376725	8.71486	0.000753831	0.00270613	0.00561622	1	2558	3164	2286	2945
WBGene00012204	0.324277	7.85706	0.000130914	0.00064483	0.00276108	1	1639	1591	1166	1701
WBGene00012208	0.48504	8.27201	6.00332e-09	1.2715e-07	0.00282915	1	2010	2032	1709	2279
WBGene00012244	0.307271	7.46255	0.000404499	0.00163498	0.00273623	1	1257	1216	914	1246
WBGene00012527	0.27495	7.92515	0.00414332	0.011732	0.00380241	1	1808	1642	1332	1585
WBGene00012713	0.531141	8.60744	2.04994e-10	5.71285e-09	0.00294023	1	2432	2571	2163	2942
WBGene00012907	0.451832	10.4481	5.58322e-05	0.000306388	0.00589774	1	9243	9246	7176	10817
WBGene00013025	0.478659	9.93662	1.64232e-05	0.000111488	0.00573493	1	6431	6403	4883	7912
WBGene00013123	0.32229	7.66627	0.000896151	0.00314246	0.00377992	1	1488.99	1344	1127	1350
WBGene00013168	0.259175	8.38257	0.0032241	0.00959078	0.00323846	1	2274	2484	1686	2342
WBGene00013196	0.259538	8.16951	0.00258468	0.00784292	0.00303154	1	2079.57	2027.92	1518.65	1935.97
WBGene00013301	0.418135	8.52451	7.48386e-07	7.62058e-06	0.00300701	1	2593	2354	2047	2591
WBGene00013323	0.271777	8.0003	0.00242664	0.00742721	0.00325436	1	1758	1876	1352	1734
WBGene00013598	0.268524	7.20697	0.00380897	0.010991	0.00302732	1	1087	1016	715	1084
WBGene00013740	0.320736	7.77634	0.000512644	0.00198861	0.00338	1	1653	1408	1143	1552
WBGene00014097	0.463314	8.70485	2.94524e-08	4.58678e-07	0.00297582	1	2762	2740	2344	2983.89
WBGene00014111	0.276486	6.94026	0.00360911	0.0105113	0.0030506	1	919	824	625	866
WBGene00014119	0.351886	9.4803	0.000220698	0.00100741	0.00412834	1	5359	4491	3693	5187
WBGene00014172	0.453092	6.38847	2.15754e-05	0.000140174	0.00362966	1	591	522	472	599
WBGene00014258	0.276212	8.62089	0.00467109	0.0129834	0.00413997	1	2877	2707	1806	3039
WBGene00015073	0.644415	9.48072	4.5181e-11	1.4499e-09	0.00434942	1	4308	4433	4338	5214
WBGene00015161	0.4977	7.51741	3.3403e-05	0.000205661	0.00606126	1	1345	1047	1089	1263
WBGene00015181	0.29316	7.8001	0.000999129	0.00344651	0.00308017	1	1634	1509	1088	1648
WBGene00015232	0.659722	9.52522	8.06023e-13	4.7421e-11	0.00383337	1	4718	4249	4020	6046
WBGene00015233	0.230805	7.903	0.00574067	0.0153908	0.00269358	1	1783	1670	1201	1661
WBGene00015326	0.19497	9.23701	0.022755	0.0490784	0.00324709	1	4481.49	4336.12	2920.25	4235.64
WBGene00015404	0.623921	7.95123	1.6233e-12	8.18605e-11	0.00310421	1	1643	1421	1402	1930
WBGene00015590	0.341779	7.05851	0.000788718	0.0028123	0.00384451	1	968	878	743	895
WBGene00015746	0.466549	8.74057	4.41255e-06	3.59453e-05	0.00459017	1	2815	2818	2545	2871
WBGene00016055	0.352188	7.5327	0.000349152	0.00143872	0.00384115	1	1289	1263	1043	1235
WBGene00016073	0.230513	8.46666	0.00474761	0.0131616	0.00273615	1	2611	2493	1704	2549
WBGene00016235	0.32965	9.64836	0.000874684	0.00307738	0.00450863	1	5853	5301	4222	5649
WBGene00016238	0.401016	9.3755	2.24763e-05	0.000145137	0.00405818	1	4698	4282	3731	4562
WBGene00016263	0.296509	8.58989	0.00035989	0.00147722	0.00291837	1	2752	2669	2060	2615
WBGene00016278	0.708926	8.41268	2.7175e-13	2.0556e-11	0.00403125	1	2270	1801	1974	2718
WBGene00016321	0.239187	7.66014	0.00690091	0.017738	0.00296495	1	1421	1486	999	1432
WBGene00016395	0.403586	7.64587	2.05526e-06	1.86027e-05	0.00268326	1	1376	1331	1054	1478
WBGene00016449	0.25668	8.2724	0.00489612	0.0134675	0.00351178	1	2275	2142	1671	2021
WBGene00016564	0.227265	8.40307	0.00982588	0.0241586	0.00327577	1	2590	2301	1781	2233
WBGene00016630	0.652023	9.73183	1.51757e-05	0.000105039	0.0106174	1	5463	4912	3894	7973
WBGene00017003	0.396415	7.95408	3.64691e-05	0.00022069	0.00380014	1	1841	1523	1355	1755
WBGene00017011	0.348359	8.57031	5.00834e-05	0.000280626	0.00313932	1	2736	2510	2081	2601
WBGene00017044	0.243419	7.29203	0.00685178	0.0176546	0.00286938	1	1102	1147	782	1102
WBGene00017084	0.236888	7.66477	0.00516876	0.0140352	0.00266293	1	1501.97	1418.98	1011.89	1421.96
WBGene00017088	0.34105	9.7119	0.000729433	0.00266369	0.00470091	1	6058	5546	4534	5778
WBGene00017119	0.226244	8.45963	0.00794931	0.0201395	0.00305913	1	2682	2406	1840	2337
WBGene00017163	0.276375	8.42466	0.0069408	0.0177974	0.00452531	1	2373	2496	1567	2665
WBGene00017210	0.229889	7.85466	0.00624757	0.0164376	0.00270429	1	1674	1665	1151	1619
WBGene00017534	0.360961	8.89033	9.47925e-06	7.06938e-05	0.00286098	1	3323	3191	2558	3325
WBGene00017648	0.222365	7.75791	0.0110086	0.0266776	0.00296885	1	1595	1536	1125	1443
WBGene00017746	0.332187	8.09686	8.8184e-05	0.000446827	0.00287905	1	1988	1815	1447	1925
WBGene00017993	0.234324	9.58345	0.014266	0.033277	0.00418121	1	5555	5491	3883	5287
WBGene00017996	0.693348	8.32711	3.46346e-11	1.18316e-09	0.00474265	1	2159	1704	1942	2431
WBGene00018270	0.682042	7.3768	2.6874e-13	2.0556e-11	0.00323733	1	1088	923	981	1289
WBGene00018371	0.222007	8.65941	0.00502287	0.0136741	0.00262003	1	2984	2866	2044	2769
WBGene00018408	0.401049	7.14343	1.40261e-05	9.90243e-05	0.0029807	1	1015	900	740	1048
WBGene00018423	0.489148	7.11926	2.20559e-07	2.66722e-06	0.00317098	1	919	899	793	1000
WBGene00018585	0.508905	8.15626	1.95294e-08	3.33575e-07	0.00339624	1	1896	1801	1657	2027
WBGene00018610	0.920343	8.04121	1.06471e-25	1.12752e-22	0.00307436	1	1545	1325	1581	2262
WBGene00018756	0.7566	8.76483	9.88192e-21	3.48832e-18	0.00277149	1	2553	2526	2586	3463
WBGene00019003	0.357633	7.16428	7.94293e-05	0.000408328	0.00284335	1	1037	938	739	1051
WBGene00019127	0.492176	9.16768	2.56486e-08	4.17875e-07	0.00347023	1	3906	3593	3258	4143
WBGene00019275	0.218594	7.37986	0.0106499	0.0259269	0.00258808	1	1209	1203	852	1126
WBGene00019301	0.382105	8.37859	6.04073e-06	4.77398e-05	0.0029374	1	2307	2227	1670	2531
WBGene00019354	0.459243	8.79494	7.3574e-07	7.56455e-06	0.00376743	1	2758	3102	2453	3224
WBGene00019396	0.224023	8.56698	0.021531	0.04682	0.00416586	1	3007	2483	2008	2478
WBGene00019504	0.364929	9.49809	0.000161114	0.000768558	0.00426946	1	5373	4548	3920	5045
WBGene00020091	0.266704	10.374	0.0128942	0.0304798	0.0053961	1	9554	9323	6749	9289
WBGene00020169	0.480671	8.77202	9.96162e-09	1.91807e-07	0.00301481	1	3011	2718	2431	3192
WBGene00020190	0.356224	7.34093	0.000172867	0.000817261	0.00338389	1	1127	1104	905	1096
WBGene00020193	0.377479	6.63644	0.00670313	0.0173675	0.00783121	1	714	648	615	606
WBGene00020246	0.220026	8.99764	0.00723351	0.0185031	0.00289908	1	3780.21	3622.04	2451.14	3675.12
WBGene00020274	0.404618	8.53942	2.49441e-06	2.20132e-05	0.00312776	1	2664	2362	2048	2623
WBGene00020314	0.454924	8.24274	1.21414e-06	1.17961e-05	0.00370823	1	2074	1937	1752	2090
WBGene00020389	0.358454	8.67456	1.44026e-05	0.000101009	0.00290027	1	2898	2718	2218	2839
WBGene00020423	0.269495	9.94069	0.0080996	0.0204226	0.00480876	1	7168	6801	5089	6767
WBGene00020738	0.376763	7.4941	0.000584017	0.00223276	0.00487709	1	1115	1343	959	1296
WBGene00020858	0.24088	6.36964	0.0197567	0.0434977	0.00327056	1	610	578	433	555
WBGene00020909	0.308178	8.48762	0.000256819	0.00112851	0.0029614	1	2657	2376	1769	2656
WBGene00021004	0.209064	9.48587	0.0162185	0.0367782	0.00341288	1	5254	5167	3638	4849
WBGene00021063	0.295565	7.29452	0.000694016	0.00255195	0.00265446	1	1132	1079	816	1098
WBGene00021191	0.228487	8.8056	0.00608835	0.0161999	0.00297897	1	3161	3293	2264	3074
WBGene00021277	0.195524	8.89228	0.0148471	0.0344804	0.00276683	1	3519	3422	2402	3198
WBGene00021327	0.262882	8.07983	0.00169262	0.00546488	0.00278168	1	2013	1845	1362	1910
WBGene00021346	0.335534	7.29229	0.000189183	0.000882575	0.00289769	1	1095	1079	844	1086
WBGene00021355	0.292378	9.61238	0.0124447	0.0294831	0.0063426	1	5960	5080	3615	6071
WBGene00021366	0.607887	7.51994	1.63954e-11	6.43066e-10	0.00305837	1	1133	1153	1068	1384
WBGene00021535	0.305709	8.30188	0.000535876	0.00206361	0.00324952	1	2383	2047	1645	2212
WBGene00021551	0.313157	9.40642	0.000279076	0.00120139	0.00332724	1	4768	4717	3451	4891
WBGene00021554	0.241543	8.91507	0.004812	0.0132706	0.00320642	1	3408	3521	2532	3223
WBGene00021596	0.310438	8.54467	0.00027834	0.00120139	0.00309167	1	2595.67	2628.68	2016	2531
WBGene00021628	0.519696	8.76407	1.8167e-10	5.19968e-09	0.00282343	1	2860	2746	2434	3226
WBGene00021636	0.259643	8.60755	0.00155347	0.00504641	0.00282817	1	2943	2626	1972	2736
WBGene00021800	0.368916	8.70851	1.98929e-05	0.000132494	0.00320411	1	3050	2681	2111	3141
WBGene00021840	0.504359	7.4383	1.2307e-08	2.2865e-07	0.0028645	1	1185	1070	954	1303.07
WBGene00021843	0.249124	7.90438	0.00613491	0.0162422	0.00326847	1	1741	1692	1131	1776
WBGene00021871	1.1319	0.879007	0.0222533	0.0480944	0.00422274	1	8	8	12	13
WBGene00021901	0.315008	8.24082	0.000276546	0.00120026	0.00309634	1	2210	2019	1624	2070
WBGene00021926	0.419352	7.48338	3.81142e-06	3.15335e-05	0.0030674	1	1271	1135	929	1350
WBGene00021960	0.279236	7.65901	0.00225243	0.00693407	0.00326298	1	1462	1401	1088	1349
WBGene00022027	0.324739	7.3971	0.000253017	0.00111644	0.00285968	1	1168	1179	891	1181
WBGene00022044	0.370371	6.87064	0.000146278	0.000704128	0.00321141	1	844	760	600	868
WBGene00022348	0.707723	8.3513	3.07703e-18	6.51715e-16	0.00267712	1	2001	1897	1893	2602
WBGene00022456	0.40645	8.97816	1.22833e-06	1.18255e-05	0.00305603	1	3625	3182	2697	3663
WBGene00022492	0.313714	7.73686	0.00288591	0.00870707	0.0046224	1	1470	1512	1212	1371
WBGene00022532	0.302306	8.42956	0.00109123	0.00370389	0.00367279	1	2615	2231	1868	2316
WBGene00022702	0.288423	8.12529	0.00059141	0.00224482	0.00282701	1	2051	1892	1449	1945
WBGene00022703	0.303845	9.43402	0.000638219	0.00238825	0.00357495	1	5027	4680	3676	4741
WBGene00022704	0.281455	6.52315	0.00501614	0.0136741	0.00309917	1	682	621	463	657
WBGene00022803	0.33765	7.27081	0.000120228	0.000597754	0.00269758	1	1099	1042	818	1089
WBGene00022817	0.40793	8.30931	5.32245e-06	4.27006e-05	0.00336927	1	2265	2015	1767	2214
WBGene00044325	0.542085	7.50774	2.32792e-07	2.73919e-06	0.00441268	1	1299	1034	1032	1356
WBGene00044329	0.21095	8.78792	0.0177088	0.0395894	0.00346347	1	3350	3073	2344	2857
WBGene00045192	0.515849	9.36455	6.92987e-08	1.00531e-06	0.00414192	1	4551	3966	3799	4726

## Sheet: 20 nmad-1 up GO all
GO Term	Count	%	PValue	Genes	List Total	Pop Hits	Pop Total	Fold Enrichment	Bonferroni	Benjamini	FDR
GO:0006950~response to stress	10	27.7778	8.04636e-06	WBGENE00005003, WBGENE00010124, WBGENE00003096, WBGENE00007875, WBGENE00001394, WBGENE00015759, WBGENE00012757, WBGENE00004057, WBGENE00001921, WBGENE00004053	18	1117	11627	5.78285	0.00261166	0.00261166	0.010883
GO:0006952~defense response	6	16.6667	0.000458321	WBGENE00005003, WBGENE00010124, WBGENE00003096, WBGENE00007875, WBGENE00001394, WBGENE00015759	18	475	11627	8.1593	0.138421	0.0717872	0.618151
GO:0045087~innate immune response	5	13.8889	0.00108125	WBGENE00005003, WBGENE00003096, WBGENE00007875, WBGENE00001394, WBGENE00015759	18	326	11627	9.90712	0.296437	0.110592	1.45264
GO:0006955~immune response	5	13.8889	0.00118329	WBGENE00005003, WBGENE00003096, WBGENE00007875, WBGENE00001394, WBGENE00015759	18	334	11627	9.66983	0.319412	0.0917172	1.58872
GO:0002376~immune system process	5	13.8889	0.00122326	WBGENE00005003, WBGENE00003096, WBGENE00007875, WBGENE00001394, WBGENE00015759	18	337	11627	9.58375	0.328205	0.0764777	1.64196
GO:0050829~defense response to Gram-negative bacterium	3	8.33333	0.0066892	WBGENE00010124, WBGENE00003096, WBGENE00007875	18	85	11627	22.798	0.887105	0.304795	8.67836
GO:0050896~response to stimulus	11	30.5556	0.0113139	WBGENE00005003, WBGENE00010124, WBGENE00003096, WBGENE00007875, WBGENE00001394, WBGENE00015759, WBGENE00012757, WBGENE00004057, WBGENE00001921, WBGENE00004053, WBGENE00001119	18	3437	11627	2.06732	0.975227	0.410384	14.2646
GO:0042742~defense response to bacterium	3	8.33333	0.0125738	WBGENE00010124, WBGENE00003096, WBGENE00007875	18	118	11627	16.4223	0.983631	0.40193	15.7306
GO:0009617~response to bacterium	3	8.33333	0.0129832	WBGENE00010124, WBGENE00003096, WBGENE00007875	18	120	11627	16.1486	0.985695	0.37619	16.202
GO:0098542~defense response to other organism	3	8.33333	0.0173927	WBGENE00010124, WBGENE00003096, WBGENE00007875	18	140	11627	13.8417	0.996662	0.434607	21.1264
GO:0051707~response to other organism	3	8.33333	0.0181023	WBGENE00010124, WBGENE00003096, WBGENE00007875	18	143	11627	13.5513	0.99736	0.4171	21.8934
GO:0043207~response to external biotic stimulus	3	8.33333	0.0181023	WBGENE00010124, WBGENE00003096, WBGENE00007875	18	143	11627	13.5513	0.99736	0.4171	21.8934
GO:0009607~response to biotic stimulus	3	8.33333	0.0183416	WBGENE00010124, WBGENE00003096, WBGENE00007875	18	144	11627	13.4572	0.997561	0.394295	22.1504
GO:0009605~response to external stimulus	4	11.1111	0.0283027	WBGENE00010124, WBGENE00003096, WBGENE00007875, WBGENE00001119	18	464	11627	5.56849	0.999911	0.512162	32.1821
GO:0033554~cellular response to stress	4	11.1111	0.0335989	WBGENE00012757, WBGENE00004057, WBGENE00001921, WBGENE00004053	18	496	11627	5.20923	0.999985	0.547686	37.0148
GO:0010259~multicellular organism aging	5	13.8889	0.0485965	WBGENE00003096, WBGENE00007875, WBGENE00001394, WBGENE00000781, WBGENE00010769	18	976	11627	3.30914	1	0.66019	49.0246
GO:0008340~determination of adult lifespan	5	13.8889	0.0485965	WBGENE00003096, WBGENE00007875, WBGENE00001394, WBGENE00000781, WBGENE00010769	18	976	11627	3.30914	1	0.66019	49.0246
GO:0007568~aging	5	13.8889	0.0489067	WBGENE00003096, WBGENE00007875, WBGENE00001394, WBGENE00000781, WBGENE00010769	18	978	11627	3.30237	1	0.638875	49.2489
GO:0009628~response to abiotic stimulus	3	8.33333	0.0517487	WBGENE00004057, WBGENE00004053, WBGENE00001119	18	253	11627	7.65942	1	0.637899	51.2622
GO:0030030~cell projection organization	3	8.33333	0.0944524	WBGENE00004728, WBGENE00004057, WBGENE00001119	18	357	11627	5.4281	1	0.833272	73.8675

## Sheet: 20 nmad-1 down GO all
GO Term	Count	%	PValue	Genes	List Total	Pop Hits	Pop Total	Fold Enrichment	Bonferroni	Benjamini	FDR
GO:0006412~translation	33	60	1.04931e-38	WBGENE00004476, WBGENE00004493, WBGENE00004491, WBGENE00004472, WBGENE00004471, WBGENE00004496, WBGENE00004495, WBGENE00002064, WBGENE00004450, WBGENE00004430, WBGENE00004454, WBGENE00006725, WBGENE00004429, WBGENE00004428, WBGENE00004445, WBGENE00004444, WBGENE00012179, WBGENE00004469, WBGENE00001336, WBGENE00004484, WBGENE00004487, WBGENE00004486, WBGENE00004420, WBGENE00004440, WBGENE00004442,…	45	379	11627	22.4973	3.49419e-36	3.49419e-36	1.42449e-35
GO:0043043~peptide biosynthetic process	33	60	1.61645e-38	WBGENE00004476, WBGENE00004493, WBGENE00004491, WBGENE00004472, WBGENE00004471, WBGENE00004496, WBGENE00004495, WBGENE00002064, WBGENE00004450, WBGENE00004430, WBGENE00004454, WBGENE00006725, WBGENE00004429, WBGENE00004428, WBGENE00004445, WBGENE00004444, WBGENE00012179, WBGENE00004469, WBGENE00001336, WBGENE00004484, WBGENE00004487, WBGENE00004486, WBGENE00004420, WBGENE00004440, WBGENE00004442,…	45	384	11627	22.2043	5.38279e-36	2.6914e-36	2.19442e-35
GO:0043604~amide biosynthetic process	33	60	7.30114e-38	WBGENE00004476, WBGENE00004493, WBGENE00004491, WBGENE00004472, WBGENE00004471, WBGENE00004496, WBGENE00004495, WBGENE00002064, WBGENE00004450, WBGENE00004430, WBGENE00004454, WBGENE00006725, WBGENE00004429, WBGENE00004428, WBGENE00004445, WBGENE00004444, WBGENE00012179, WBGENE00004469, WBGENE00001336, WBGENE00004484, WBGENE00004487, WBGENE00004486, WBGENE00004420, WBGENE00004440, WBGENE00004442,…	45	402	11627	21.2101	2.43128e-35	8.10426e-36	9.91167e-35
GO:0006518~peptide metabolic process	33	60	4.22195e-36	WBGENE00004476, WBGENE00004493, WBGENE00004491, WBGENE00004472, WBGENE00004471, WBGENE00004496, WBGENE00004495, WBGENE00002064, WBGENE00004450, WBGENE00004430, WBGENE00004454, WBGENE00006725, WBGENE00004429, WBGENE00004428, WBGENE00004445, WBGENE00004444, WBGENE00012179, WBGENE00004469, WBGENE00001336, WBGENE00004484, WBGENE00004487, WBGENE00004486, WBGENE00004420, WBGENE00004440, WBGENE00004442,…	45	455	11627	18.7395	1.40591e-33	3.51477e-34	5.73152e-33
GO:0043603~cellular amide metabolic process	33	60	8.54031e-35	WBGENE00004476, WBGENE00004493, WBGENE00004491, WBGENE00004472, WBGENE00004471, WBGENE00004496, WBGENE00004495, WBGENE00002064, WBGENE00004450, WBGENE00004430, WBGENE00004454, WBGENE00006725, WBGENE00004429, WBGENE00004428, WBGENE00004445, WBGENE00004444, WBGENE00012179, WBGENE00004469, WBGENE00001336, WBGENE00004484, WBGENE00004487, WBGENE00004486, WBGENE00004420, WBGENE00004440, WBGENE00004442,…	45	499	11627	17.0871	2.84392e-32	5.68785e-33	1.15939e-31
GO:1901566~organonitrogen compound biosynthetic process	33	60	5.04159e-31	WBGENE00004476, WBGENE00004493, WBGENE00004491, WBGENE00004472, WBGENE00004471, WBGENE00004496, WBGENE00004495, WBGENE00002064, WBGENE00004450, WBGENE00004430, WBGENE00004454, WBGENE00006725, WBGENE00004429, WBGENE00004428, WBGENE00004445, WBGENE00004444, WBGENE00012179, WBGENE00004469, WBGENE00001336, WBGENE00004484, WBGENE00004487, WBGENE00004486, WBGENE00004420, WBGENE00004440, WBGENE00004442,…	45	653	11627	13.0574	1.67885e-28	2.79808e-29	6.84421e-28
GO:1901564~organonitrogen compound metabolic process	33	60	7.50684e-26	WBGENE00004476, WBGENE00004493, WBGENE00004491, WBGENE00004472, WBGENE00004471, WBGENE00004496, WBGENE00004495, WBGENE00002064, WBGENE00004450, WBGENE00004430, WBGENE00004454, WBGENE00006725, WBGENE00004429, WBGENE00004428, WBGENE00004445, WBGENE00004444, WBGENE00012179, WBGENE00004469, WBGENE00001336, WBGENE00004484, WBGENE00004487, WBGENE00004486, WBGENE00004420, WBGENE00004440, WBGENE00004442,…	45	950	11627	8.97523	2.49978e-23	3.57111e-24	1.01909e-22
GO:0044271~cellular nitrogen compound biosynthetic process	34	61.8182	7.87596e-20	WBGENE00004476, WBGENE00002045, WBGENE00004493, WBGENE00004491, WBGENE00004472, WBGENE00004471, WBGENE00004496, WBGENE00002064, WBGENE00004495, WBGENE00004450, WBGENE00004430, WBGENE00004454, WBGENE00006725, WBGENE00004429, WBGENE00004428, WBGENE00004445, WBGENE00004444, WBGENE00012179, WBGENE00004469, WBGENE00001336, WBGENE00004484, WBGENE00004487, WBGENE00004486, WBGENE00004420, WBGENE00004440,…	45	1630	11627	5.38948	2.62269e-17	3.27837e-18	1.0692e-16
GO:0034645~cellular macromolecule biosynthetic process	34	61.8182	3.55836e-19	WBGENE00004476, WBGENE00002045, WBGENE00004493, WBGENE00004491, WBGENE00004472, WBGENE00004471, WBGENE00004496, WBGENE00002064, WBGENE00004495, WBGENE00004450, WBGENE00004430, WBGENE00004454, WBGENE00006725, WBGENE00004429, WBGENE00004428, WBGENE00004445, WBGENE00004444, WBGENE00012179, WBGENE00004469, WBGENE00001336, WBGENE00004484, WBGENE00004487, WBGENE00004486, WBGENE00004420, WBGENE00004440,…	45	1710	11627	5.13734	1.18493e-16	1.31659e-17	4.83066e-16
GO:0009059~macromolecule biosynthetic process	34	61.8182	3.9722e-19	WBGENE00004476, WBGENE00002045, WBGENE00004493, WBGENE00004491, WBGENE00004472, WBGENE00004471, WBGENE00004496, WBGENE00002064, WBGENE00004495, WBGENE00004450, WBGENE00004430, WBGENE00004454, WBGENE00006725, WBGENE00004429, WBGENE00004428, WBGENE00004445, WBGENE00004444, WBGENE00012179, WBGENE00004469, WBGENE00001336, WBGENE00004484, WBGENE00004487, WBGENE00004486, WBGENE00004420, WBGENE00004440,…	45	1716	11627	5.11937	1.32274e-16	1.32274e-17	5.39246e-16
GO:0010467~gene expression	35	63.6364	1.8583e-18	WBGENE00004476, WBGENE00002045, WBGENE00004493, WBGENE00004491, WBGENE00004472, WBGENE00004471, WBGENE00010627, WBGENE00004496, WBGENE00002064, WBGENE00004495, WBGENE00004450, WBGENE00004430, WBGENE00004454, WBGENE00006725, WBGENE00004429, WBGENE00004428, WBGENE00004445, WBGENE00004444, WBGENE00012179, WBGENE00004469, WBGENE00001336, WBGENE00004484, WBGENE00004487, WBGENE00004486, WBGENE00004420,…	45	1968	11627	4.59513	6.18813e-16	5.62558e-17	2.52274e-15
GO:0044267~cellular protein metabolic process	33	60	1.55734e-16	WBGENE00004476, WBGENE00004493, WBGENE00004491, WBGENE00004472, WBGENE00004471, WBGENE00004496, WBGENE00004495, WBGENE00002064, WBGENE00004450, WBGENE00004430, WBGENE00004454, WBGENE00006725, WBGENE00004429, WBGENE00004428, WBGENE00004445, WBGENE00004444, WBGENE00012179, WBGENE00004469, WBGENE00001336, WBGENE00004484, WBGENE00004487, WBGENE00004486, WBGENE00004420, WBGENE00004440, WBGENE00004442,…	45	1908	11627	4.4688	3.69704e-14	3.10862e-15	1.55431e-13
GO:0034641~cellular nitrogen compound metabolic process	36	65.4545	1.69566e-16	WBGENE00004476, WBGENE00002045, WBGENE00004493, WBGENE00004491, WBGENE00017304, WBGENE00004472, WBGENE00004471, WBGENE00010627, WBGENE00004496, WBGENE00002064, WBGENE00004495, WBGENE00004450, WBGENE00004430, WBGENE00004454, WBGENE00006725, WBGENE00004429, WBGENE00004428, WBGENE00004445, WBGENE00004444, WBGENE00012179, WBGENE00004469, WBGENE00001336, WBGENE00004484, WBGENE00004487, WBGENE00004486,…	45	2458	11627	3.78421	7.39409e-14	5.66214e-15	2.9976e-13
GO:0044249~cellular biosynthetic process	34	61.8182	2.81564e-16	WBGENE00004476, WBGENE00002045, WBGENE00004493, WBGENE00004491, WBGENE00004472, WBGENE00004471, WBGENE00004496, WBGENE00002064, WBGENE00004495, WBGENE00004450, WBGENE00004430, WBGENE00004454, WBGENE00006725, WBGENE00004429, WBGENE00004428, WBGENE00004445, WBGENE00004444, WBGENE00012179, WBGENE00004469, WBGENE00001336, WBGENE00004484, WBGENE00004487, WBGENE00004486, WBGENE00004420, WBGENE00004440,…	45	2119	11627	4.14575	1.10911e-13	7.88258e-15	4.55191e-13
GO:1901576~organic substance biosynthetic process	34	61.8182	9.90607e-16	WBGENE00004476, WBGENE00002045, WBGENE00004493, WBGENE00004491, WBGENE00004472, WBGENE00004471, WBGENE00004496, WBGENE00002064, WBGENE00004495, WBGENE00004450, WBGENE00004430, WBGENE00004454, WBGENE00006725, WBGENE00004429, WBGENE00004428, WBGENE00004445, WBGENE00004444, WBGENE00012179, WBGENE00004469, WBGENE00001336, WBGENE00004484, WBGENE00004487, WBGENE00004486, WBGENE00004420, WBGENE00004440,…	45	2199	11627	3.99493	3.32734e-13	2.22045e-14	1.35447e-12
GO:0009058~biosynthetic process	34	61.8182	2.06355e-15	WBGENE00004476, WBGENE00002045, WBGENE00004493, WBGENE00004491, WBGENE00004472, WBGENE00004471, WBGENE00004496, WBGENE00002064, WBGENE00004495, WBGENE00004450, WBGENE00004430, WBGENE00004454, WBGENE00006725, WBGENE00004429, WBGENE00004428, WBGENE00004445, WBGENE00004444, WBGENE00012179, WBGENE00004469, WBGENE00001336, WBGENE00004484, WBGENE00004487, WBGENE00004486, WBGENE00004420, WBGENE00004440,…	45	2257	11627	3.89227	7.02438e-13	4.38538e-14	2.86438e-12
GO:0006807~nitrogen compound metabolic process	36	65.4545	2.49238e-15	WBGENE00004476, WBGENE00002045, WBGENE00004493, WBGENE00004491, WBGENE00017304, WBGENE00004472, WBGENE00004471, WBGENE00010627, WBGENE00004496, WBGENE00002064, WBGENE00004495, WBGENE00004450, WBGENE00004430, WBGENE00004454, WBGENE00006725, WBGENE00004429, WBGENE00004428, WBGENE00004445, WBGENE00004444, WBGENE00012179, WBGENE00004469, WBGENE00001336, WBGENE00004484, WBGENE00004487, WBGENE00004486,…	45	2661	11627	3.49553	8.13349e-13	4.78506e-14	3.31957e-12
GO:0009792~embryo development ending in birth or egg hatching	37	67.2727	2.76166e-14	WBGENE00004476, WBGENE00002045, WBGENE00009179, WBGENE00004491, WBGENE00017304, WBGENE00004472, WBGENE00004471, WBGENE00010627, WBGENE00004496, WBGENE00002064, WBGENE00004495, WBGENE00004450, WBGENE00004430, WBGENE00004454, WBGENE00006725, WBGENE00004429, WBGENE00004428, WBGENE00004445, WBGENE00004444, WBGENE00012179, WBGENE00004469, WBGENE00001336, WBGENE00004484, WBGENE00004486, WBGENE00000757,…	45	3091	11627	3.09284	9.20564e-12	5.11369e-13	3.75255e-11
GO:0002119~nematode larval development	33	60	3.08072e-14	WBGENE00004476, WBGENE00004493, WBGENE00009179, WBGENE00004491, WBGENE00004472, WBGENE00004471, WBGENE00010627, WBGENE00004496, WBGENE00004495, WBGENE00004450, WBGENE00004430, WBGENE00004454, WBGENE00006725, WBGENE00004429, WBGENE00004428, WBGENE00004445, WBGENE00004444, WBGENE00012179, WBGENE00004469, WBGENE00001336, WBGENE00004484, WBGENE00004486, WBGENE00004420, WBGENE00004440, WBGENE00004442,…	45	2274	11627	3.74955	1.02408e-11	5.39013e-13	4.17444e-11
GO:0002164~larval development	33	60	3.16525e-14	WBGENE00004476, WBGENE00004493, WBGENE00009179, WBGENE00004491, WBGENE00004472, WBGENE00004471, WBGENE00010627, WBGENE00004496, WBGENE00004495, WBGENE00004450, WBGENE00004430, WBGENE00004454, WBGENE00006725, WBGENE00004429, WBGENE00004428, WBGENE00004445, WBGENE00004444, WBGENE00012179, WBGENE00004469, WBGENE00001336, WBGENE00004484, WBGENE00004486, WBGENE00004420, WBGENE00004440, WBGENE00004442,…	45	2276	11627	3.74625	1.05366e-11	5.26801e-13	4.29545e-11
GO:0019538~protein metabolic process	33	60	3.55241e-14	WBGENE00004476, WBGENE00004493, WBGENE00004491, WBGENE00004472, WBGENE00004471, WBGENE00004496, WBGENE00004495, WBGENE00002064, WBGENE00004450, WBGENE00004430, WBGENE00004454, WBGENE00006725, WBGENE00004429, WBGENE00004428, WBGENE00004445, WBGENE00004444, WBGENE00012179, WBGENE00004469, WBGENE00001336, WBGENE00004484, WBGENE00004487, WBGENE00004486, WBGENE00004420, WBGENE00004440, WBGENE00004442,…	45	2285	11627	3.7315	1.18305e-11	5.63327e-13	4.82281e-11
GO:0009791~post-embryonic development	33	60	4.03885e-14	WBGENE00004476, WBGENE00004493, WBGENE00009179, WBGENE00004491, WBGENE00004472, WBGENE00004471, WBGENE00010627, WBGENE00004496, WBGENE00004495, WBGENE00004450, WBGENE00004430, WBGENE00004454, WBGENE00006725, WBGENE00004429, WBGENE00004428, WBGENE00004445, WBGENE00004444, WBGENE00012179, WBGENE00004469, WBGENE00001336, WBGENE00004484, WBGENE00004486, WBGENE00004420, WBGENE00004440, WBGENE00004442,…	45	2295	11627	3.71524	1.34572e-11	6.11733e-13	5.48561e-11
GO:0009790~embryo development	37	67.2727	6.07979e-14	WBGENE00004476, WBGENE00002045, WBGENE00009179, WBGENE00004491, WBGENE00017304, WBGENE00004472, WBGENE00004471, WBGENE00010627, WBGENE00004496, WBGENE00002064, WBGENE00004495, WBGENE00004450, WBGENE00004430, WBGENE00004454, WBGENE00006725, WBGENE00004429, WBGENE00004428, WBGENE00004445, WBGENE00004444, WBGENE00012179, WBGENE00004469, WBGENE00001336, WBGENE00004484, WBGENE00004486, WBGENE00000757,…	45	3165	11627	3.02053	2.02598e-11	8.80851e-13	8.25895e-11
GO:0042254~ribosome biogenesis	14	25.4545	1.30788e-13	WBGENE00004476, WBGENE00004493, WBGENE00010627, WBGENE00004484, WBGENE00004487, WBGENE00004496, WBGENE00004486, WBGENE00004440, WBGENE00004436, WBGENE00004412, WBGENE00004439, WBGENE00004479, WBGENE00004419, WBGENE00004469	45	190	11627	19.0384	4.35512e-11	1.81466e-12	1.77547e-10
GO:0006915~apoptotic process	18	32.7273	3.41713e-12	WBGENE00004476, WBGENE00002045, WBGENE00004472, WBGENE00004471, WBGENE00004484, WBGENE00004486, WBGENE00004495, WBGENE00002064, WBGENE00004430, WBGENE00004440, WBGENE00006725, WBGENE00004429, WBGENE00004433, WBGENE00004445, WBGENE00004412, WBGENE00004439, WBGENE00004479, WBGENE00004469	45	538	11627	8.64461	1.13791e-09	4.55165e-11	4.63897e-09
GO:0022613~ribonucleoprotein complex biogenesis	14	25.4545	8.80604e-12	WBGENE00004476, WBGENE00004493, WBGENE00010627, WBGENE00004484, WBGENE00004487, WBGENE00004496, WBGENE00004486, WBGENE00004440, WBGENE00004436, WBGENE00004412, WBGENE00004439, WBGENE00004479, WBGENE00004419, WBGENE00004469	45	264	11627	13.7019	2.93242e-09	1.12785e-10	1.19547e-08
GO:0044260~cellular macromolecule metabolic process	36	65.4545	9.05349e-12	WBGENE00004476, WBGENE00002045, WBGENE00004493, WBGENE00004491, WBGENE00017304, WBGENE00004472, WBGENE00004471, WBGENE00010627, WBGENE00004496, WBGENE00002064, WBGENE00004495, WBGENE00004450, WBGENE00004430, WBGENE00004454, WBGENE00006725, WBGENE00004429, WBGENE00004428, WBGENE00004445, WBGENE00004444, WBGENE00012179, WBGENE00004469, WBGENE00001336, WBGENE00004484, WBGENE00004487, WBGENE00004486,…	45	3436	11627	2.7071	3.01483e-09	1.1166e-10	1.22906e-08
GO:0012501~programmed cell death	18	32.7273	9.61789e-12	WBGENE00004476, WBGENE00002045, WBGENE00004472, WBGENE00004471, WBGENE00004484, WBGENE00004486, WBGENE00004495, WBGENE00002064, WBGENE00004430, WBGENE00004440, WBGENE00006725, WBGENE00004429, WBGENE00004433, WBGENE00004445, WBGENE00004412, WBGENE00004439, WBGENE00004479, WBGENE00004469	45	574	11627	8.10244	3.20275e-09	1.14384e-10	1.30567e-08
GO:0000003~reproduction	34	61.8182	1.17869e-11	WBGENE00004476, WBGENE00002045, WBGENE00004493, WBGENE00009179, WBGENE00004491, WBGENE00004472, WBGENE00004471, WBGENE00010627, WBGENE00004496, WBGENE00002064, WBGENE00004495, WBGENE00004450, WBGENE00004430, WBGENE00004454, WBGENE00006725, WBGENE00004429, WBGENE00004445, WBGENE00004444, WBGENE00012179, WBGENE00004469, WBGENE00004484, WBGENE00004487, WBGENE00004486, WBGENE00004420, WBGENE00004440,…	45	3005	11627	2.92341	3.92504e-09	1.35346e-10	1.60013e-08
GO:0008219~cell death	18	32.7273	4.53224e-11	WBGENE00004476, WBGENE00002045, WBGENE00004472, WBGENE00004471, WBGENE00004484, WBGENE00004486, WBGENE00004495, WBGENE00002064, WBGENE00004430, WBGENE00004440, WBGENE00006725, WBGENE00004429, WBGENE00004433, WBGENE00004445, WBGENE00004412, WBGENE00004439, WBGENE00004479, WBGENE00004469	45	633	11627	7.34724	1.50924e-08	5.03079e-10	6.15275e-08
GO:0048856~anatomical structure development	41	74.5455	7.08622e-11	WBGENE00004476, WBGENE00002045, WBGENE00004493, WBGENE00009179, WBGENE00017304, WBGENE00004491, WBGENE00004472, WBGENE00004471, WBGENE00010627, WBGENE00004496, WBGENE00002064, WBGENE00004495, WBGENE00004450, WBGENE00004430, WBGENE00004454, WBGENE00006725, WBGENE00004429, WBGENE00004428, WBGENE00004445, WBGENE00000696, WBGENE00004444, WBGENE00012179, WBGENE00004469, WBGENE00001336, WBGENE00004484,…	45	5111	11627	2.07268	2.35971e-08	7.61197e-10	9.61991e-08
GO:0044767~single-organism developmental process	41	74.5455	9.6028e-11	WBGENE00004476, WBGENE00002045, WBGENE00004493, WBGENE00009179, WBGENE00017304, WBGENE00004491, WBGENE00004472, WBGENE00004471, WBGENE00010627, WBGENE00004496, WBGENE00002064, WBGENE00004495, WBGENE00004450, WBGENE00004430, WBGENE00004454, WBGENE00006725, WBGENE00004429, WBGENE00004428, WBGENE00004445, WBGENE00000696, WBGENE00004444, WBGENE00012179, WBGENE00004469, WBGENE00001336, WBGENE00004484,…	45	5153	11627	2.05579	3.19773e-08	9.99292e-10	1.30363e-07
GO:0032502~developmental process	41	74.5455	1.33518e-10	WBGENE00004476, WBGENE00002045, WBGENE00004493, WBGENE00009179, WBGENE00017304, WBGENE00004491, WBGENE00004472, WBGENE00004471, WBGENE00010627, WBGENE00004496, WBGENE00002064, WBGENE00004495, WBGENE00004450, WBGENE00004430, WBGENE00004454, WBGENE00006725, WBGENE00004429, WBGENE00004428, WBGENE00004445, WBGENE00000696, WBGENE00004444, WBGENE00012179, WBGENE00004469, WBGENE00001336, WBGENE00004484,…	45	5199	11627	2.0376	4.44616e-08	1.34732e-09	1.81258e-07
GO:0007275~multicellular organism development	39	70.9091	6.61891e-10	WBGENE00004476, WBGENE00002045, WBGENE00004493, WBGENE00009179, WBGENE00004491, WBGENE00017304, WBGENE00004472, WBGENE00004471, WBGENE00010627, WBGENE00004496, WBGENE00002064, WBGENE00004495, WBGENE00004450, WBGENE00004430, WBGENE00004454, WBGENE00006725, WBGENE00004429, WBGENE00004428, WBGENE00004445, WBGENE00004444, WBGENE00012179, WBGENE00004469, WBGENE00001336, WBGENE00004484, WBGENE00004486,…	45	4781	11627	2.10766	2.2041e-07	6.48264e-09	8.98551e-07
GO:0002181~cytoplasmic translation	7	12.7273	9.17285e-10	WBGENE00004434, WBGENE00004445, WBGENE00004413, WBGENE00004450, WBGENE00004420, WBGENE00016493, WBGENE00004440	45	29	11627	62.367	3.05456e-07	8.72731e-09	1.24526e-06
GO:0043170~macromolecule metabolic process	36	65.4545	1.0991e-09	WBGENE00004476, WBGENE00002045, WBGENE00004493, WBGENE00004491, WBGENE00017304, WBGENE00004472, WBGENE00004471, WBGENE00010627, WBGENE00004496, WBGENE00002064, WBGENE00004495, WBGENE00004450, WBGENE00004430, WBGENE00004454, WBGENE00006725, WBGENE00004429, WBGENE00004428, WBGENE00004445, WBGENE00004444, WBGENE00012179, WBGENE00004469, WBGENE00001336, WBGENE00004484, WBGENE00004487, WBGENE00004486,…	45	4009	11627	2.32018	3.66001e-07	1.01667e-08	1.49209e-06
GO:0044707~single-multicellular organism process	39	70.9091	2.47469e-09	WBGENE00004476, WBGENE00002045, WBGENE00004493, WBGENE00009179, WBGENE00004491, WBGENE00017304, WBGENE00004472, WBGENE00004471, WBGENE00010627, WBGENE00004496, WBGENE00002064, WBGENE00004495, WBGENE00004450, WBGENE00004430, WBGENE00004454, WBGENE00006725, WBGENE00004429, WBGENE00004428, WBGENE00004445, WBGENE00004444, WBGENE00012179, WBGENE00004469, WBGENE00001336, WBGENE00004484, WBGENE00004486,…	45	4970	11627	2.02751	8.2407e-07	2.22722e-08	3.35952e-06
GO:0042255~ribosome assembly	7	12.7273	9.76673e-09	WBGENE00004436, WBGENE00004484, WBGENE00004496, WBGENE00004486, WBGENE00004439, WBGENE00004479, WBGENE00004469	45	42	11627	43.063	3.25231e-06	8.55874e-08	1.32588e-05
GO:0044237~cellular metabolic process	36	65.4545	1.7561e-08	WBGENE00004476, WBGENE00002045, WBGENE00004493, WBGENE00004491, WBGENE00017304, WBGENE00004472, WBGENE00004471, WBGENE00010627, WBGENE00004496, WBGENE00002064, WBGENE00004495, WBGENE00004450, WBGENE00004430, WBGENE00004454, WBGENE00006725, WBGENE00004429, WBGENE00004428, WBGENE00004445, WBGENE00004444, WBGENE00012179, WBGENE00004469, WBGENE00001336, WBGENE00004484, WBGENE00004487, WBGENE00004486,…	45	4393	11627	2.11737	5.84781e-06	1.49944e-07	2.384e-05
GO:0044238~primary metabolic process	36	65.4545	6.27173e-08	WBGENE00004476, WBGENE00002045, WBGENE00004493, WBGENE00004491, WBGENE00017304, WBGENE00004472, WBGENE00004471, WBGENE00010627, WBGENE00004496, WBGENE00002064, WBGENE00004495, WBGENE00004450, WBGENE00004430, WBGENE00004454, WBGENE00006725, WBGENE00004429, WBGENE00004428, WBGENE00004445, WBGENE00004444, WBGENE00012179, WBGENE00004469, WBGENE00001336, WBGENE00004484, WBGENE00004487, WBGENE00004486,…	45	4585	11627	2.0287	2.08847e-05	5.22122e-07	8.5142e-05
GO:0071704~organic substance metabolic process	37	67.2727	9.06396e-08	WBGENE00004476, WBGENE00002045, WBGENE00004493, WBGENE00004491, WBGENE00017304, WBGENE00004472, WBGENE00004471, WBGENE00010627, WBGENE00004496, WBGENE00002064, WBGENE00004495, WBGENE00004450, WBGENE00004430, WBGENE00004454, WBGENE00006725, WBGENE00004429, WBGENE00004428, WBGENE00004445, WBGENE00004444, WBGENE00019240, WBGENE00012179, WBGENE00004469, WBGENE00001336, WBGENE00004484, WBGENE00004487,…	45	4926	11627	1.94072	3.01825e-05	7.3617e-07	0.000123048
GO:0042274~ribosomal small subunit biogenesis	7	12.7273	9.80062e-08	WBGENE00004476, WBGENE00004493, WBGENE00004484, WBGENE00004496, WBGENE00004486, WBGENE00004479, WBGENE00004469	45	61	11627	29.6499	3.26355e-05	7.77049e-07	0.000133048
GO:0000028~ribosomal small subunit assembly	5	9.09091	3.14061e-07	WBGENE00004484, WBGENE00004496, WBGENE00004486, WBGENE00004479, WBGENE00004469	45	16	11627	80.7431	0.000104577	2.43215e-06	0.000426354
GO:0032501~multicellular organismal process	39	70.9091	6.67206e-07	WBGENE00004476, WBGENE00002045, WBGENE00004493, WBGENE00009179, WBGENE00004491, WBGENE00017304, WBGENE00004472, WBGENE00004471, WBGENE00010627, WBGENE00004496, WBGENE00002064, WBGENE00004495, WBGENE00004450, WBGENE00004430, WBGENE00004454, WBGENE00006725, WBGENE00004429, WBGENE00004428, WBGENE00004445, WBGENE00004444, WBGENE00012179, WBGENE00004469, WBGENE00001336, WBGENE00004484, WBGENE00004486,…	45	5884	11627	1.71257	0.000222155	5.04953e-06	0.000905763
GO:0022618~ribonucleoprotein complex assembly	7	12.7273	4.9553e-06	WBGENE00004436, WBGENE00004484, WBGENE00004496, WBGENE00004486, WBGENE00004439, WBGENE00004479, WBGENE00004469	45	118	11627	15.3275	0.00164876	3.66687e-05	0.00672687
GO:0071826~ribonucleoprotein complex subunit organization	7	12.7273	7.93003e-06	WBGENE00004436, WBGENE00004484, WBGENE00004496, WBGENE00004486, WBGENE00004439, WBGENE00004479, WBGENE00004469	45	128	11627	14.13	0.00263723	5.74051e-05	0.0107649
GO:0044085~cellular component biogenesis	14	25.4545	2.24678e-05	WBGENE00004476, WBGENE00004493, WBGENE00010627, WBGENE00004484, WBGENE00004487, WBGENE00004496, WBGENE00004486, WBGENE00004440, WBGENE00004436, WBGENE00004412, WBGENE00004439, WBGENE00004479, WBGENE00004419, WBGENE00004469	45	920	11627	3.93184	0.00745395	0.000159176	0.0304969
GO:0008152~metabolic process	37	67.2727	2.68044e-05	WBGENE00004476, WBGENE00002045, WBGENE00004493, WBGENE00004491, WBGENE00017304, WBGENE00004472, WBGENE00004471, WBGENE00010627, WBGENE00004496, WBGENE00002064, WBGENE00004495, WBGENE00004450, WBGENE00004430, WBGENE00004454, WBGENE00006725, WBGENE00004429, WBGENE00004428, WBGENE00004445, WBGENE00004444, WBGENE00019240, WBGENE00012179, WBGENE00004469, WBGENE00001336, WBGENE00004484, WBGENE00004487,…	45	5975	11627	1.6	0.00888626	0.000185941	0.0363822
GO:0042273~ribosomal large subunit biogenesis	5	9.09091	4.91518e-05	WBGENE00004436, WBGENE00004412, WBGENE00004439, WBGENE00004440, WBGENE00004419	45	54	11627	23.9239	0.0162347	0.000333984	0.0667054
GO:0006364~rRNA processing	6	10.9091	0.000119408	WBGENE00004476, WBGENE00004493, WBGENE00004412, WBGENE00010627, WBGENE00004469, WBGENE00004419	45	129	11627	12.0176	0.0389848	0.000794985	0.16198
GO:0016072~rRNA metabolic process	6	10.9091	0.000123837	WBGENE00004476, WBGENE00004493, WBGENE00004412, WBGENE00010627, WBGENE00004469, WBGENE00004419	45	130	11627	11.9251	0.0404015	0.000808306	0.167984
GO:0018996~molting cycle, collagen and cuticulin-based cuticle	8	14.5455	0.000144009	WBGENE00004445, WBGENE00004491, WBGENE00004472, WBGENE00004479, WBGENE00004430, WBGENE00004454, WBGENE00004469, WBGENE00006725	45	309	11627	6.68939	0.0468267	0.000921855	0.195323
GO:0042303~molting cycle	8	14.5455	0.000200443	WBGENE00004445, WBGENE00004491, WBGENE00004472, WBGENE00004479, WBGENE00004430, WBGENE00004454, WBGENE00004469, WBGENE00006725	45	326	11627	6.34056	0.064575	0.00125872	0.271769
GO:0034660~ncRNA metabolic process	7	12.7273	0.000360481	WBGENE00004476, WBGENE00004493, WBGENE00004412, WBGENE00010627, WBGENE00004469, WBGENE00004419, WBGENE00001336	45	254	11627	7.12065	0.113134	0.0022209	0.488264
GO:0008340~determination of adult lifespan	12	21.8182	0.000797345	WBGENE00004491, WBGENE00004444, WBGENE00004472, WBGENE00010627, WBGENE00004484, WBGENE00004496, WBGENE00004495, WBGENE00002064, WBGENE00004420, WBGENE00004479, WBGENE00000668, WBGENE00001336	45	976	11627	3.17678	0.233271	0.00481784	1.07703
GO:0010259~multicellular organism aging	12	21.8182	0.000797345	WBGENE00004491, WBGENE00004444, WBGENE00004472, WBGENE00010627, WBGENE00004484, WBGENE00004496, WBGENE00004495, WBGENE00002064, WBGENE00004420, WBGENE00004479, WBGENE00000668, WBGENE00001336	45	976	11627	3.17678	0.233271	0.00481784	1.07703
GO:0007568~aging	12	21.8182	0.000811115	WBGENE00004491, WBGENE00004444, WBGENE00004472, WBGENE00010627, WBGENE00004484, WBGENE00004496, WBGENE00004495, WBGENE00002064, WBGENE00004420, WBGENE00004479, WBGENE00000668, WBGENE00001336	45	978	11627	3.17028	0.236781	0.00481357	1.09553
GO:0034470~ncRNA processing	6	10.9091	0.000922487	WBGENE00004476, WBGENE00004493, WBGENE00004412, WBGENE00010627, WBGENE00004469, WBGENE00004419	45	201	11627	7.71277	0.264592	0.00537725	1.24509
GO:0070925~organelle assembly	7	12.7273	0.00185978	WBGENE00004436, WBGENE00004484, WBGENE00004496, WBGENE00004486, WBGENE00004439, WBGENE00004479, WBGENE00004469	45	348	11627	5.19725	0.461992	0.0106307	2.49543
GO:0044699~single-organism process	42	76.3636	0.00229414	WBGENE00004476, WBGENE00002045, WBGENE00004493, WBGENE00009179, WBGENE00017304, WBGENE00004491, WBGENE00004472, WBGENE00004471, WBGENE00010627, WBGENE00004496, WBGENE00002064, WBGENE00004495, WBGENE00004450, WBGENE00004430, WBGENE00004454, WBGENE00006725, WBGENE00004429, WBGENE00004428, WBGENE00004445, WBGENE00000696, WBGENE00004444, WBGENE00019240, WBGENE00012179, WBGENE00004469, WBGENE00001336,…	45	8768	11627	1.23767	0.534585	0.0128795	3.06988
GO:0009987~cellular process	39	70.9091	0.00569197	WBGENE00004476, WBGENE00002045, WBGENE00004493, WBGENE00009179, WBGENE00004491, WBGENE00017304, WBGENE00004472, WBGENE00004471, WBGENE00010627, WBGENE00004496, WBGENE00002064, WBGENE00004495, WBGENE00004450, WBGENE00004430, WBGENE00004454, WBGENE00006725, WBGENE00004429, WBGENE00004428, WBGENE00004445, WBGENE00004444, WBGENE00012179, WBGENE00004469, WBGENE00001336, WBGENE00004484, WBGENE00004487,…	45	7968	11627	1.26465	0.850557	0.0311841	7.45658
GO:0071840~cellular component organization or biogenesis	17	30.9091	0.0080511	WBGENE00004476, WBGENE00004493, WBGENE00009179, WBGENE00010627, WBGENE00004484, WBGENE00004487, WBGENE00004496, WBGENE00004486, WBGENE00002064, WBGENE00004440, WBGENE00004429, WBGENE00004436, WBGENE00004412, WBGENE00004439, WBGENE00004479, WBGENE00004469, WBGENE00004419	45	2311	11627	1.90066	0.932246	0.0431694	10.3933
GO:0034622~cellular macromolecular complex assembly	7	12.7273	0.0103172	WBGENE00004436, WBGENE00004484, WBGENE00004496, WBGENE00004486, WBGENE00004439, WBGENE00004479, WBGENE00004469	45	495	11627	3.65383	0.968364	0.0541783	13.1327
GO:0010171~body morphogenesis	8	14.5455	0.0106477	WBGENE00002045, WBGENE00000696, WBGENE00004495, WBGENE00004486, WBGENE00004420, WBGENE00000609, WBGENE00006725, WBGENE00000668	45	653	11627	3.16542	0.971695	0.0550117	13.5258
GO:0006396~RNA processing	6	10.9091	0.0181464	WBGENE00004476, WBGENE00004493, WBGENE00004412, WBGENE00010627, WBGENE00004469, WBGENE00004419	45	407	11627	3.80901	0.997753	0.0908863	22.0115
GO:0065003~macromolecular complex assembly	7	12.7273	0.0185159	WBGENE00004436, WBGENE00004484, WBGENE00004496, WBGENE00004486, WBGENE00004439, WBGENE00004479, WBGENE00004469	45	563	11627	3.21251	0.998018	0.0913066	22.409
GO:0043933~macromolecular complex subunit organization	8	14.5455	0.0205983	WBGENE00004436, WBGENE00004484, WBGENE00004496, WBGENE00002064, WBGENE00004486, WBGENE00004439, WBGENE00004479, WBGENE00004469	45	744	11627	2.77826	0.999023	0.0996874	24.6143
GO:0040035~hermaphrodite genitalia development	8	14.5455	0.0205983	WBGENE00002045, WBGENE00004445, WBGENE00009179, WBGENE00010627, WBGENE00004439, WBGENE00004454, WBGENE00004469, WBGENE00004419	45	744	11627	2.77826	0.999023	0.0996874	24.6143
GO:0048806~genitalia development	8	14.5455	0.0215684	WBGENE00002045, WBGENE00004445, WBGENE00009179, WBGENE00010627, WBGENE00004439, WBGENE00004454, WBGENE00004469, WBGENE00004419	45	751	11627	2.75236	0.999297	0.102705	25.6217
GO:0008406~gonad development	9	16.3636	0.0275692	WBGENE00002045, WBGENE00004433, WBGENE00004445, WBGENE00009179, WBGENE00010627, WBGENE00004439, WBGENE00004454, WBGENE00004469, WBGENE00004419	45	972	11627	2.39239	0.999909	0.127946	31.5812
GO:0045137~development of primary sexual characteristics	9	16.3636	0.0275692	WBGENE00002045, WBGENE00004433, WBGENE00004445, WBGENE00009179, WBGENE00010627, WBGENE00004439, WBGENE00004454, WBGENE00004469, WBGENE00004419	45	972	11627	2.39239	0.999909	0.127946	31.5812
GO:0048608~reproductive structure development	9	16.3636	0.0292486	WBGENE00002045, WBGENE00004433, WBGENE00004445, WBGENE00009179, WBGENE00010627, WBGENE00004439, WBGENE00004454, WBGENE00004469, WBGENE00004419	45	983	11627	2.36562	0.999949	0.133473	33.168
GO:0061458~reproductive system development	9	16.3636	0.0292486	WBGENE00002045, WBGENE00004433, WBGENE00004445, WBGENE00009179, WBGENE00010627, WBGENE00004439, WBGENE00004454, WBGENE00004469, WBGENE00004419	45	983	11627	2.36562	0.999949	0.133473	33.168
GO:0007548~sex differentiation	9	16.3636	0.0418495	WBGENE00002045, WBGENE00004433, WBGENE00004445, WBGENE00009179, WBGENE00010627, WBGENE00004439, WBGENE00004454, WBGENE00004469, WBGENE00004419	45	1054	11627	2.20626	0.999999	0.184024	44.0303
GO:0040018~positive regulation of multicellular organism growth	5	9.09091	0.0452847	WBGENE00004434, WBGENE00004444, WBGENE00010627, WBGENE00004486, WBGENE00004454	45	357	11627	3.61874	1	0.195352	46.6938
GO:0048639~positive regulation of developmental growth	5	9.09091	0.0484448	WBGENE00004434, WBGENE00004444, WBGENE00010627, WBGENE00004486, WBGENE00004454	45	365	11627	3.53942	1	0.205201	49.0399
GO:0035264~multicellular organism growth	5	9.09091	0.0546958	WBGENE00004434, WBGENE00004444, WBGENE00010627, WBGENE00004486, WBGENE00004454	45	380	11627	3.39971	1	0.226311	53.4015
GO:0045927~positive regulation of growth	5	9.09091	0.0564342	WBGENE00004434, WBGENE00004444, WBGENE00010627, WBGENE00004486, WBGENE00004454	45	384	11627	3.36429	1	0.230028	54.5515
GO:0040014~regulation of multicellular organism growth	5	9.09091	0.0573147	WBGENE00004434, WBGENE00004444, WBGENE00010627, WBGENE00004486, WBGENE00004454	45	386	11627	3.34686	1	0.230536	55.1239
GO:0003006~developmental process involved in reproduction	10	18.1818	0.0644246	WBGENE00002045, WBGENE00004433, WBGENE00004445, WBGENE00009179, WBGENE00010627, WBGENE00004486, WBGENE00004439, WBGENE00004454, WBGENE00004469, WBGENE00004419	45	1357	11627	1.90404	1	0.253071	59.507
GO:0044702~single organism reproductive process	11	20	0.0683501	WBGENE00002045, WBGENE00004433, WBGENE00004445, WBGENE00009179, WBGENE00010627, WBGENE00002064, WBGENE00004486, WBGENE00004439, WBGENE00004454, WBGENE00004469, WBGENE00004419	45	1585	11627	1.79316	1	0.263745	61.7536
GO:0022607~cellular component assembly	7	12.7273	0.0693338	WBGENE00004436, WBGENE00004484, WBGENE00004496, WBGENE00004486, WBGENE00004439, WBGENE00004479, WBGENE00004469	45	773	11627	2.33977	1	0.264176	62.2982
GO:0000027~ribosomal large subunit assembly	2	3.63636	0.0695565	WBGENE00004436, WBGENE00004439	45	19	11627	27.1977	1	0.262058	62.4205
GO:0048638~regulation of developmental growth	5	9.09091	0.0744337	WBGENE00004434, WBGENE00004444, WBGENE00010627, WBGENE00004486, WBGENE00004454	45	422	11627	3.06135	1	0.275278	65.0083
GO:0000470~maturation of LSU-rRNA	2	3.63636	0.0835856	WBGENE00004412, WBGENE00004419	45	23	11627	22.4676	1	0.301518	69.4242
GO:0040008~regulation of growth	5	9.09091	0.0860552	WBGENE00004434, WBGENE00004444, WBGENE00010627, WBGENE00004486, WBGENE00004454	45	444	11627	2.90966	1	0.3061	70.524
GO:0048513~animal organ development	9	16.3636	0.0983323	WBGENE00002045, WBGENE00004433, WBGENE00004445, WBGENE00009179, WBGENE00010627, WBGENE00004439, WBGENE00004454, WBGENE00004469, WBGENE00004419	45	1262	11627	1.84263	1	0.339847	75.468
GO:0051094~positive regulation of developmental process	5	9.09091	0.0985235	WBGENE00004434, WBGENE00004444, WBGENE00010627, WBGENE00004486, WBGENE00004454	45	466	11627	2.77229	1	0.337133	75.5385

## Sheet: 25 nmad-1 up GO all
GO Term	Count	%	PValue	Genes	List Total	Pop Hits	Pop Total	Fold Enrichment	Bonferroni	Benjamini	FDR
GO:0006952~defense response	217	6.21955	1.0085e-41	WBGENE00006627, WBGENE00008199, WBGENE00019373, WBGENE00010700, WBGENE00022848, WBGENE00007440, WBGENE00015981, WBGENE00044073, WBGENE00003400, WBGENE00000936, WBGENE00016542, WBGENE00006926, WBGENE00020456, WBGENE00020455, WBGENE00006923, WBGENE00000103, WBGENE00006929, WBGENE00010124, WBGENE00008577, WBGENE00010125, WBGENE00009805, WBGENE00021895, WBGENE00002069, WBGENE00002271, WBGENE00010128,…	2204	475	11627	2.41003	3.19189e-38	3.19189e-38	1.8268e-38
GO:0002376~immune system process	169	4.84379	8.56695e-39	WBGENE00006627, WBGENE00008199, WBGENE00019373, WBGENE00009158, WBGENE00017736, WBGENE00003995, WBGENE00003997, WBGENE00015216, WBGENE00007440, WBGENE00022645, WBGENE00022848, WBGENE00022644, WBGENE00017678, WBGENE00044073, WBGENE00014251, WBGENE00014252, WBGENE00003400, WBGENE00021518, WBGENE00004036, WBGENE00021519, WBGENE00000178, WBGENE00018910, WBGENE00000936, WBGENE00020658, WBGENE00020456,…	2204	337	11627	2.64553	2.71144e-35	1.35572e-35	1.55183e-35
GO:0006955~immune response	167	4.78647	4.01648e-38	WBGENE00006627, WBGENE00008199, WBGENE00019373, WBGENE00009158, WBGENE00017736, WBGENE00003995, WBGENE00003997, WBGENE00015216, WBGENE00007440, WBGENE00022645, WBGENE00022848, WBGENE00022644, WBGENE00017678, WBGENE00044073, WBGENE00014251, WBGENE00014252, WBGENE00003400, WBGENE00021518, WBGENE00004036, WBGENE00021519, WBGENE00000178, WBGENE00018910, WBGENE00000936, WBGENE00020658, WBGENE00020456,…	2204	334	11627	2.6377	1.27122e-34	4.23738e-35	7.27549e-35
GO:0045087~innate immune response	161	4.6145	6.48634e-36	WBGENE00006627, WBGENE00008199, WBGENE00019373, WBGENE00017736, WBGENE00003995, WBGENE00003997, WBGENE00015216, WBGENE00007440, WBGENE00022645, WBGENE00022848, WBGENE00022644, WBGENE00017678, WBGENE00044073, WBGENE00014251, WBGENE00014252, WBGENE00003400, WBGENE00021518, WBGENE00004036, WBGENE00021519, WBGENE00000178, WBGENE00018910, WBGENE00000936, WBGENE00020658, WBGENE00020456, WBGENE00016542,…	2204	326	11627	2.60534	2.05293e-32	5.13232e-33	1.17494e-32
GO:0043207~response to external biotic stimulus	82	2.35024	6.25948e-24	WBGENE00020930, WBGENE00008199, WBGENE00019427, WBGENE00003995, WBGENE00000904, WBGENE00019327, WBGENE00003999, WBGENE00015052, WBGENE00001501, WBGENE00003997, WBGENE00010700, WBGENE00009291, WBGENE00015981, WBGENE00002018, WBGENE00000841, WBGENE00022642, WBGENE00018384, WBGENE00004036, WBGENE00020326, WBGENE00000936, WBGENE00009432, WBGENE00009433, WBGENE00004988, WBGENE00009430, WBGENE00009431,…	2204	143	11627	3.02506	1.98113e-20	3.96225e-21	1.13385e-20
GO:0051707~response to other organism	82	2.35024	6.25948e-24	WBGENE00020930, WBGENE00008199, WBGENE00019427, WBGENE00003995, WBGENE00000904, WBGENE00019327, WBGENE00003999, WBGENE00015052, WBGENE00001501, WBGENE00003997, WBGENE00010700, WBGENE00009291, WBGENE00015981, WBGENE00002018, WBGENE00000841, WBGENE00022642, WBGENE00018384, WBGENE00004036, WBGENE00020326, WBGENE00000936, WBGENE00009432, WBGENE00009433, WBGENE00004988, WBGENE00009430, WBGENE00009431,…	2204	143	11627	3.02506	1.98113e-20	3.96225e-21	1.13385e-20
GO:0009607~response to biotic stimulus	82	2.35024	1.16637e-23	WBGENE00020930, WBGENE00008199, WBGENE00019427, WBGENE00003995, WBGENE00000904, WBGENE00019327, WBGENE00003999, WBGENE00015052, WBGENE00001501, WBGENE00003997, WBGENE00010700, WBGENE00009291, WBGENE00015981, WBGENE00002018, WBGENE00000841, WBGENE00022642, WBGENE00018384, WBGENE00004036, WBGENE00020326, WBGENE00000936, WBGENE00009432, WBGENE00009433, WBGENE00004988, WBGENE00009430, WBGENE00009431,…	2204	144	11627	3.00405	3.69156e-20	6.15259e-21	2.11277e-20
GO:0098542~defense response to other organism	79	2.26426	1.76986e-22	WBGENE00020930, WBGENE00008199, WBGENE00019427, WBGENE00003995, WBGENE00000904, WBGENE00019327, WBGENE00003999, WBGENE00015052, WBGENE00001501, WBGENE00003997, WBGENE00010700, WBGENE00009291, WBGENE00015981, WBGENE00002018, WBGENE00000841, WBGENE00022642, WBGENE00018384, WBGENE00004036, WBGENE00020326, WBGENE00000936, WBGENE00009432, WBGENE00009433, WBGENE00004988, WBGENE00009430, WBGENE00009431,…	2204	140	11627	2.97684	5.60162e-19	8.00232e-20	3.20595e-19
GO:0009605~response to external stimulus	175	5.01576	6.29096e-22	WBGENE00001548, WBGENE00008199, WBGENE00003995, WBGENE00003169, WBGENE00004740, WBGENE00003243, WBGENE00003999, WBGENE00016204, WBGENE00003997, WBGENE00010700, WBGENE00003171, WBGENE00019282, WBGENE00006527, WBGENE00003178, WBGENE00014148, WBGENE00003175, WBGENE00010587, WBGENE00015981, WBGENE00022642, WBGENE00003170, WBGENE00004036, WBGENE00011345, WBGENE00006423, WBGENE00003891, WBGENE00000936,…	2204	464	11627	1.98965	1.99109e-18	2.48886e-19	1.13955e-18
GO:0009617~response to bacterium	71	2.03497	7.25202e-22	WBGENE00020930, WBGENE00008199, WBGENE00019427, WBGENE00003995, WBGENE00000904, WBGENE00019327, WBGENE00003999, WBGENE00015052, WBGENE00001501, WBGENE00003997, WBGENE00009291, WBGENE00002018, WBGENE00015981, WBGENE00022642, WBGENE00018384, WBGENE00004036, WBGENE00020326, WBGENE00009432, WBGENE00000936, WBGENE00009433, WBGENE00004988, WBGENE00009430, WBGENE00009431, WBGENE00004987, WBGENE00004986,…	2204	120	11627	3.12128	2.29526e-18	2.55029e-19	1.31364e-18
GO:0042742~defense response to bacterium	69	1.97764	7.13055e-21	WBGENE00020930, WBGENE00008199, WBGENE00019427, WBGENE00003995, WBGENE00000904, WBGENE00019327, WBGENE00003999, WBGENE00015052, WBGENE00001501, WBGENE00003997, WBGENE00009291, WBGENE00002018, WBGENE00015981, WBGENE00022642, WBGENE00018384, WBGENE00004036, WBGENE00020326, WBGENE00009432, WBGENE00000936, WBGENE00009433, WBGENE00004988, WBGENE00009430, WBGENE00009431, WBGENE00004987, WBGENE00004986,…	2204	118	11627	3.08477	2.25682e-17	2.25682e-18	1.29163e-17
GO:0003012~muscle system process	42	1.20378	4.23725e-16	WBGENE00003466, WBGENE00020886, WBGENE00003369, WBGENE00006436, WBGENE00006787, WBGENE00001187, WBGENE00006789, WBGENE00003929, WBGENE00006819, WBGENE00000942, WBGENE00003943, WBGENE00019227, WBGENE00006831, WBGENE00006584, WBGENE00003495, WBGENE00002179, WBGENE00006585, WBGENE00001459, WBGENE00006586, WBGENE00006672, WBGENE00006587, WBGENE00006588, WBGENE00000368, WBGENE00006792, WBGENE00003370,…	2204	62	11627	3.57366	1.40554e-12	1.27787e-13	7.99361e-13
GO:0044710~single-organism metabolic process	435	12.4678	2.59372e-15	WBGENE00012869, WBGENE00015369, WBGENE00009057, WBGENE00021497, WBGENE00015783, WBGENE00011328, WBGENE00008567, WBGENE00008566, WBGENE00008564, WBGENE00021709, WBGENE00015293, WBGENE00015295, WBGENE00019489, WBGENE00000298, WBGENE00021095, WBGENE00016920, WBGENE00015965, WBGENE00016147, WBGENE00016728, WBGENE00008435, WBGENE00015551, WBGENE00010628, WBGENE00008538, WBGENE00015692, WBGENE00002188,…	2204	1657	11627	1.38491	8.08187e-12	6.73461e-13	4.62963e-12
GO:0006950~response to stress	313	8.97105	8.58752e-15	WBGENE00006627, WBGENE00001548, WBGENE00008199, WBGENE00019373, WBGENE00015094, WBGENE00003243, WBGENE00016204, WBGENE00010700, WBGENE00009813, WBGENE00007440, WBGENE00022848, WBGENE00006527, WBGENE00003407, WBGENE00015981, WBGENE00044073, WBGENE00012348, WBGENE00003400, WBGENE00000936, WBGENE00020456, WBGENE00006926, WBGENE00016542, WBGENE00020455, WBGENE00006923, WBGENE00006929, WBGENE00000103,…	2204	1117	11627	1.47825	2.70567e-11	2.08134e-12	1.54876e-11
GO:0006936~muscle contraction	35	1.00315	4.43175e-14	WBGENE00003466, WBGENE00020886, WBGENE00006436, WBGENE00006787, WBGENE00001187, WBGENE00006789, WBGENE00003929, WBGENE00006819, WBGENE00000942, WBGENE00003943, WBGENE00006831, WBGENE00002179, WBGENE00006584, WBGENE00006585, WBGENE00001459, WBGENE00006586, WBGENE00006672, WBGENE00000368, WBGENE00006792, WBGENE00001171, WBGENE00001948, WBGENE00006589, WBGENE00003515, WBGENE00002173, WBGENE00003933,…	2204	50	11627	3.69279	1.40203e-10	1.00144e-11	8.02469e-11
GO:0050829~defense response to Gram-negative bacterium	48	1.37575	7.40096e-14	WBGENE00003096, WBGENE00020930, WBGENE00008199, WBGENE00004809, WBGENE00008584, WBGENE00003995, WBGENE00000904, WBGENE00019327, WBGENE00000013, WBGENE00003999, WBGENE00003091, WBGENE00003090, WBGENE00003997, WBGENE00017123, WBGENE00016783, WBGENE00004096, WBGENE00015981, WBGENE00002018, WBGENE00004758, WBGENE00022642, WBGENE00006875, WBGENE00000936, WBGENE00009432, WBGENE00009433, WBGENE00009430,…	2204	85	11627	2.97905	2.34374e-10	1.56249e-11	1.34137e-10
GO:0050830~defense response to Gram-positive bacterium	29	0.831184	2.61876e-12	WBGENE00003096, WBGENE00020930, WBGENE00017364, WBGENE00019427, WBGENE00000013, WBGENE00015052, WBGENE00003999, WBGENE00003091, WBGENE00001501, WBGENE00003090, WBGENE00009291, WBGENE00009226, WBGENE00004758, WBGENE00002981, WBGENE00018384, WBGENE00004036, WBGENE00020326, WBGENE00000936, WBGENE00004988, WBGENE00004987, WBGENE00004986, WBGENE00002980, WBGENE00016669, WBGENE00001196, WBGENE00000522,…	2204	40	11627	3.82467	8.28848e-09	5.1803e-10	4.74371e-09
GO:0007399~nervous system development	138	3.95529	4.93169e-12	WBGENE00044068, WBGENE00021915, WBGENE00006815, WBGENE00003243, WBGENE00006999, WBGENE00003495, WBGENE00003178, WBGENE00016611, WBGENE00016354, WBGENE00015293, WBGENE00006798, WBGENE00003170, WBGENE00016997, WBGENE00011345, WBGENE00006423, WBGENE00004949, WBGENE00006923, WBGENE00006827, WBGENE00003029, WBGENE00003516, WBGENE00020350, WBGENE00000096, WBGENE00001328, WBGENE00010573, WBGENE00016539,…	2204	418	11627	1.74164	1.56089e-08	9.18171e-10	8.93337e-09
GO:0032989~cellular component morphogenesis	164	4.70049	7.9661e-12	WBGENE00004830, WBGENE00003929, WBGENE00015148, WBGENE00006814, WBGENE00015673, WBGENE00003243, WBGENE00003242, WBGENE00003497, WBGENE00003495, WBGENE00003178, WBGENE00015472, WBGENE00016611, WBGENE00015293, WBGENE00008423, WBGENE00011345, WBGENE00006423, WBGENE00004357, WBGENE00001127, WBGENE00016541, WBGENE00006923, WBGENE00006827, WBGENE00006825, WBGENE00018051, WBGENE00006820, WBGENE00003934,…	2204	526	11627	1.6448	2.52126e-08	1.4007e-09	1.44298e-08
GO:0030182~neuron differentiation	114	3.26741	2.27093e-11	WBGENE00044068, WBGENE00021915, WBGENE00003243, WBGENE00003495, WBGENE00003178, WBGENE00016611, WBGENE00015293, WBGENE00003170, WBGENE00016997, WBGENE00011345, WBGENE00006423, WBGENE00004949, WBGENE00006923, WBGENE00003029, WBGENE00003516, WBGENE00020350, WBGENE00001328, WBGENE00010573, WBGENE00016539, WBGENE00017028, WBGENE00194703, WBGENE00004048, WBGENE00018024, WBGENE00012184, WBGENE00002187,…	2204	331	11627	1.81691	7.18752e-08	3.78291e-09	4.1136e-08
GO:0032787~monocarboxylic acid metabolic process	82	2.35024	2.43341e-11	WBGENE00007073, WBGENE00015802, WBGENE00013103, WBGENE00015369, WBGENE00001685, WBGENE00001684, WBGENE00007070, WBGENE00012013, WBGENE00015739, WBGENE00008567, WBGENE00001242, WBGENE00009813, WBGENE00013901, WBGENE00008566, WBGENE00004076, WBGENE00001240, WBGENE00008564, WBGENE00019978, WBGENE00013905, WBGENE00013906, WBGENE00010904, WBGENE00021709, WBGENE00017336, WBGENE00011089, WBGENE00011564,…	2204	211	11627	2.05016	7.70174e-08	3.85087e-09	4.4079e-08
GO:0048699~generation of neurons	121	3.46804	3.90524e-11	WBGENE00044068, WBGENE00021915, WBGENE00003243, WBGENE00003495, WBGENE00003178, WBGENE00016611, WBGENE00015293, WBGENE00003170, WBGENE00016997, WBGENE00011345, WBGENE00006423, WBGENE00004949, WBGENE00006923, WBGENE00006827, WBGENE00003029, WBGENE00003516, WBGENE00020350, WBGENE00001328, WBGENE00010573, WBGENE00016539, WBGENE00017028, WBGENE00194703, WBGENE00004048, WBGENE00012184, WBGENE00018024,…	2204	361	11627	1.76821	1.23601e-07	5.88576e-09	7.07399e-08
GO:0065008~regulation of biological quality	349	10.0029	3.96606e-11	WBGENE00002257, WBGENE00012869, WBGENE00006912, WBGENE00001685, WBGENE00006915, WBGENE00001684, WBGENE00006914, WBGENE00000942, WBGENE00006533, WBGENE00003607, WBGENE00006812, WBGENE00008567, WBGENE00009813, WBGENE00015776, WBGENE00008566, WBGENE00006527, WBGENE00009818, WBGENE00008564, WBGENE00012348, WBGENE00015295, WBGENE00008423, WBGENE00000936, WBGENE00020455, WBGENE00006923, WBGENE00016541,…	2204	1353	11627	1.36077	1.25526e-07	5.70572e-09	7.18416e-08
GO:0022008~neurogenesis	123	3.52537	4.85814e-11	WBGENE00044068, WBGENE00021915, WBGENE00003243, WBGENE00003495, WBGENE00003178, WBGENE00016611, WBGENE00015293, WBGENE00003170, WBGENE00016997, WBGENE00011345, WBGENE00006423, WBGENE00004949, WBGENE00006923, WBGENE00006827, WBGENE00003029, WBGENE00003516, WBGENE00020350, WBGENE00001328, WBGENE00010573, WBGENE00016539, WBGENE00003884, WBGENE00017028, WBGENE00194703, WBGENE00004048, WBGENE00012184,…	2204	370	11627	1.75372	1.5376e-07	6.68523e-09	8.80009e-08
GO:0006082~organic acid metabolic process	129	3.69733	1.05548e-10	WBGENE00015802, WBGENE00013103, WBGENE00015369, WBGENE00001685, WBGENE00001684, WBGENE00007236, WBGENE00015783, WBGENE00008567, WBGENE00001242, WBGENE00009813, WBGENE00013901, WBGENE00008566, WBGENE00001240, WBGENE00008564, WBGENE00013905, WBGENE00013906, WBGENE00010904, WBGENE00021709, WBGENE00017336, WBGENE00019489, WBGENE00000298, WBGENE00011088, WBGENE00011089, WBGENE00013999, WBGENE00015965,…	2204	398	11627	1.70987	3.34059e-07	1.39191e-08	1.91191e-07
GO:0019752~carboxylic acid metabolic process	120	3.43938	2.76392e-10	WBGENE00015802, WBGENE00013103, WBGENE00015369, WBGENE00001685, WBGENE00001684, WBGENE00007236, WBGENE00015783, WBGENE00008567, WBGENE00001242, WBGENE00009813, WBGENE00013901, WBGENE00008566, WBGENE00001240, WBGENE00008564, WBGENE00013905, WBGENE00013906, WBGENE00010904, WBGENE00021709, WBGENE00017336, WBGENE00019489, WBGENE00011089, WBGENE00013999, WBGENE00015965, WBGENE00011006, WBGENE00011291,…	2204	367	11627	1.72493	8.7478e-07	3.49912e-08	5.00659e-07
GO:0043436~oxoacid metabolic process	120	3.43938	3.34061e-10	WBGENE00015802, WBGENE00013103, WBGENE00015369, WBGENE00001685, WBGENE00001684, WBGENE00007236, WBGENE00015783, WBGENE00008567, WBGENE00001242, WBGENE00009813, WBGENE00013901, WBGENE00008566, WBGENE00001240, WBGENE00008564, WBGENE00013905, WBGENE00013906, WBGENE00010904, WBGENE00021709, WBGENE00017336, WBGENE00019489, WBGENE00011089, WBGENE00013999, WBGENE00015965, WBGENE00011006, WBGENE00011291,…	2204	368	11627	1.72024	1.0573e-06	4.06655e-08	6.05121e-07
GO:0048666~neuron development	105	3.00946	5.49857e-10	WBGENE00044068, WBGENE00021915, WBGENE00003243, WBGENE00003495, WBGENE00003178, WBGENE00016611, WBGENE00015293, WBGENE00003170, WBGENE00016997, WBGENE00011345, WBGENE00006423, WBGENE00006923, WBGENE00003516, WBGENE00020350, WBGENE00001328, WBGENE00010573, WBGENE00016539, WBGENE00017028, WBGENE00194703, WBGENE00004048, WBGENE00018024, WBGENE00012184, WBGENE00002187, WBGENE00006746, WBGENE00022129,…	2204	311	11627	1.78109	1.74029e-06	6.44554e-08	9.96016e-07
GO:0006629~lipid metabolic process	127	3.64001	5.52356e-10	WBGENE00016288, WBGENE00000081, WBGENE00009057, WBGENE00018718, WBGENE00021497, WBGENE00020662, WBGENE00003607, WBGENE00013197, WBGENE00004735, WBGENE00008567, WBGENE00001242, WBGENE00008566, WBGENE00001240, WBGENE00008564, WBGENE00022642, WBGENE00004036, WBGENE00015295, WBGENE00013855, WBGENE00016335, WBGENE00003518, WBGENE00012911, WBGENE00013999, WBGENE00021095, WBGENE00000211, WBGENE00000212,…	2204	399	11627	1.67914	1.7482e-06	6.24359e-08	1.00054e-06
GO:0030030~cell projection organization	116	3.32473	8.62337e-10	WBGENE00044068, WBGENE00021915, WBGENE00003243, WBGENE00003495, WBGENE00003178, WBGENE00016611, WBGENE00015293, WBGENE00019289, WBGENE00003170, WBGENE00016997, WBGENE00011345, WBGENE00006423, WBGENE00001127, WBGENE00006923, WBGENE00003516, WBGENE00018051, WBGENE00002173, WBGENE00020350, WBGENE00001328, WBGENE00010573, WBGENE00016539, WBGENE00003884, WBGENE00001117, WBGENE00017028, WBGENE00194703,…	2204	357	11627	1.71414	2.72929e-06	9.41136e-08	1.56204e-06
GO:0055114~oxidation-reduction process	173	4.95844	1.14552e-09	WBGENE00021167, WBGENE00000373, WBGENE00012869, WBGENE00022144, WBGENE00001685, WBGENE00020369, WBGENE00001684, WBGENE00000081, WBGENE00004933, WBGENE00018146, WBGENE00017487, WBGENE00018718, WBGENE00016204, WBGENE00013197, WBGENE00015783, WBGENE00011328, WBGENE00008567, WBGENE00008566, WBGENE00010790, WBGENE00008564, WBGENE00017537, WBGENE00017536, WBGENE00011672, WBGENE00014251, WBGENE00006424,…	2204	596	11627	1.53128	3.62558e-06	1.20853e-07	2.07501e-06
GO:0044281~small molecule metabolic process	200	5.7323	1.91976e-09	WBGENE00015369, WBGENE00001548, WBGENE00013103, WBGENE00001685, WBGENE00001684, WBGENE00006915, WBGENE00006914, WBGENE00015783, WBGENE00001544, WBGENE00008567, WBGENE00009813, WBGENE00008566, WBGENE00008564, WBGENE00010904, WBGENE00021709, WBGENE00013708, WBGENE00019489, WBGENE00013854, WBGENE00000298, WBGENE00011088, WBGENE00011089, WBGENE00001553, WBGENE00013999, WBGENE00016920, WBGENE00015965,…	2204	717	11627	1.47152	6.07601e-06	1.96001e-07	3.47746e-06
GO:0031175~neuron projection development	96	2.7515	2.00753e-09	WBGENE00044068, WBGENE00017381, WBGENE00021915, WBGENE00004875, WBGENE00000437, WBGENE00003243, WBGENE00001077, WBGENE00004257, WBGENE00003495, WBGENE00003178, WBGENE00006853, WBGENE00022389, WBGENE00001178, WBGENE00016611, WBGENE00015293, WBGENE00002215, WBGENE00003170, WBGENE00001475, WBGENE00016997, WBGENE00003000, WBGENE00011345, WBGENE00006423, WBGENE00002232, WBGENE00006970, WBGENE00006923,…	2204	282	11627	1.79588	6.35382e-06	1.98558e-07	3.63646e-06
GO:0000902~cell morphogenesis	114	3.26741	1.07599e-08	WBGENE00003243, WBGENE00003242, WBGENE00003178, WBGENE00016611, WBGENE00015293, WBGENE00011345, WBGENE00008423, WBGENE00006423, WBGENE00001127, WBGENE00006923, WBGENE00016541, WBGENE00018051, WBGENE00016539, WBGENE00003884, WBGENE00012169, WBGENE00001117, WBGENE00004048, WBGENE00012184, WBGENE00006746, WBGENE00022129, WBGENE00001119, WBGENE00006745, WBGENE00006752, WBGENE00022032, WBGENE00003776,…	2204	363	11627	1.65674	3.40544e-05	1.03197e-06	1.94905e-05
GO:0055085~transmembrane transport	230	6.59215	1.79857e-08	WBGENE00006912, WBGENE00006915, WBGENE00006914, WBGENE00019205, WBGENE00012487, WBGENE00044301, WBGENE00006812, WBGENE00007176, WBGENE00021981, WBGENE00003408, WBGENE00003407, WBGENE00003409, WBGENE00020837, WBGENE00020836, WBGENE00021219, WBGENE00003519, WBGENE00003517, WBGENE00000003, WBGENE00000002, WBGENE00003518, WBGENE00018860, WBGENE00010421, WBGENE00000007, WBGENE00000006, WBGENE00011891,…	2204	870	11627	1.39465	5.6923e-05	1.67425e-06	3.25794e-05
GO:0044712~single-organism catabolic process	86	2.46489	2.4703e-08	WBGENE00015802, WBGENE00013103, WBGENE00016506, WBGENE00016288, WBGENE00001685, WBGENE00001684, WBGENE00001790, WBGENE00000035, WBGENE00000036, WBGENE00015057, WBGENE00017487, WBGENE00010456, WBGENE00016103, WBGENE00015783, WBGENE00008567, WBGENE00000984, WBGENE00007480, WBGENE00009813, WBGENE00008566, WBGENE00008564, WBGENE00022642, WBGENE00020114, WBGENE00001177, WBGENE00017244, WBGENE00004036,…	2204	255	11627	1.77916	7.81818e-05	2.23385e-06	4.47471e-05
GO:0007267~cell-cell signaling	88	2.52221	2.53147e-08	WBGENE00007791, WBGENE00004830, WBGENE00006767, WBGENE00004831, WBGENE00004368, WBGENE00000035, WBGENE00000036, WBGENE00015324, WBGENE00019205, WBGENE00004778, WBGENE00020569, WBGENE00000084, WBGENE00004776, WBGENE00004267, WBGENE00000086, WBGENE00004264, WBGENE00021981, WBGENE00004926, WBGENE00004925, WBGENE00006561, WBGENE00010587, WBGENE00001177, WBGENE00004921, WBGENE00004924, WBGENE00000368,…	2204	263	11627	1.76516	8.01178e-05	2.22558e-06	4.58552e-05
GO:0048812~neuron projection morphogenesis	67	1.92032	3.1247e-08	WBGENE00017381, WBGENE00000437, WBGENE00003243, WBGENE00001077, WBGENE00004257, WBGENE00003178, WBGENE00022389, WBGENE00006853, WBGENE00001178, WBGENE00015293, WBGENE00002215, WBGENE00001475, WBGENE00011345, WBGENE00006423, WBGENE00002232, WBGENE00006970, WBGENE00006923, WBGENE00006874, WBGENE00006870, WBGENE00004889, WBGENE00016104, WBGENE00020693, WBGENE00004890, WBGENE00006575, WBGENE00000830,…	2204	183	11627	1.93143	9.88918e-05	2.67288e-06	5.66011e-05
GO:0001505~regulation of neurotransmitter levels	33	0.94583	3.12965e-08	WBGENE00006372, WBGENE00004830, WBGENE00004831, WBGENE00006767, WBGENE00004368, WBGENE00008438, WBGENE00000035, WBGENE00000036, WBGENE00000084, WBGENE00000086, WBGENE00006371, WBGENE00006752, WBGENE00004926, WBGENE00004925, WBGENE00001177, WBGENE00004921, WBGENE00004924, WBGENE00006798, WBGENE00006757, WBGENE00004357, WBGENE00001519, WBGENE00001196, WBGENE00004316, WBGENE00006594, WBGENE00001395,…	2204	65	11627	2.67828	9.90487e-05	2.60667e-06	5.66908e-05
GO:0009056~catabolic process	217	6.21955	4.42828e-08	WBGENE00019478, WBGENE00011737, WBGENE00013103, WBGENE00001685, WBGENE00001684, WBGENE00019476, WBGENE00006819, WBGENE00003929, WBGENE00009158, WBGENE00006814, WBGENE00000942, WBGENE00003828, WBGENE00021495, WBGENE00015783, WBGENE00008567, WBGENE00007176, WBGENE00009813, WBGENE00008566, WBGENE00008564, WBGENE00022748, WBGENE00011089, WBGENE00006827, WBGENE00006825, WBGENE00021095, WBGENE00013999,…	2204	820	11627	1.39605	0.000140145	3.59371e-06	8.02143e-05
GO:0007218~neuropeptide signaling pathway	41	1.17512	5.27838e-08	WBGENE00016028, WBGENE00021439, WBGENE00018117, WBGENE00001462, WBGENE00001461, WBGENE00001460, WBGENE00011392, WBGENE00001454, WBGENE00001452, WBGENE00003759, WBGENE00001459, WBGENE00007881, WBGENE00001456, WBGENE00018590, WBGENE00001457, WBGENE00022584, WBGENE00003754, WBGENE00003753, WBGENE00003752, WBGENE00003751, WBGENE00003756, WBGENE00013642, WBGENE00007635, WBGENE00001450, WBGENE00003749,…	2204	92	11627	2.351	0.000167047	4.17651e-06	9.5613e-05
GO:0061564~axon development	83	2.37891	5.32887e-08	WBGENE00044068, WBGENE00017381, WBGENE00021915, WBGENE00004875, WBGENE00000437, WBGENE00003243, WBGENE00001077, WBGENE00004257, WBGENE00003495, WBGENE00003178, WBGENE00006853, WBGENE00022389, WBGENE00001178, WBGENE00015293, WBGENE00002215, WBGENE00001475, WBGENE00016997, WBGENE00003000, WBGENE00011345, WBGENE00006423, WBGENE00006970, WBGENE00006923, WBGENE00006874, WBGENE00015632, WBGENE00006870,…	2204	247	11627	1.77271	0.000168644	4.11362e-06	9.65275e-05
GO:1901575~organic substance catabolic process	214	6.13356	7.11983e-08	WBGENE00019478, WBGENE00011737, WBGENE00013103, WBGENE00001685, WBGENE00001684, WBGENE00019476, WBGENE00006819, WBGENE00003929, WBGENE00009158, WBGENE00006814, WBGENE00000942, WBGENE00003828, WBGENE00021495, WBGENE00015783, WBGENE00008567, WBGENE00007176, WBGENE00009813, WBGENE00008566, WBGENE00008564, WBGENE00022748, WBGENE00011089, WBGENE00006827, WBGENE00006825, WBGENE00021095, WBGENE00013999,…	2204	811	11627	1.39203	0.000225317	5.36528e-06	0.000128969
GO:0048667~cell morphogenesis involved in neuron differentiation	65	1.863	7.32663e-08	WBGENE00017381, WBGENE00000437, WBGENE00003243, WBGENE00001077, WBGENE00004257, WBGENE00003178, WBGENE00022389, WBGENE00006853, WBGENE00001178, WBGENE00015293, WBGENE00002215, WBGENE00001475, WBGENE00011345, WBGENE00006423, WBGENE00002232, WBGENE00006970, WBGENE00006923, WBGENE00006874, WBGENE00006870, WBGENE00004889, WBGENE00016104, WBGENE00020693, WBGENE00004890, WBGENE00006575, WBGENE00000830,…	2204	179	11627	1.91565	0.000231861	5.39273e-06	0.000132715
GO:0015711~organic anion transport	38	1.08914	1.10141e-07	WBGENE00016288, WBGENE00013963, WBGENE00007419, WBGENE00044468, WBGENE00019408, WBGENE00017464, WBGENE00003877, WBGENE00010724, WBGENE00015197, WBGENE00004058, WBGENE00012531, WBGENE00003730, WBGENE00003519, WBGENE00010340, WBGENE00021546, WBGENE00000003, WBGENE00003517, WBGENE00007394, WBGENE00003518, WBGENE00000002, WBGENE00010421, WBGENE00000007, WBGENE00013499, WBGENE00000006, WBGENE00015131,…	2204	84	11627	2.38649	0.000348535	7.92259e-06	0.00019951
GO:0000904~cell morphogenesis involved in differentiation	66	1.89166	1.54909e-07	WBGENE00017381, WBGENE00000437, WBGENE00003243, WBGENE00001077, WBGENE00004257, WBGENE00003178, WBGENE00022389, WBGENE00006853, WBGENE00001178, WBGENE00016611, WBGENE00015293, WBGENE00002215, WBGENE00001475, WBGENE00011345, WBGENE00006423, WBGENE00002232, WBGENE00006970, WBGENE00006923, WBGENE00006874, WBGENE00006870, WBGENE00004889, WBGENE00016104, WBGENE00020693, WBGENE00004890, WBGENE00006575,…	2204	186	11627	1.87192	0.000490168	1.08952e-05	0.000280604
GO:0007409~axonogenesis	63	1.80567	2.15245e-07	WBGENE00017381, WBGENE00000437, WBGENE00003243, WBGENE00001077, WBGENE00004257, WBGENE00003178, WBGENE00022389, WBGENE00006853, WBGENE00001178, WBGENE00015293, WBGENE00002215, WBGENE00001475, WBGENE00011345, WBGENE00006423, WBGENE00006970, WBGENE00006923, WBGENE00006874, WBGENE00006870, WBGENE00004889, WBGENE00020693, WBGENE00004890, WBGENE00016104, WBGENE00006575, WBGENE00000830, WBGENE00011953,…	2204	176	11627	1.88836	0.000681019	1.48097e-05	0.000389896
GO:0044765~single-organism transport	347	9.94554	2.2813e-07	WBGENE00006912, WBGENE00006915, WBGENE00006914, WBGENE00006819, WBGENE00003929, WBGENE00019205, WBGENE00012487, WBGENE00044301, WBGENE00006812, WBGENE00021981, WBGENE00007176, WBGENE00003408, WBGENE00003407, WBGENE00003409, WBGENE00020837, WBGENE00020836, WBGENE00021219, WBGENE00010117, WBGENE00003519, WBGENE00003517, WBGENE00000003, WBGENE00003518, WBGENE00000002, WBGENE00006926, WBGENE00010421,…	2204	1443	11627	1.26858	0.000721771	1.53623e-05	0.000413236
GO:0006811~ion transport	193	5.53167	2.38688e-07	WBGENE00017681, WBGENE00004830, WBGENE00004831, WBGENE00016288, WBGENE00006912, WBGENE00006915, WBGENE00006914, WBGENE00019205, WBGENE00020569, WBGENE00000084, WBGENE00044301, WBGENE00000086, WBGENE00006812, WBGENE00017483, WBGENE00021981, WBGENE00007176, WBGENE00022010, WBGENE00019187, WBGENE00019282, WBGENE00022647, WBGENE00000367, WBGENE00000368, WBGENE00020836, WBGENE00019289, WBGENE00021219,…	2204	728	11627	1.39856	0.000755161	1.57383e-05	0.00043236
GO:0099537~trans-synaptic signaling	66	1.89166	2.42769e-07	WBGENE00004830, WBGENE00006767, WBGENE00004831, WBGENE00004368, WBGENE00000035, WBGENE00000036, WBGENE00004778, WBGENE00019205, WBGENE00020569, WBGENE00004776, WBGENE00000084, WBGENE00004267, WBGENE00000086, WBGENE00021981, WBGENE00004926, WBGENE00004925, WBGENE00010587, WBGENE00001177, WBGENE00004921, WBGENE00004924, WBGENE00000368, WBGENE00000845, WBGENE00020836, WBGENE00019289, WBGENE00006798,…	2204	188	11627	1.85201	0.000768069	1.56808e-05	0.000439753
GO:0098916~anterograde trans-synaptic signaling	66	1.89166	2.42769e-07	WBGENE00004830, WBGENE00006767, WBGENE00004831, WBGENE00004368, WBGENE00000035, WBGENE00000036, WBGENE00004778, WBGENE00019205, WBGENE00020569, WBGENE00004776, WBGENE00000084, WBGENE00004267, WBGENE00000086, WBGENE00021981, WBGENE00004926, WBGENE00004925, WBGENE00010587, WBGENE00001177, WBGENE00004921, WBGENE00004924, WBGENE00000368, WBGENE00000845, WBGENE00020836, WBGENE00019289, WBGENE00006798,…	2204	188	11627	1.85201	0.000768069	1.56808e-05	0.000439753
GO:0007268~chemical synaptic transmission	66	1.89166	2.42769e-07	WBGENE00004830, WBGENE00006767, WBGENE00004831, WBGENE00004368, WBGENE00000035, WBGENE00000036, WBGENE00004778, WBGENE00019205, WBGENE00020569, WBGENE00004776, WBGENE00000084, WBGENE00004267, WBGENE00000086, WBGENE00021981, WBGENE00004926, WBGENE00004925, WBGENE00010587, WBGENE00001177, WBGENE00004921, WBGENE00004924, WBGENE00000368, WBGENE00000845, WBGENE00020836, WBGENE00019289, WBGENE00006798,…	2204	188	11627	1.85201	0.000768069	1.56808e-05	0.000439753
GO:0099536~synaptic signaling	66	1.89166	2.42769e-07	WBGENE00004830, WBGENE00006767, WBGENE00004831, WBGENE00004368, WBGENE00000035, WBGENE00000036, WBGENE00004778, WBGENE00019205, WBGENE00020569, WBGENE00004776, WBGENE00000084, WBGENE00004267, WBGENE00000086, WBGENE00021981, WBGENE00004926, WBGENE00004925, WBGENE00010587, WBGENE00001177, WBGENE00004921, WBGENE00004924, WBGENE00000368, WBGENE00000845, WBGENE00020836, WBGENE00019289, WBGENE00006798,…	2204	188	11627	1.85201	0.000768069	1.56808e-05	0.000439753
GO:0099643~signal release from synapse	26	0.745199	2.51015e-07	WBGENE00006372, WBGENE00006757, WBGENE00004357, WBGENE00004831, WBGENE00006767, WBGENE00001519, WBGENE00008438, WBGENE00001196, WBGENE00000084, WBGENE00004316, WBGENE00000086, WBGENE00006371, WBGENE00006594, WBGENE00001395, WBGENE00006752, WBGENE00004926, WBGENE00004925, WBGENE00001189, WBGENE00021693, WBGENE00001177, WBGENE00004921, WBGENE00004924, WBGENE00004364, WBGENE00006763, WBGENE00006798,…	2204	48	11627	2.85751	0.000794148	1.58891e-05	0.00045469
GO:0007269~neurotransmitter secretion	26	0.745199	2.51015e-07	WBGENE00006372, WBGENE00006757, WBGENE00004357, WBGENE00004831, WBGENE00006767, WBGENE00001519, WBGENE00008438, WBGENE00001196, WBGENE00000084, WBGENE00004316, WBGENE00000086, WBGENE00006371, WBGENE00006594, WBGENE00001395, WBGENE00006752, WBGENE00004926, WBGENE00004925, WBGENE00001189, WBGENE00021693, WBGENE00001177, WBGENE00004921, WBGENE00004924, WBGENE00004364, WBGENE00006763, WBGENE00006798,…	2204	48	11627	2.85751	0.000794148	1.58891e-05	0.00045469
GO:0040012~regulation of locomotion	69	1.97764	4.04417e-07	WBGENE00011531, WBGENE00001403, WBGENE00003071, WBGENE00006767, WBGENE00004368, WBGENE00003929, WBGENE00016913, WBGENE00000035, WBGENE00000036, WBGENE00004778, WBGENE00006815, WBGENE00003243, WBGENE00004267, WBGENE00003072, WBGENE00006812, WBGENE00017184, WBGENE00006811, WBGENE00019282, WBGENE00010587, WBGENE00020114, WBGENE00001177, WBGENE00011904, WBGENE00000368, WBGENE00003000, WBGENE00001172,…	2204	202	11627	1.802	0.00127916	2.50974e-05	0.000732563
GO:0016053~organic acid biosynthetic process	43	1.23244	4.14132e-07	WBGENE00015802, WBGENE00007236, WBGENE00001397, WBGENE00001398, WBGENE00016103, WBGENE00001242, WBGENE00007480, WBGENE00001240, WBGENE00004076, WBGENE00018986, WBGENE00020215, WBGENE00002210, WBGENE00019489, WBGENE00018036, WBGENE00018783, WBGENE00011089, WBGENE00007653, WBGENE00001244, WBGENE00001243, WBGENE00001246, WBGENE00000240, WBGENE00001247, WBGENE00007533, WBGENE00001396, WBGENE00012970,…	2204	105	11627	2.16041	0.00130987	2.5206e-05	0.000750161
GO:0099531~presynaptic process involved in chemical synaptic transmission	26	0.745199	4.20639e-07	WBGENE00006372, WBGENE00006757, WBGENE00004357, WBGENE00004831, WBGENE00006767, WBGENE00001519, WBGENE00008438, WBGENE00001196, WBGENE00000084, WBGENE00004316, WBGENE00000086, WBGENE00006371, WBGENE00006594, WBGENE00001395, WBGENE00006752, WBGENE00004926, WBGENE00004925, WBGENE00001189, WBGENE00021693, WBGENE00001177, WBGENE00004921, WBGENE00004924, WBGENE00004364, WBGENE00006763, WBGENE00006798,…	2204	49	11627	2.7992	0.00133044	2.5119e-05	0.000761946
GO:0006820~anion transport	76	2.17827	5.30802e-07	WBGENE00017681, WBGENE00012443, WBGENE00009340, WBGENE00016288, WBGENE00019205, WBGENE00008677, WBGENE00019187, WBGENE00022647, WBGENE00015197, WBGENE00019289, WBGENE00021219, WBGENE00001591, WBGENE00008365, WBGENE00003519, WBGENE00021546, WBGENE00000003, WBGENE00003517, WBGENE00007203, WBGENE00000002, WBGENE00003518, WBGENE00010421, WBGENE00000007, WBGENE00013499, WBGENE00000006, WBGENE00013520,…	2204	231	11627	1.73563	0.00167858	3.11104e-05	0.000961495
GO:0007618~mating	30	0.859845	5.51533e-07	WBGENE00001210, WBGENE00006788, WBGENE00001187, WBGENE00000485, WBGENE00000084, WBGENE00004776, WBGENE00004267, WBGENE00000086, WBGENE00001455, WBGENE00001453, WBGENE00006527, WBGENE00004758, WBGENE00000908, WBGENE00001177, WBGENE00015735, WBGENE00001172, WBGENE00023417, WBGENE00000298, WBGENE00000914, WBGENE00002173, WBGENE00002978, WBGENE00004728, WBGENE00000238, WBGENE00004321, WBGENE00002222,…	2204	62	11627	2.55262	0.00174408	3.17377e-05	0.000999047
GO:0007617~mating behavior	28	0.802522	9.88525e-07	WBGENE00001210, WBGENE00006788, WBGENE00001187, WBGENE00000485, WBGENE00000084, WBGENE00004776, WBGENE00004267, WBGENE00001455, WBGENE00001453, WBGENE00006527, WBGENE00004758, WBGENE00000908, WBGENE00001177, WBGENE00015735, WBGENE00001172, WBGENE00000298, WBGENE00000914, WBGENE00002173, WBGENE00002978, WBGENE00004728, WBGENE00000238, WBGENE00004321, WBGENE00002222, WBGENE00000239, WBGENE00001463,…	2204	57	11627	2.59143	0.00312379	5.58678e-05	0.00179061
GO:0048858~cell projection morphogenesis	78	2.2356	1.10377e-06	WBGENE00017381, WBGENE00021643, WBGENE00000437, WBGENE00003243, WBGENE00001077, WBGENE00004257, WBGENE00003178, WBGENE00006853, WBGENE00022389, WBGENE00001178, WBGENE00015293, WBGENE00002215, WBGENE00001475, WBGENE00011345, WBGENE00006423, WBGENE00001127, WBGENE00002232, WBGENE00006970, WBGENE00006923, WBGENE00006874, WBGENE00006870, WBGENE00018051, WBGENE00004889, WBGENE00016104, WBGENE00020693,…	2204	243	11627	1.69334	0.00348734	6.12865e-05	0.00199936
GO:0006631~fatty acid metabolic process	41	1.17512	1.41848e-06	WBGENE00019060, WBGENE00019022, WBGENE00010336, WBGENE00019406, WBGENE00001397, WBGENE00001398, WBGENE00008567, WBGENE00001242, WBGENE00017123, WBGENE00001240, WBGENE00004076, WBGENE00008566, WBGENE00009221, WBGENE00003670, WBGENE00008564, WBGENE00019978, WBGENE00019599, WBGENE00001156, WBGENE00001157, WBGENE00001158, WBGENE00002210, WBGENE00018036, WBGENE00008167, WBGENE00001244, WBGENE00001243,…	2204	102	11627	2.12051	0.00447943	7.7402e-05	0.00256941
GO:0051046~regulation of secretion	26	0.745199	1.75824e-06	WBGENE00006757, WBGENE00004357, WBGENE00004830, WBGENE00004831, WBGENE00004368, WBGENE00001519, WBGENE00008438, WBGENE00006914, WBGENE00001196, WBGENE00000084, WBGENE00004316, WBGENE00000086, WBGENE00006594, WBGENE00001263, WBGENE00022276, WBGENE00004926, WBGENE00004925, WBGENE00021693, WBGENE00001177, WBGENE00004921, WBGENE00020572, WBGENE00004924, WBGENE00006763, WBGENE00006798, WBGENE00002048,…	2204	52	11627	2.6377	0.00554937	9.43146e-05	0.00318484
GO:0023061~signal release	26	0.745199	1.75824e-06	WBGENE00006372, WBGENE00006757, WBGENE00004357, WBGENE00004831, WBGENE00006767, WBGENE00001519, WBGENE00008438, WBGENE00001196, WBGENE00000084, WBGENE00004316, WBGENE00000086, WBGENE00006371, WBGENE00006594, WBGENE00001395, WBGENE00006752, WBGENE00004926, WBGENE00004925, WBGENE00001189, WBGENE00021693, WBGENE00001177, WBGENE00004921, WBGENE00004924, WBGENE00004364, WBGENE00006763, WBGENE00006798,…	2204	52	11627	2.6377	0.00554937	9.43146e-05	0.00318484
GO:1901565~organonitrogen compound catabolic process	52	1.4904	2.0935e-06	WBGENE00015802, WBGENE00016657, WBGENE00013103, WBGENE00007071, WBGENE00001790, WBGENE00015057, WBGENE00017487, WBGENE00010456, WBGENE00016103, WBGENE00015783, WBGENE00011587, WBGENE00007480, WBGENE00009813, WBGENE00011803, WBGENE00020114, WBGENE00017244, WBGENE00007139, WBGENE00011089, WBGENE00020022, WBGENE00021095, WBGENE00007425, WBGENE00016201, WBGENE00000211, WBGENE00000212, WBGENE00017440,…	2204	144	11627	1.90501	0.00660404	0.000110426	0.00379212
GO:0032990~cell part morphogenesis	78	2.2356	2.22457e-06	WBGENE00017381, WBGENE00021643, WBGENE00000437, WBGENE00003243, WBGENE00001077, WBGENE00004257, WBGENE00003178, WBGENE00006853, WBGENE00022389, WBGENE00001178, WBGENE00015293, WBGENE00002215, WBGENE00001475, WBGENE00011345, WBGENE00006423, WBGENE00001127, WBGENE00002232, WBGENE00006970, WBGENE00006923, WBGENE00006874, WBGENE00006870, WBGENE00018051, WBGENE00004889, WBGENE00016104, WBGENE00020693,…	2204	247	11627	1.66592	0.00701604	0.000115416	0.00402953
GO:0060179~male mating behavior	25	0.716538	2.92958e-06	WBGENE00001210, WBGENE00001187, WBGENE00000485, WBGENE00000084, WBGENE00004776, WBGENE00001455, WBGENE00001453, WBGENE00006527, WBGENE00004758, WBGENE00000908, WBGENE00001177, WBGENE00015735, WBGENE00001172, WBGENE00000298, WBGENE00000914, WBGENE00002173, WBGENE00002978, WBGENE00004728, WBGENE00004321, WBGENE00002222, WBGENE00000239, WBGENE00003884, WBGENE00016539, WBGENE00001463, WBGENE00020317	2204	50	11627	2.6377	0.00922928	0.000149539	0.00530654
GO:0016042~lipid catabolic process	38	1.08914	3.14046e-06	WBGENE00019060, WBGENE00019022, WBGENE00016506, WBGENE00016288, WBGENE00010336, WBGENE00019406, WBGENE00003907, WBGENE00007419, WBGENE00044468, WBGENE00008567, WBGENE00017123, WBGENE00008566, WBGENE00009773, WBGENE00008564, WBGENE00022642, WBGENE00019599, WBGENE00001177, WBGENE00001156, WBGENE00004036, WBGENE00008167, WBGENE00004037, WBGENE00008607, WBGENE00004038, WBGENE00013999, WBGENE00021095,…	2204	94	11627	2.13261	0.00989034	0.000157758	0.0056885
GO:1902578~single-organism localization	357	10.2322	3.23846e-06	WBGENE00006912, WBGENE00006915, WBGENE00006914, WBGENE00006819, WBGENE00003929, WBGENE00000942, WBGENE00019205, WBGENE00012487, WBGENE00044301, WBGENE00013847, WBGENE00006812, WBGENE00021981, WBGENE00007176, WBGENE00003408, WBGENE00003407, WBGENE00003409, WBGENE00020837, WBGENE00020836, WBGENE00021219, WBGENE00010117, WBGENE00003519, WBGENE00000003, WBGENE00015580, WBGENE00003517, WBGENE00003518,…	2204	1529	11627	1.23173	0.0101974	0.000160139	0.00586601
GO:0006836~neurotransmitter transport	33	0.94583	3.68051e-06	WBGENE00006372, WBGENE00004830, WBGENE00004831, WBGENE00006767, WBGENE00004368, WBGENE00008438, WBGENE00000084, WBGENE00000086, WBGENE00006371, WBGENE00004904, WBGENE00006752, WBGENE00004926, WBGENE00004908, WBGENE00004925, WBGENE00001177, WBGENE00004921, WBGENE00004924, WBGENE00006798, WBGENE00004902, WBGENE00006757, WBGENE00004357, WBGENE00001519, WBGENE00001196, WBGENE00004316, WBGENE00006594,…	2204	77	11627	2.26089	0.0115813	0.000179197	0.00666671
GO:0016054~organic acid catabolic process	35	1.00315	5.1301e-06	WBGENE00019060, WBGENE00015802, WBGENE00019022, WBGENE00013103, WBGENE00010336, WBGENE00001790, WBGENE00019406, WBGENE00001993, WBGENE00010456, WBGENE00015783, WBGENE00008567, WBGENE00007480, WBGENE00009813, WBGENE00017123, WBGENE00008566, WBGENE00007197, WBGENE00018986, WBGENE00008564, WBGENE00019599, WBGENE00001156, WBGENE00011089, WBGENE00008167, WBGENE00000240, WBGENE00020022, WBGENE00013999,…	2204	85	11627	2.17223	0.0161057	0.000245982	0.00929231
GO:0046394~carboxylic acid biosynthetic process	38	1.08914	5.62064e-06	WBGENE00015802, WBGENE00007236, WBGENE00001397, WBGENE00001398, WBGENE00001242, WBGENE00007480, WBGENE00001240, WBGENE00004076, WBGENE00020215, WBGENE00002210, WBGENE00019489, WBGENE00018036, WBGENE00011089, WBGENE00007653, WBGENE00001244, WBGENE00001243, WBGENE00001246, WBGENE00001247, WBGENE00007533, WBGENE00001396, WBGENE00012970, WBGENE00001604, WBGENE00009636, WBGENE00001395, WBGENE00001603,…	2204	96	11627	2.08818	0.0176321	0.000265478	0.0101808
GO:0044282~small molecule catabolic process	41	1.17512	5.7596e-06	WBGENE00019060, WBGENE00019022, WBGENE00015802, WBGENE00013103, WBGENE00010336, WBGENE00001790, WBGENE00019406, WBGENE00001993, WBGENE00010456, WBGENE00015783, WBGENE00000984, WBGENE00008567, WBGENE00007480, WBGENE00009813, WBGENE00017123, WBGENE00008566, WBGENE00007197, WBGENE00018986, WBGENE00008564, WBGENE00019599, WBGENE00001156, WBGENE00015278, WBGENE00008167, WBGENE00011089, WBGENE00008548,…	2204	107	11627	2.02142	0.018064	0.00026804	0.0104325
GO:0048878~chemical homeostasis	55	1.57638	6.94978e-06	WBGENE00004976, WBGENE00006912, WBGENE00006915, WBGENE00006914, WBGENE00019875, WBGENE00001501, WBGENE00006812, WBGENE00003607, WBGENE00001500, WBGENE00022010, WBGENE00008567, WBGENE00009813, WBGENE00008566, WBGENE00004076, WBGENE00008564, WBGENE00015735, WBGENE00000176, WBGENE00021546, WBGENE00001127, WBGENE00007248, WBGENE00002173, WBGENE00009008, WBGENE00044481, WBGENE00020419, WBGENE00003562,…	2204	161	11627	1.80216	0.021756	0.000318734	0.0125881
GO:0006869~lipid transport	30	0.859845	7.98071e-06	WBGENE00003071, WBGENE00016288, WBGENE00006930, WBGENE00007419, WBGENE00044468, WBGENE00000020, WBGENE00003877, WBGENE00003773, WBGENE00019166, WBGENE00004058, WBGENE00003730, WBGENE00012127, WBGENE00008950, WBGENE00006926, WBGENE00003812, WBGENE00003813, WBGENE00008832, WBGENE00006929, WBGENE00008856, WBGENE00004059, WBGENE00022610, WBGENE00000022, WBGENE00000023, WBGENE00013284, WBGENE00008598,…	2204	69	11627	2.29366	0.0249427	0.000360778	0.0144553
GO:1901605~alpha-amino acid metabolic process	37	1.06048	8.86025e-06	WBGENE00008654, WBGENE00015802, WBGENE00013103, WBGENE00001790, WBGENE00007236, WBGENE00001993, WBGENE00010456, WBGENE00015783, WBGENE00007480, WBGENE00009813, WBGENE00007197, WBGENE00001178, WBGENE00020215, WBGENE00019489, WBGENE00000298, WBGENE00018783, WBGENE00011088, WBGENE00011089, WBGENE00007653, WBGENE00000240, WBGENE00020022, WBGENE00007533, WBGENE00001843, WBGENE00001604, WBGENE00009636,…	2204	94	11627	2.07649	0.0276533	0.000394891	0.0160483
GO:0007631~feeding behavior	35	1.00315	9.36177e-06	WBGENE00004830, WBGENE00006767, WBGENE00001187, WBGENE00006789, WBGENE00004267, WBGENE00006831, WBGENE00006752, WBGENE00006586, WBGENE00000908, WBGENE00006588, WBGENE00001177, WBGENE00004921, WBGENE00011904, WBGENE00000367, WBGENE00016197, WBGENE00003730, WBGENE00003370, WBGENE00001172, WBGENE00001519, WBGENE00001410, WBGENE00001196, WBGENE00018334, WBGENE00002173, WBGENE00001395, WBGENE00006742,…	2204	87	11627	2.12229	0.0291955	0.000411445	0.0169566
GO:0045595~regulation of cell differentiation	48	1.37575	1.10244e-05	WBGENE00004202, WBGENE00004048, WBGENE00001837, WBGENE00006788, WBGENE00002990, WBGENE00003163, WBGENE00010453, WBGENE00000901, WBGENE00004854, WBGENE00006745, WBGENE00006831, WBGENE00004719, WBGENE00002335, WBGENE00004257, WBGENE00022389, WBGENE00000553, WBGENE00000516, WBGENE00007007, WBGENE00016611, WBGENE00003374, WBGENE00003001, WBGENE00011345, WBGENE00001008, WBGENE00003000, WBGENE00000441,…	2204	136	11627	1.86191	0.0342906	0.000477863	0.0199678
GO:0044283~small molecule biosynthetic process	48	1.37575	1.10244e-05	WBGENE00011232, WBGENE00015802, WBGENE00007236, WBGENE00001397, WBGENE00022766, WBGENE00001398, WBGENE00016103, WBGENE00001242, WBGENE00007480, WBGENE00001240, WBGENE00004076, WBGENE00018986, WBGENE00020215, WBGENE00002210, WBGENE00019489, WBGENE00018783, WBGENE00018036, WBGENE00011089, WBGENE00020947, WBGENE00007653, WBGENE00001244, WBGENE00001243, WBGENE00001246, WBGENE00000240, WBGENE00001247,…	2204	136	11627	1.86191	0.0342906	0.000477863	0.0199678
GO:0042755~eating behavior	30	0.859845	1.11813e-05	WBGENE00004830, WBGENE00001187, WBGENE00006789, WBGENE00004267, WBGENE00006831, WBGENE00006752, WBGENE00006586, WBGENE00006588, WBGENE00000908, WBGENE00001177, WBGENE00004921, WBGENE00011904, WBGENE00000367, WBGENE00016197, WBGENE00003730, WBGENE00003370, WBGENE00001519, WBGENE00001196, WBGENE00018334, WBGENE00002173, WBGENE00006742, WBGENE00001395, WBGENE00003845, WBGENE00001446, WBGENE00000067,…	2204	70	11627	2.26089	0.03477	0.000478114	0.0202519
GO:0006941~striated muscle contraction	16	0.458584	1.28821e-05	WBGENE00020886, WBGENE00006787, WBGENE00006436, WBGENE00001187, WBGENE00003929, WBGENE00000942, WBGENE00001948, WBGENE00003943, WBGENE00003515, WBGENE00003933, WBGENE00003934, WBGENE00002978, WBGENE00006844, WBGENE00001459, WBGENE00006495, WBGENE00000368	2204	26	11627	3.24641	0.039952	0.000543479	0.0233321
GO:0022610~biological adhesion	33	0.94583	1.30744e-05	WBGENE00017028, WBGENE00004048, WBGENE00003929, WBGENE00009158, WBGENE00014153, WBGENE00000942, WBGENE00000437, WBGENE00010047, WBGENE00017184, WBGENE00006999, WBGENE00003497, WBGENE00019994, WBGENE00003738, WBGENE00010540, WBGENE00012796, WBGENE00006771, WBGENE00006875, WBGENE00016354, WBGENE00001475, WBGENE00020476, WBGENE00006893, WBGENE00006365, WBGENE00009162, WBGENE00000403, WBGENE00001328,…	2204	81	11627	2.14924	0.0405363	0.000544336	0.0236805
GO:0007155~cell adhesion	33	0.94583	1.30744e-05	WBGENE00017028, WBGENE00004048, WBGENE00003929, WBGENE00009158, WBGENE00014153, WBGENE00000942, WBGENE00000437, WBGENE00010047, WBGENE00017184, WBGENE00006999, WBGENE00003497, WBGENE00019994, WBGENE00003738, WBGENE00010540, WBGENE00012796, WBGENE00006771, WBGENE00006875, WBGENE00016354, WBGENE00001475, WBGENE00020476, WBGENE00006893, WBGENE00006365, WBGENE00009162, WBGENE00000403, WBGENE00001328,…	2204	81	11627	2.14924	0.0405363	0.000544336	0.0236805
GO:1903530~regulation of secretion by cell	22	0.630553	1.35922e-05	WBGENE00006757, WBGENE00004357, WBGENE00004830, WBGENE00004831, WBGENE00004368, WBGENE00001519, WBGENE00008438, WBGENE00001196, WBGENE00000084, WBGENE00004316, WBGENE00000086, WBGENE00006594, WBGENE00001263, WBGENE00004926, WBGENE00004925, WBGENE00021693, WBGENE00001177, WBGENE00004921, WBGENE00004924, WBGENE00006763, WBGENE00006798, WBGENE00002048	2204	44	11627	2.6377	0.0421073	0.000558538	0.0246181
GO:0044057~regulation of system process	20	0.57323	1.50662e-05	WBGENE00003466, WBGENE00003369, WBGENE00006819, WBGENE00003943, WBGENE00006589, WBGENE00006822, WBGENE00006831, WBGENE00003495, WBGENE00022276, WBGENE00001459, WBGENE00006587, WBGENE00006588, WBGENE00003434, WBGENE00020572, WBGENE00015354, WBGENE00003464, WBGENE00006763, WBGENE00006792, WBGENE00003370, WBGENE00002138	2204	38	11627	2.77653	0.0465657	0.000611157	0.0272875
GO:0019585~glucuronate metabolic process	30	0.859845	1.55121e-05	WBGENE00007073, WBGENE00015369, WBGENE00007070, WBGENE00008486, WBGENE00012013, WBGENE00015692, WBGENE00015141, WBGENE00015695, WBGENE00015739, WBGENE00013901, WBGENE00007422, WBGENE00013905, WBGENE00013906, WBGENE00010904, WBGENE00021709, WBGENE00017336, WBGENE00007650, WBGENE00009450, WBGENE00021464, WBGENE00011564, WBGENE00007402, WBGENE00015965, WBGENE00011006, WBGENE00019515, WBGENE00019232,…	2204	71	11627	2.22905	0.0479104	0.000621276	0.028095
GO:0009813~flavonoid biosynthetic process	30	0.859845	1.55121e-05	WBGENE00007073, WBGENE00015369, WBGENE00007070, WBGENE00008486, WBGENE00012013, WBGENE00015692, WBGENE00015141, WBGENE00015695, WBGENE00015739, WBGENE00013901, WBGENE00007422, WBGENE00013905, WBGENE00013906, WBGENE00010904, WBGENE00021709, WBGENE00017336, WBGENE00007650, WBGENE00009450, WBGENE00021464, WBGENE00011564, WBGENE00007402, WBGENE00015965, WBGENE00011006, WBGENE00019515, WBGENE00019232,…	2204	71	11627	2.22905	0.0479104	0.000621276	0.028095
GO:0052696~flavonoid glucuronidation	30	0.859845	1.55121e-05	WBGENE00007073, WBGENE00015369, WBGENE00007070, WBGENE00008486, WBGENE00012013, WBGENE00015692, WBGENE00015141, WBGENE00015695, WBGENE00015739, WBGENE00013901, WBGENE00007422, WBGENE00013905, WBGENE00013906, WBGENE00010904, WBGENE00021709, WBGENE00017336, WBGENE00007650, WBGENE00009450, WBGENE00021464, WBGENE00011564, WBGENE00007402, WBGENE00015965, WBGENE00011006, WBGENE00019515, WBGENE00019232,…	2204	71	11627	2.22905	0.0479104	0.000621276	0.028095
GO:0006063~uronic acid metabolic process	30	0.859845	1.55121e-05	WBGENE00007073, WBGENE00015369, WBGENE00007070, WBGENE00008486, WBGENE00012013, WBGENE00015692, WBGENE00015141, WBGENE00015695, WBGENE00015739, WBGENE00013901, WBGENE00007422, WBGENE00013905, WBGENE00013906, WBGENE00010904, WBGENE00021709, WBGENE00017336, WBGENE00007650, WBGENE00009450, WBGENE00021464, WBGENE00011564, WBGENE00007402, WBGENE00015965, WBGENE00011006, WBGENE00019515, WBGENE00019232,…	2204	71	11627	2.22905	0.0479104	0.000621276	0.028095
GO:0009812~flavonoid metabolic process	30	0.859845	1.55121e-05	WBGENE00007073, WBGENE00015369, WBGENE00007070, WBGENE00008486, WBGENE00012013, WBGENE00015692, WBGENE00015141, WBGENE00015695, WBGENE00015739, WBGENE00013901, WBGENE00007422, WBGENE00013905, WBGENE00013906, WBGENE00010904, WBGENE00021709, WBGENE00017336, WBGENE00007650, WBGENE00009450, WBGENE00021464, WBGENE00011564, WBGENE00007402, WBGENE00015965, WBGENE00011006, WBGENE00019515, WBGENE00019232,…	2204	71	11627	2.22905	0.0479104	0.000621276	0.028095
GO:0052695~cellular glucuronidation	30	0.859845	1.55121e-05	WBGENE00007073, WBGENE00015369, WBGENE00007070, WBGENE00008486, WBGENE00012013, WBGENE00015692, WBGENE00015141, WBGENE00015695, WBGENE00015739, WBGENE00013901, WBGENE00007422, WBGENE00013905, WBGENE00013906, WBGENE00010904, WBGENE00021709, WBGENE00017336, WBGENE00007650, WBGENE00009450, WBGENE00021464, WBGENE00011564, WBGENE00007402, WBGENE00015965, WBGENE00011006, WBGENE00019515, WBGENE00019232,…	2204	71	11627	2.22905	0.0479104	0.000621276	0.028095
GO:0061061~muscle structure development	66	1.89166	1.73272e-05	WBGENE00000138, WBGENE00004830, WBGENE00001184, WBGENE00019427, WBGENE00003929, WBGENE00006814, WBGENE00015148, WBGENE00015673, WBGENE00044605, WBGENE00017184, WBGENE00003497, WBGENE00003495, WBGENE00004257, WBGENE00015472, WBGENE00000266, WBGENE00016197, WBGENE00001000, WBGENE00004357, WBGENE00006754, WBGENE00006827, WBGENE00000448, WBGENE00003089, WBGENE00006825, WBGENE00014001, WBGENE00003934,…	2204	210	11627	1.65799	0.0533645	0.00068528	0.0313821
GO:0046942~carboxylic acid transport	29	0.831184	1.80868e-05	WBGENE00016288, WBGENE00013963, WBGENE00007419, WBGENE00017464, WBGENE00044468, WBGENE00003877, WBGENE00004058, WBGENE00015197, WBGENE00003730, WBGENE00003519, WBGENE00010340, WBGENE00021546, WBGENE00000003, WBGENE00003517, WBGENE00000002, WBGENE00003518, WBGENE00010421, WBGENE00000007, WBGENE00000006, WBGENE00015131, WBGENE00022610, WBGENE00004059, WBGENE00003986, WBGENE00001623, WBGENE00001620,…	2204	68	11627	2.24981	0.0556375	0.000706481	0.0327575
GO:0032879~regulation of localization	101	2.89481	2.47348e-05	WBGENE00004830, WBGENE00004831, WBGENE00004368, WBGENE00006819, WBGENE00003929, WBGENE00006914, WBGENE00006815, WBGENE00003243, WBGENE00000084, WBGENE00000086, WBGENE00004735, WBGENE00019282, WBGENE00012348, WBGENE00000367, WBGENE00000368, WBGENE00006798, WBGENE00004036, WBGENE00004357, WBGENE00006923, WBGENE00000870, WBGENE00006822, WBGENE00007849, WBGENE00002173, WBGENE00022276, WBGENE00022631,…	2204	361	11627	1.47595	0.0753006	0.000954259	0.0447954
GO:0022604~regulation of cell morphogenesis	52	1.4904	2.73017e-05	WBGENE00007791, WBGENE00015629, WBGENE00022705, WBGENE00022707, WBGENE00016611, WBGENE00011345, WBGENE00008423, WBGENE00000936, WBGENE00010366, WBGENE00019642, WBGENE00006970, WBGENE00016541, WBGENE00006923, WBGENE00004889, WBGENE00015634, WBGENE00004890, WBGENE00020223, WBGENE00011953, WBGENE00010874, WBGENE00004457, WBGENE00012169, WBGENE00004048, WBGENE00006788, WBGENE00004854, WBGENE00006745,…	2204	156	11627	1.75847	0.0827829	0.00104056	0.049443
GO:0051590~positive regulation of neurotransmitter transport	10	0.286615	3.91216e-05	WBGENE00006757, WBGENE00004357, WBGENE00004831, WBGENE00001519, WBGENE00001177, WBGENE00001196, WBGENE00000084, WBGENE00006763, WBGENE00000086, WBGENE00002048	2204	12	11627	4.39617	0.116463	0.00147299	0.0708414
GO:0001956~positive regulation of neurotransmitter secretion	10	0.286615	3.91216e-05	WBGENE00006757, WBGENE00004357, WBGENE00004831, WBGENE00001519, WBGENE00001177, WBGENE00001196, WBGENE00000084, WBGENE00006763, WBGENE00000086, WBGENE00002048	2204	12	11627	4.39617	0.116463	0.00147299	0.0708414
GO:0031344~regulation of cell projection organization	28	0.802522	4.01919e-05	WBGENE00004048, WBGENE00020187, WBGENE00006788, WBGENE00001184, WBGENE00004854, WBGENE00006745, WBGENE00006831, WBGENE00004257, WBGENE00002335, WBGENE00004719, WBGENE00006652, WBGENE00007007, WBGENE00016611, WBGENE00006839, WBGENE00003374, WBGENE00001008, WBGENE00011345, WBGENE00006970, WBGENE00021113, WBGENE00006366, WBGENE00006923, WBGENE00017195, WBGENE00000914, WBGENE00004889, WBGENE00002173,…	2204	67	11627	2.20465	0.119451	0.00149547	0.072779
GO:0051240~positive regulation of multicellular organismal process	130	3.726	4.04643e-05	WBGENE00006912, WBGENE00044068, WBGENE00018340, WBGENE00000083, WBGENE00004735, WBGENE00015668, WBGENE00010700, WBGENE00021214, WBGENE00003171, WBGENE00006527, WBGENE00016611, WBGENE00002057, WBGENE00002058, WBGENE00016354, WBGENE00000936, WBGENE00013855, WBGENE00003893, WBGENE00015580, WBGENE00013854, WBGENE00003518, WBGENE00007103, WBGENE00001694, WBGENE00000105, WBGENE00013859, WBGENE00021281,…	2204	494	11627	1.38827	0.12021	0.0014881	0.073272
GO:0016079~synaptic vesicle exocytosis	16	0.458584	4.25026e-05	WBGENE00006372, WBGENE00006757, WBGENE00006767, WBGENE00008438, WBGENE00000084, WBGENE00004316, WBGENE00006371, WBGENE00006594, WBGENE00006752, WBGENE00004926, WBGENE00004925, WBGENE00021693, WBGENE00004921, WBGENE00004924, WBGENE00004364, WBGENE00006798	2204	28	11627	3.01452	0.125868	0.00154505	0.0769615
GO:0045597~positive regulation of cell differentiation	17	0.487246	4.32052e-05	WBGENE00004048, WBGENE00006788, WBGENE00006970, WBGENE00001948, WBGENE00010453, WBGENE00000870, WBGENE00012005, WBGENE00000071, WBGENE00006745, WBGENE00002189, WBGENE00007007, WBGENE00003102, WBGENE00003374, WBGENE00001745, WBGENE00008945, WBGENE00003001, WBGENE00001008	2204	31	11627	2.89297	0.127809	0.00155274	0.0782333
GO:0040017~positive regulation of locomotion	25	0.716538	4.58327e-05	WBGENE00006809, WBGENE00004357, WBGENE00003071, WBGENE00001403, WBGENE00001116, WBGENE00006787, WBGENE00006788, WBGENE00002247, WBGENE00003929, WBGENE00006777, WBGENE00016913, WBGENE00001196, WBGENE00004316, WBGENE00006812, WBGENE00006746, WBGENE00004889, WBGENE00006745, WBGENE00006811, WBGENE00001328, WBGENE00004890, WBGENE00000068, WBGENE00001177, WBGENE00011904, WBGENE00000368, WBGENE00003245	2204	57	11627	2.31378	0.135033	0.0016286	0.0829892
GO:0046928~regulation of neurotransmitter secretion	13	0.3726	5.73802e-05	WBGENE00006757, WBGENE00004830, WBGENE00004357, WBGENE00004831, WBGENE00004368, WBGENE00001519, WBGENE00001177, WBGENE00004921, WBGENE00001196, WBGENE00000084, WBGENE00006763, WBGENE00000086, WBGENE00002048	2204	20	11627	3.42902	0.166076	0.00201589	0.103888
GO:0051588~regulation of neurotransmitter transport	13	0.3726	5.73802e-05	WBGENE00006757, WBGENE00004830, WBGENE00004357, WBGENE00004831, WBGENE00004368, WBGENE00001519, WBGENE00001177, WBGENE00004921, WBGENE00001196, WBGENE00000084, WBGENE00006763, WBGENE00000086, WBGENE00002048	2204	20	11627	3.42902	0.166076	0.00201589	0.103888
GO:0009074~aromatic amino acid family catabolic process	8	0.229292	5.8084e-05	WBGENE00016201, WBGENE00015802, WBGENE00011089, WBGENE00010595, WBGENE00001790, WBGENE00000240, WBGENE00001993, WBGENE00001843	2204	8	11627	5.27541	0.167932	0.00201819	0.105162
GO:0043900~regulation of multi-organism process	20	0.57323	5.82059e-05	WBGENE00001172, WBGENE00000441, WBGENE00010251, WBGENE00020930, WBGENE00006923, WBGENE00002190, WBGENE00001196, WBGENE00000912, WBGENE00003605, WBGENE00000071, WBGENE00002187, WBGENE00004965, WBGENE00002189, WBGENE00001455, WBGENE00001453, WBGENE00022389, WBGENE00004911, WBGENE00001745, WBGENE00001463, WBGENE00004036	2204	41	11627	2.57337	0.168253	0.00200047	0.105382
GO:0090066~regulation of anatomical structure size	36	1.03181	6.56616e-05	WBGENE00006788, WBGENE00018187, WBGENE00004855, WBGENE00004858, WBGENE00004857, WBGENE00000083, WBGENE00004854, WBGENE00006745, WBGENE00006582, WBGENE00006831, WBGENE00004719, WBGENE00002282, WBGENE00007007, WBGENE00003374, WBGENE00000176, WBGENE00001008, WBGENE00000936, WBGENE00019030, WBGENE00000169, WBGENE00006970, WBGENE00002827, WBGENE00006923, WBGENE00017195, WBGENE00004889, WBGENE00002978,…	2204	98	11627	1.93791	0.187651	0.00223219	0.118873
GO:0031032~actomyosin structure organization	54	1.54772	6.82051e-05	WBGENE00000138, WBGENE00004830, WBGENE00019427, WBGENE00006819, WBGENE00003929, WBGENE00006814, WBGENE00015148, WBGENE00015673, WBGENE00044605, WBGENE00003497, WBGENE00003495, WBGENE00015472, WBGENE00000266, WBGENE00001000, WBGENE00004357, WBGENE00006754, WBGENE00006827, WBGENE00006825, WBGENE00014001, WBGENE00003934, WBGENE00006820, WBGENE00014092, WBGENE00008273, WBGENE00003990, WBGENE00016871,…	2204	169	11627	1.68563	0.194165	0.00229392	0.123475
GO:1903998~regulation of eating behavior	22	0.630553	6.90263e-05	WBGENE00001172, WBGENE00006767, WBGENE00001519, WBGENE00001187, WBGENE00001196, WBGENE00018334, WBGENE00004267, WBGENE00002173, WBGENE00006831, WBGENE00006752, WBGENE00001446, WBGENE00000067, WBGENE00001189, WBGENE00000233, WBGENE00000908, WBGENE00001177, WBGENE00011904, WBGENE00004921, WBGENE00000367, WBGENE00001680, WBGENE00003730, WBGENE00003370	2204	48	11627	2.4179	0.196257	0.0022971	0.124961
GO:0008152~metabolic process	1214	34.7951	6.94359e-05	WBGENE00021702, WBGENE00012869, WBGENE00021703, WBGENE00011737, WBGENE00003929, WBGENE00009158, WBGENE00015094, WBGENE00015673, WBGENE00012866, WBGENE00003242, WBGENE00011328, WBGENE00008567, WBGENE00016716, WBGENE00010700, WBGENE00008566, WBGENE00010703, WBGENE00022849, WBGENE00021984, WBGENE00008564, WBGENE00016150, WBGENE00015298, WBGENE00021709, WBGENE00015293, WBGENE00015295, WBGENE00012073,…	2204	5975	11627	1.07186	0.197298	0.00228668	0.125702
GO:0099003~vesicle mediated transport in synapse	17	0.487246	7.12745e-05	WBGENE00006372, WBGENE00006757, WBGENE00006767, WBGENE00008438, WBGENE00000084, WBGENE00004316, WBGENE00006371, WBGENE00006594, WBGENE00006752, WBGENE00004926, WBGENE00004925, WBGENE00021693, WBGENE00004921, WBGENE00004924, WBGENE00004364, WBGENE00006798, WBGENE00006763	2204	32	11627	2.80256	0.201956	0.00232299	0.129029
GO:0009611~response to wounding	15	0.429923	7.13435e-05	WBGENE00020504, WBGENE00006923, WBGENE00001851, WBGENE00003243, WBGENE00002187, WBGENE00007395, WBGENE00001441, WBGENE00004257, WBGENE00006599, WBGENE00007007, WBGENE00003374, WBGENE00004057, WBGENE00016997, WBGENE00004457, WBGENE00001008	2204	26	11627	3.0435	0.202131	0.00230153	0.129153
GO:0006937~regulation of muscle contraction	16	0.458584	7.2668e-05	WBGENE00003466, WBGENE00003369, WBGENE00006819, WBGENE00003943, WBGENE00006589, WBGENE00006822, WBGENE00006831, WBGENE00003495, WBGENE00001459, WBGENE00006587, WBGENE00006588, WBGENE00003434, WBGENE00003464, WBGENE00006763, WBGENE00006792, WBGENE00003370	2204	29	11627	2.91057	0.205468	0.00232056	0.13155
GO:0090257~regulation of muscle system process	16	0.458584	7.2668e-05	WBGENE00003466, WBGENE00003369, WBGENE00006819, WBGENE00003943, WBGENE00006589, WBGENE00006822, WBGENE00006831, WBGENE00003495, WBGENE00001459, WBGENE00006587, WBGENE00006588, WBGENE00003434, WBGENE00003464, WBGENE00006763, WBGENE00006792, WBGENE00003370	2204	29	11627	2.91057	0.205468	0.00232056	0.13155
GO:0046395~carboxylic acid catabolic process	31	0.888507	7.6682e-05	WBGENE00019060, WBGENE00019022, WBGENE00013103, WBGENE00010336, WBGENE00001790, WBGENE00019406, WBGENE00001993, WBGENE00010456, WBGENE00015783, WBGENE00008567, WBGENE00007480, WBGENE00009813, WBGENE00017123, WBGENE00008566, WBGENE00007197, WBGENE00008564, WBGENE00018986, WBGENE00019599, WBGENE00001156, WBGENE00008167, WBGENE00020022, WBGENE00000240, WBGENE00013999, WBGENE00014000, WBGENE00001843,…	2204	80	11627	2.04422	0.215499	0.00242414	0.138811
GO:0022603~regulation of anatomical structure morphogenesis	57	1.63371	7.73319e-05	WBGENE00007791, WBGENE00015629, WBGENE00010453, WBGENE00022705, WBGENE00022707, WBGENE00016611, WBGENE00003001, WBGENE00011345, WBGENE00008423, WBGENE00000936, WBGENE00010366, WBGENE00019642, WBGENE00006970, WBGENE00016541, WBGENE00006923, WBGENE00004889, WBGENE00015634, WBGENE00004890, WBGENE00020223, WBGENE00011953, WBGENE00010874, WBGENE00004457, WBGENE00012169, WBGENE00004048, WBGENE00006788,…	2204	182	11627	1.65219	0.217112	0.00242048	0.139987
GO:0007411~axon guidance	45	1.28977	8.42666e-05	WBGENE00001165, WBGENE00001210, WBGENE00004202, WBGENE00004048, WBGENE00006788, WBGENE00017381, WBGENE00000437, WBGENE00003243, WBGENE00006746, WBGENE00004854, WBGENE00006745, WBGENE00001077, WBGENE00006831, WBGENE00006752, WBGENE00004719, WBGENE00004257, WBGENE00022389, WBGENE00003738, WBGENE00006853, WBGENE00001178, WBGENE00002243, WBGENE00001475, WBGENE00011345, WBGENE00006423, WBGENE00000478,…	2204	134	11627	1.77159	0.234109	0.00261144	0.152531
GO:0097485~neuron projection guidance	45	1.28977	8.42666e-05	WBGENE00001165, WBGENE00001210, WBGENE00004202, WBGENE00004048, WBGENE00006788, WBGENE00017381, WBGENE00000437, WBGENE00003243, WBGENE00006746, WBGENE00004854, WBGENE00006745, WBGENE00001077, WBGENE00006831, WBGENE00006752, WBGENE00004719, WBGENE00004257, WBGENE00022389, WBGENE00003738, WBGENE00006853, WBGENE00001178, WBGENE00002243, WBGENE00001475, WBGENE00011345, WBGENE00006423, WBGENE00000478,…	2204	134	11627	1.77159	0.234109	0.00261144	0.152531
GO:0050795~regulation of behavior	39	1.1178	9.336e-05	WBGENE00001116, WBGENE00006767, WBGENE00004368, WBGENE00001187, WBGENE00004267, WBGENE00001460, WBGENE00001455, WBGENE00006831, WBGENE00006752, WBGENE00001453, WBGENE00000908, WBGENE00004758, WBGENE00001177, WBGENE00004921, WBGENE00011904, WBGENE00015354, WBGENE00000367, WBGENE00000845, WBGENE00013042, WBGENE00003730, WBGENE00003370, WBGENE00001172, WBGENE00000958, WBGENE00001519, WBGENE00017298,…	2204	111	11627	1.85352	0.255839	0.0028648	0.168978
GO:0060284~regulation of cell development	31	0.888507	9.99842e-05	WBGENE00004048, WBGENE00001837, WBGENE00006788, WBGENE00004854, WBGENE00006745, WBGENE00006831, WBGENE00004257, WBGENE00004719, WBGENE00022389, WBGENE00000553, WBGENE00007007, WBGENE00016611, WBGENE00003374, WBGENE00001008, WBGENE00011345, WBGENE00000441, WBGENE00006970, WBGENE00006366, WBGENE00002190, WBGENE00006923, WBGENE00001207, WBGENE00006827, WBGENE00017195, WBGENE00001821, WBGENE00000071,…	2204	81	11627	2.01898	0.27128	0.00303831	0.180957
GO:0048518~positive regulation of biological process	253	7.25136	0.000101889	WBGENE00011737, WBGENE00003604, WBGENE00006912, WBGENE00044068, WBGENE00002065, WBGENE00018340, WBGENE00003929, WBGENE00016913, WBGENE00003605, WBGENE00003607, WBGENE00006812, WBGENE00021495, WBGENE00006811, WBGENE00015668, WBGENE00010700, WBGENE00021214, WBGENE00006524, WBGENE00015776, WBGENE00006527, WBGENE00015981, WBGENE00002057, WBGENE00016611, WBGENE00012348, WBGENE00002058, WBGENE00016354,…	2204	1081	11627	1.23467	0.275661	0.00306668	0.184402
GO:0051960~regulation of nervous system development	29	0.831184	0.000109651	WBGENE00004048, WBGENE00001837, WBGENE00006788, WBGENE00004854, WBGENE00006746, WBGENE00006745, WBGENE00006831, WBGENE00004257, WBGENE00004719, WBGENE00000553, WBGENE00007007, WBGENE00016611, WBGENE00003374, WBGENE00001008, WBGENE00011345, WBGENE00006970, WBGENE00006366, WBGENE00006923, WBGENE00001207, WBGENE00006827, WBGENE00017195, WBGENE00001821, WBGENE00003029, WBGENE00004889, WBGENE00003006,…	2204	74	11627	2.06739	0.293239	0.00326882	0.198436
GO:0051146~striated muscle cell differentiation	54	1.54772	0.000113976	WBGENE00000138, WBGENE00004830, WBGENE00019427, WBGENE00003929, WBGENE00006814, WBGENE00015148, WBGENE00015673, WBGENE00044605, WBGENE00017184, WBGENE00003497, WBGENE00003495, WBGENE00015472, WBGENE00000266, WBGENE00001000, WBGENE00004357, WBGENE00006754, WBGENE00006827, WBGENE00000448, WBGENE00006825, WBGENE00014001, WBGENE00003934, WBGENE00006820, WBGENE00014092, WBGENE00008273, WBGENE00003990,…	2204	172	11627	1.65623	0.30285	0.00336586	0.206256
GO:0099504~synaptic vesicle cycle	17	0.487246	0.000114145	WBGENE00006372, WBGENE00006757, WBGENE00006767, WBGENE00008438, WBGENE00000084, WBGENE00004316, WBGENE00006371, WBGENE00006594, WBGENE00006752, WBGENE00004926, WBGENE00004925, WBGENE00021693, WBGENE00004921, WBGENE00004924, WBGENE00004364, WBGENE00006798, WBGENE00006763	2204	33	11627	2.71763	0.303223	0.00333969	0.206562
GO:0010876~lipid localization	181	5.18773	0.000114776	WBGENE00002257, WBGENE00015802, WBGENE00016288, WBGENE00001685, WBGENE00001684, WBGENE00006915, WBGENE00003996, WBGENE00020569, WBGENE00006533, WBGENE00003607, WBGENE00004735, WBGENE00008567, WBGENE00000220, WBGENE00001240, WBGENE00006527, WBGENE00009818, WBGENE00014148, WBGENE00022642, WBGENE00015295, WBGENE00010289, WBGENE00006926, WBGENE00020455, WBGENE00008832, WBGENE00006929, WBGENE00004218,…	2204	741	11627	1.2886	0.304612	0.00332735	0.207702
GO:0048589~developmental growth	126	3.61135	0.00011859	WBGENE00006912, WBGENE00044068, WBGENE00018340, WBGENE00000083, WBGENE00004735, WBGENE00015668, WBGENE00010700, WBGENE00021214, WBGENE00003171, WBGENE00001240, WBGENE00006527, WBGENE00003178, WBGENE00016611, WBGENE00008956, WBGENE00002057, WBGENE00002058, WBGENE00016354, WBGENE00006798, WBGENE00011345, WBGENE00000936, WBGENE00013855, WBGENE00003893, WBGENE00015580, WBGENE00013854, WBGENE00003518,…	2204	487	11627	1.36489	0.312958	0.00340655	0.214598
GO:0009620~response to fungus	16	0.458584	0.000119986	WBGENE00000936, WBGENE00003096, WBGENE00010251, WBGENE00004857, WBGENE00000013, WBGENE00007395, WBGENE00015303, WBGENE00010700, WBGENE00006575, WBGENE00000558, WBGENE00003769, WBGENE00006599, WBGENE00001251, WBGENE00000253, WBGENE00004911, WBGENE00000503	2204	30	11627	2.81355	0.315986	0.00341557	0.21712
GO:1901606~alpha-amino acid catabolic process	15	0.429923	0.000122422	WBGENE00015802, WBGENE00011089, WBGENE00001790, WBGENE00020022, WBGENE00000240, WBGENE00010456, WBGENE00001993, WBGENE00001843, WBGENE00015783, WBGENE00016201, WBGENE00007480, WBGENE00011291, WBGENE00007197, WBGENE00010595, WBGENE00008435	2204	27	11627	2.93078	0.321242	0.00345376	0.221525
GO:0019098~reproductive behavior	109	3.1241	0.000141392	WBGENE00003590, WBGENE00044068, WBGENE00003929, WBGENE00014153, WBGENE00021915, WBGENE00006815, WBGENE00003243, WBGENE00000084, WBGENE00016204, WBGENE00000086, WBGENE00010700, WBGENE00015216, WBGENE00006527, WBGENE00015298, WBGENE00000368, WBGENE00001438, WBGENE00006423, WBGENE00001863, WBGENE00000298, WBGENE00004949, WBGENE00006929, WBGENE00002173, WBGENE00016539, WBGENE00003884, WBGENE00019495,…	2204	412	11627	1.39568	0.3608	0.00395267	0.255809
GO:0044255~cellular lipid metabolic process	77	2.20694	0.000147509	WBGENE00018756, WBGENE00016288, WBGENE00000081, WBGENE00009057, WBGENE00019329, WBGENE00013197, WBGENE00008567, WBGENE00001242, WBGENE00008566, WBGENE00004076, WBGENE00001240, WBGENE00008564, WBGENE00019978, WBGENE00004036, WBGENE00015295, WBGENE00016335, WBGENE00012911, WBGENE00020947, WBGENE00021095, WBGENE00013999, WBGENE00014000, WBGENE00000211, WBGENE00000212, WBGENE00000213, WBGENE00019965,…	2204	271	11627	1.49892	0.373058	0.00408725	0.266863
GO:1990138~neuron projection extension	27	0.773861	0.000156331	WBGENE00001210, WBGENE00006788, WBGENE00004854, WBGENE00006746, WBGENE00006745, WBGENE00002335, WBGENE00003178, WBGENE00006853, WBGENE00007007, WBGENE00003374, WBGENE00002215, WBGENE00001008, WBGENE00011345, WBGENE00006970, WBGENE00006366, WBGENE00006923, WBGENE00001208, WBGENE00017195, WBGENE00004773, WBGENE00004889, WBGENE00006870, WBGENE00004890, WBGENE00011953, WBGENE00016539, WBGENE00006780,…	2204	68	11627	2.09465	0.390323	0.00429359	0.282801
GO:0048675~axon extension	27	0.773861	0.000156331	WBGENE00001210, WBGENE00006788, WBGENE00004854, WBGENE00006746, WBGENE00006745, WBGENE00002335, WBGENE00003178, WBGENE00006853, WBGENE00007007, WBGENE00003374, WBGENE00002215, WBGENE00001008, WBGENE00011345, WBGENE00006970, WBGENE00006366, WBGENE00006923, WBGENE00001208, WBGENE00017195, WBGENE00004773, WBGENE00004889, WBGENE00006870, WBGENE00004890, WBGENE00011953, WBGENE00016539, WBGENE00006780,…	2204	68	11627	2.09465	0.390323	0.00429359	0.282801
GO:0042330~taxis	63	1.80567	0.000167362	WBGENE00001548, WBGENE00017381, WBGENE00004740, WBGENE00000437, WBGENE00003243, WBGENE00004267, WBGENE00001077, WBGENE00004257, WBGENE00006527, WBGENE00003178, WBGENE00003175, WBGENE00010587, WBGENE00022389, WBGENE00006853, WBGENE00000908, WBGENE00001177, WBGENE00001178, WBGENE00001475, WBGENE00011345, WBGENE00006423, WBGENE00001127, WBGENE00006970, WBGENE00006874, WBGENE00006870, WBGENE00004889,…	2204	212	11627	1.56769	0.411246	0.00455637	0.302728
GO:0009072~aromatic amino acid family metabolic process	12	0.343938	0.000184708	WBGENE00009628, WBGENE00016201, WBGENE00015802, WBGENE00000298, WBGENE00011089, WBGENE00010595, WBGENE00001790, WBGENE00019620, WBGENE00000240, WBGENE00000239, WBGENE00001993, WBGENE00001843	2204	19	11627	3.33184	0.442702	0.00498459	0.334054
GO:0051239~regulation of multicellular organismal process	203	5.81829	0.000194786	WBGENE00006912, WBGENE00044068, WBGENE00018340, WBGENE00006819, WBGENE00003605, WBGENE00015668, WBGENE00010700, WBGENE00021214, WBGENE00006527, WBGENE00002057, WBGENE00016611, WBGENE00002058, WBGENE00016354, WBGENE00011345, WBGENE00013855, WBGENE00000936, WBGENE00015580, WBGENE00013854, WBGENE00003518, WBGENE00001694, WBGENE00006923, WBGENE00006827, WBGENE00000105, WBGENE00013859, WBGENE00000100,…	2204	852	11627	1.25693	0.4602	0.00521143	0.352249
GO:0060259~regulation of feeding behavior	22	0.630553	0.000197424	WBGENE00001172, WBGENE00006767, WBGENE00001519, WBGENE00001187, WBGENE00001196, WBGENE00018334, WBGENE00004267, WBGENE00002173, WBGENE00006831, WBGENE00006752, WBGENE00001446, WBGENE00000067, WBGENE00001189, WBGENE00000233, WBGENE00000908, WBGENE00001177, WBGENE00011904, WBGENE00004921, WBGENE00000367, WBGENE00001680, WBGENE00003730, WBGENE00003370	2204	51	11627	2.27567	0.464689	0.00523756	0.357012
GO:0048678~response to axon injury	13	0.3726	0.000201847	WBGENE00020504, WBGENE00006923, WBGENE00001851, WBGENE00003243, WBGENE00002187, WBGENE00001441, WBGENE00004257, WBGENE00007007, WBGENE00003374, WBGENE00004057, WBGENE00004457, WBGENE00016997, WBGENE00001008	2204	22	11627	3.11729	0.472132	0.0053101	0.364996
GO:0061199~striated muscle contraction involved in embryonic body morphogenesis	13	0.3726	0.000201847	WBGENE00002978, WBGENE00006844, WBGENE00020886, WBGENE00006787, WBGENE00006495, WBGENE00001187, WBGENE00003929, WBGENE00000942, WBGENE00001948, WBGENE00000368, WBGENE00003515, WBGENE00003933, WBGENE00003934	2204	22	11627	3.11729	0.472132	0.0053101	0.364996
GO:0051094~positive regulation of developmental process	120	3.43938	0.000214149	WBGENE00006912, WBGENE00044068, WBGENE00018340, WBGENE00000083, WBGENE00004735, WBGENE00015668, WBGENE00010700, WBGENE00021214, WBGENE00003171, WBGENE00006527, WBGENE00016611, WBGENE00002057, WBGENE00002058, WBGENE00016354, WBGENE00000936, WBGENE00013855, WBGENE00003893, WBGENE00015580, WBGENE00013854, WBGENE00003518, WBGENE00007103, WBGENE00001694, WBGENE00000105, WBGENE00013859, WBGENE00021281,…	2204	466	11627	1.35847	0.492295	0.00558644	0.387202
GO:0060560~developmental growth involved in morphogenesis	28	0.802522	0.000224555	WBGENE00001210, WBGENE00006788, WBGENE00004854, WBGENE00006746, WBGENE00006745, WBGENE00002335, WBGENE00003178, WBGENE00006853, WBGENE00007007, WBGENE00003374, WBGENE00002215, WBGENE00001008, WBGENE00011345, WBGENE00006970, WBGENE00006365, WBGENE00006366, WBGENE00006923, WBGENE00017195, WBGENE00001208, WBGENE00004773, WBGENE00004889, WBGENE00006870, WBGENE00004890, WBGENE00011953, WBGENE00016539,…	2204	73	11627	2.02344	0.508747	0.00580926	0.40598
GO:0050804~modulation of synaptic transmission	21	0.601892	0.000230187	WBGENE00006809, WBGENE00006757, WBGENE00004357, WBGENE00004830, WBGENE00004831, WBGENE00004368, WBGENE00001519, WBGENE00019205, WBGENE00001196, WBGENE00000084, WBGENE00004267, WBGENE00000086, WBGENE00010587, WBGENE00002081, WBGENE00001177, WBGENE00004921, WBGENE00004363, WBGENE00006763, WBGENE00002048, WBGENE00003247, WBGENE00002138	2204	48	11627	2.30799	0.517429	0.00590628	0.416143
GO:0030239~myofibril assembly	51	1.46174	0.000233997	WBGENE00000138, WBGENE00004830, WBGENE00019427, WBGENE00003929, WBGENE00006814, WBGENE00015148, WBGENE00015673, WBGENE00044605, WBGENE00003497, WBGENE00003495, WBGENE00015472, WBGENE00000266, WBGENE00001000, WBGENE00004357, WBGENE00006754, WBGENE00006827, WBGENE00006825, WBGENE00014001, WBGENE00003934, WBGENE00006820, WBGENE00014092, WBGENE00008273, WBGENE00003990, WBGENE00016871, WBGENE00003991,…	2204	164	11627	1.64052	0.523214	0.00595548	0.423017
GO:0010720~positive regulation of cell development	10	0.286615	0.000246005	WBGENE00002189, WBGENE00004048, WBGENE00006788, WBGENE00006970, WBGENE00007007, WBGENE00003374, WBGENE00001745, WBGENE00000071, WBGENE00006745, WBGENE00001008	2204	14	11627	3.76815	0.540999	0.00621026	0.44468
GO:0008361~regulation of cell size	24	0.687876	0.000264093	WBGENE00000936, WBGENE00000169, WBGENE00006788, WBGENE00006970, WBGENE00006923, WBGENE00017195, WBGENE00004855, WBGENE00004858, WBGENE00000083, WBGENE00004857, WBGENE00004889, WBGENE00004854, WBGENE00006745, WBGENE00004890, WBGENE00006831, WBGENE00004719, WBGENE00011953, WBGENE00007007, WBGENE00003374, WBGENE00000170, WBGENE00000176, WBGENE00000175, WBGENE00004457, WBGENE00001008	2204	59	11627	2.14593	0.566543	0.00661267	0.4773
GO:0045055~regulated exocytosis	17	0.487246	0.000270503	WBGENE00006372, WBGENE00006757, WBGENE00006767, WBGENE00008438, WBGENE00000084, WBGENE00004316, WBGENE00006371, WBGENE00006594, WBGENE00006831, WBGENE00006752, WBGENE00004926, WBGENE00004925, WBGENE00021693, WBGENE00004921, WBGENE00004924, WBGENE00004364, WBGENE00006798	2204	35	11627	2.56234	0.575251	0.00671951	0.488859
GO:0097479~synaptic vesicle localization	22	0.630553	0.000272655	WBGENE00006372, WBGENE00006757, WBGENE00006767, WBGENE00008438, WBGENE00000084, WBGENE00004316, WBGENE00006371, WBGENE00006594, WBGENE00006831, WBGENE00006752, WBGENE00004719, WBGENE00006753, WBGENE00004926, WBGENE00004925, WBGENE00011955, WBGENE00021693, WBGENE00004921, WBGENE00004924, WBGENE00004364, WBGENE00002215, WBGENE00006798, WBGENE00006763	2204	52	11627	2.2319	0.578136	0.00672007	0.49274
GO:0016049~cell growth	33	0.94583	0.000291535	WBGENE00001210, WBGENE00006788, WBGENE00004859, WBGENE00004858, WBGENE00007680, WBGENE00004854, WBGENE00006746, WBGENE00006745, WBGENE00006831, WBGENE00004719, WBGENE00002335, WBGENE00003178, WBGENE00006853, WBGENE00007007, WBGENE00003374, WBGENE00002215, WBGENE00011345, WBGENE00001008, WBGENE00006970, WBGENE00006365, WBGENE00006366, WBGENE00006923, WBGENE00017195, WBGENE00001208, WBGENE00004773,…	2204	93	11627	1.87192	0.602613	0.0071283	0.526775
GO:0055002~striated muscle cell development	52	1.4904	0.000314279	WBGENE00000138, WBGENE00004830, WBGENE00019427, WBGENE00003929, WBGENE00006814, WBGENE00015148, WBGENE00015673, WBGENE00044605, WBGENE00017184, WBGENE00003497, WBGENE00003495, WBGENE00015472, WBGENE00000266, WBGENE00001000, WBGENE00004357, WBGENE00006754, WBGENE00006827, WBGENE00006825, WBGENE00014001, WBGENE00003934, WBGENE00006820, WBGENE00014092, WBGENE00008273, WBGENE00003990, WBGENE00016871,…	2204	170	11627	1.61365	0.630221	0.00762349	0.56776
GO:0050832~defense response to fungus	15	0.429923	0.000323371	WBGENE00000936, WBGENE00003096, WBGENE00010251, WBGENE00004857, WBGENE00000013, WBGENE00007395, WBGENE00015303, WBGENE00010700, WBGENE00006575, WBGENE00000558, WBGENE00003769, WBGENE00006599, WBGENE00001251, WBGENE00000253, WBGENE00004911	2204	29	11627	2.72866	0.640714	0.00778357	0.58414
GO:0051648~vesicle localization	26	0.745199	0.000323639	WBGENE00006372, WBGENE00006767, WBGENE00008438, WBGENE00000084, WBGENE00006371, WBGENE00006752, WBGENE00006831, WBGENE00006753, WBGENE00004719, WBGENE00004926, WBGENE00004925, WBGENE00004921, WBGENE00004924, WBGENE00002215, WBGENE00006798, WBGENE00001172, WBGENE00006757, WBGENE00004316, WBGENE00006594, WBGENE00015164, WBGENE00011955, WBGENE00021693, WBGENE00020572, WBGENE00004364, WBGENE00006763,…	2204	67	11627	2.04717	0.641018	0.0077312	0.584623
GO:0042692~muscle cell differentiation	56	1.60504	0.000325498	WBGENE00000138, WBGENE00004830, WBGENE00019427, WBGENE00003929, WBGENE00006814, WBGENE00015148, WBGENE00015673, WBGENE00044605, WBGENE00017184, WBGENE00003497, WBGENE00003495, WBGENE00015472, WBGENE00000266, WBGENE00001000, WBGENE00004357, WBGENE00006754, WBGENE00006827, WBGENE00000448, WBGENE00006825, WBGENE00014001, WBGENE00003934, WBGENE00006820, WBGENE00014092, WBGENE00008273, WBGENE00003990,…	2204	187	11627	1.5798	0.643125	0.00771721	0.587971
GO:0031347~regulation of defense response	12	0.343938	0.000340331	WBGENE00001395, WBGENE00010251, WBGENE00020930, WBGENE00004758, WBGENE00006923, WBGENE00006411, WBGENE00004911, WBGENE00001196, WBGENE00019327, WBGENE00000912, WBGENE00002187, WBGENE00004036	2204	20	11627	3.16525	0.659497	0.00800755	0.614687
GO:0032535~regulation of cellular component size	32	0.917168	0.0003527	WBGENE00006788, WBGENE00018187, WBGENE00004855, WBGENE00004858, WBGENE00004857, WBGENE00000083, WBGENE00004854, WBGENE00006745, WBGENE00006582, WBGENE00006831, WBGENE00004719, WBGENE00007007, WBGENE00003374, WBGENE00000176, WBGENE00001008, WBGENE00000936, WBGENE00000169, WBGENE00006970, WBGENE00006923, WBGENE00017195, WBGENE00004889, WBGENE00002978, WBGENE00011978, WBGENE00004890, WBGENE00003990,…	2204	90	11627	1.8757	0.672574	0.00823621	0.636959
GO:0030036~actin cytoskeleton organization	68	1.94898	0.000358719	WBGENE00000138, WBGENE00004830, WBGENE00018187, WBGENE00019427, WBGENE00006819, WBGENE00003929, WBGENE00006814, WBGENE00015148, WBGENE00015673, WBGENE00044605, WBGENE00003497, WBGENE00003495, WBGENE00015472, WBGENE00000266, WBGENE00015293, WBGENE00001000, WBGENE00004357, WBGENE00006754, WBGENE00006827, WBGENE00006825, WBGENE00014001, WBGENE00003516, WBGENE00003934, WBGENE00006820, WBGENE00014092,…	2204	239	11627	1.50095	0.678755	0.00831488	0.647797
GO:0009653~anatomical structure morphogenesis	298	8.54113	0.000363381	WBGENE00002065, WBGENE00006915, WBGENE00006914, WBGENE00006819, WBGENE00003929, WBGENE00006814, WBGENE00016913, WBGENE00015148, WBGENE00000942, WBGENE00015673, WBGENE00003243, WBGENE00003605, WBGENE00003607, WBGENE00003242, WBGENE00021214, WBGENE00006524, WBGENE00000672, WBGENE00015666, WBGENE00015981, WBGENE00015472, WBGENE00016611, WBGENE00002058, WBGENE00015293, WBGENE00008423, WBGENE00011345,…	2204	1321	11627	1.19006	0.683461	0.00836126	0.656188
GO:0048588~developmental cell growth	28	0.802522	0.00037316	WBGENE00001210, WBGENE00006788, WBGENE00004854, WBGENE00006746, WBGENE00006745, WBGENE00002335, WBGENE00003178, WBGENE00006853, WBGENE00007007, WBGENE00003374, WBGENE00002215, WBGENE00001008, WBGENE00011345, WBGENE00006970, WBGENE00006365, WBGENE00006366, WBGENE00006923, WBGENE00017195, WBGENE00001208, WBGENE00004773, WBGENE00004889, WBGENE00006870, WBGENE00004890, WBGENE00011953, WBGENE00016539,…	2204	75	11627	1.96949	0.693112	0.00852341	0.673792
GO:0030029~actin filament-based process	70	2.00631	0.000373783	WBGENE00000138, WBGENE00004830, WBGENE00018187, WBGENE00019427, WBGENE00006819, WBGENE00003929, WBGENE00006814, WBGENE00015148, WBGENE00015673, WBGENE00044605, WBGENE00003497, WBGENE00003495, WBGENE00015472, WBGENE00000266, WBGENE00015293, WBGENE00001000, WBGENE00004357, WBGENE00006754, WBGENE00006827, WBGENE00006825, WBGENE00014001, WBGENE00003516, WBGENE00003934, WBGENE00006820, WBGENE00014092,…	2204	248	11627	1.48903	0.693716	0.00847641	0.674912
GO:0043062~extracellular structure organization	9	0.257954	0.00039126	WBGENE00001863, WBGENE00001328, WBGENE00001403, WBGENE00004257, WBGENE00001263, WBGENE00016913, WBGENE00009162, WBGENE00000083, WBGENE00003165	2204	12	11627	3.95656	0.710205	0.00880799	0.706364
GO:0050808~synapse organization	17	0.487246	0.000401962	WBGENE00002991, WBGENE00006365, WBGENE00003029, WBGENE00003516, WBGENE00006746, WBGENE00003006, WBGENE00000096, WBGENE00006999, WBGENE00006831, WBGENE00004719, WBGENE00003738, WBGENE00011953, WBGENE00011904, WBGENE00000527, WBGENE00004183, WBGENE00000368, WBGENE00004457	2204	36	11627	2.49117	0.71986	0.00898398	0.725619
GO:0055001~muscle cell development	52	1.4904	0.000427299	WBGENE00000138, WBGENE00004830, WBGENE00019427, WBGENE00003929, WBGENE00006814, WBGENE00015148, WBGENE00015673, WBGENE00044605, WBGENE00017184, WBGENE00003497, WBGENE00003495, WBGENE00015472, WBGENE00000266, WBGENE00001000, WBGENE00004357, WBGENE00006754, WBGENE00006827, WBGENE00006825, WBGENE00014001, WBGENE00003934, WBGENE00006820, WBGENE00014092, WBGENE00008273, WBGENE00003990, WBGENE00016871,…	2204	172	11627	1.59489	0.741456	0.00948076	0.77119
GO:0007626~locomotory behavior	21	0.601892	0.000439915	WBGENE00001172, WBGENE00001116, WBGENE00006767, WBGENE00000298, WBGENE00006827, WBGENE00003515, WBGENE00006742, WBGENE00001455, WBGENE00001452, WBGENE00001453, WBGENE00004728, WBGENE00001444, WBGENE00021820, WBGENE00000233, WBGENE00004758, WBGENE00004921, WBGENE00006784, WBGENE00000239, WBGENE00001463, WBGENE00016539, WBGENE00001591	2204	50	11627	2.21567	0.751581	0.00969146	0.793874
GO:0017156~calcium ion regulated exocytosis	16	0.458584	0.000452058	WBGENE00006372, WBGENE00006757, WBGENE00006767, WBGENE00008438, WBGENE00000084, WBGENE00004316, WBGENE00006371, WBGENE00006594, WBGENE00006752, WBGENE00004926, WBGENE00004925, WBGENE00021693, WBGENE00004921, WBGENE00004924, WBGENE00004364, WBGENE00006798	2204	33	11627	2.55777	0.760951	0.00988888	0.815702
GO:0006935~chemotaxis	58	1.66237	0.000466813	WBGENE00017381, WBGENE00004740, WBGENE00000437, WBGENE00003243, WBGENE00004267, WBGENE00001077, WBGENE00004257, WBGENE00006527, WBGENE00022389, WBGENE00006853, WBGENE00000908, WBGENE00001177, WBGENE00001178, WBGENE00001475, WBGENE00011345, WBGENE00006423, WBGENE00001127, WBGENE00006970, WBGENE00006874, WBGENE00006870, WBGENE00004889, WBGENE00004890, WBGENE00016104, WBGENE00006575, WBGENE00000830,…	2204	198	11627	1.54532	0.771863	0.01014	0.842219
GO:0052547~regulation of peptidase activity	28	0.802522	0.00047577	WBGENE00019478, WBGENE00012186, WBGENE00009386, WBGENE00013969, WBGENE00019476, WBGENE00007055, WBGENE00019986, WBGENE00015056, WBGENE00009058, WBGENE00003165, WBGENE00003242, WBGENE00011392, WBGENE00011328, WBGENE00021939, WBGENE00005647, WBGENE00015776, WBGENE00005643, WBGENE00000535, WBGENE00019647, WBGENE00013854, WBGENE00006893, WBGENE00007103, WBGENE00020651, WBGENE00005642, WBGENE00001328,…	2204	76	11627	1.94357	0.778242	0.0102632	0.858314
GO:0043051~regulation of pharyngeal pumping	18	0.515907	0.000507416	WBGENE00001519, WBGENE00001187, WBGENE00001196, WBGENE00018334, WBGENE00004267, WBGENE00002173, WBGENE00006831, WBGENE00006752, WBGENE00001446, WBGENE00000233, WBGENE00000908, WBGENE00001177, WBGENE00011904, WBGENE00004921, WBGENE00000367, WBGENE00001680, WBGENE00003730, WBGENE00003370	2204	40	11627	2.37393	0.799387	0.0108682	0.915157
GO:0040007~growth	155	4.44253	0.000521954	WBGENE00006912, WBGENE00044068, WBGENE00018340, WBGENE00000083, WBGENE00000086, WBGENE00004735, WBGENE00015668, WBGENE00010700, WBGENE00021214, WBGENE00003171, WBGENE00001240, WBGENE00006527, WBGENE00003178, WBGENE00016611, WBGENE00008956, WBGENE00002057, WBGENE00002058, WBGENE00016354, WBGENE00006798, WBGENE00011345, WBGENE00013855, WBGENE00000936, WBGENE00003893, WBGENE00015580, WBGENE00018150,…	2204	639	11627	1.27964	0.808413	0.0111029	0.941261
GO:0046661~male sex differentiation	31	0.888507	0.000531971	WBGENE00001165, WBGENE00004048, WBGENE00002065, WBGENE00004249, WBGENE00002299, WBGENE00004858, WBGENE00004857, WBGENE00006746, WBGENE00013352, WBGENE00006745, WBGENE00003779, WBGENE00004234, WBGENE00004232, WBGENE00006853, WBGENE00001159, WBGENE00001438, WBGENE00000936, WBGENE00004334, WBGENE00001174, WBGENE00006896, WBGENE00004237, WBGENE00000870, WBGENE00003029, WBGENE00006870, WBGENE00006852,…	2204	88	11627	1.85838	0.814395	0.0112393	0.959243
GO:0052548~regulation of endopeptidase activity	26	0.745199	0.000542916	WBGENE00019478, WBGENE00012186, WBGENE00009386, WBGENE00013969, WBGENE00019476, WBGENE00007055, WBGENE00019986, WBGENE00015056, WBGENE00009058, WBGENE00003165, WBGENE00003242, WBGENE00021939, WBGENE00005647, WBGENE00015776, WBGENE00005643, WBGENE00000535, WBGENE00019647, WBGENE00013854, WBGENE00006893, WBGENE00007103, WBGENE00020651, WBGENE00005642, WBGENE00001328, WBGENE00008735, WBGENE00012814,…	2204	69	11627	1.98784	0.820718	0.0113932	0.978887
GO:1903532~positive regulation of secretion by cell	11	0.315277	0.000574903	WBGENE00006757, WBGENE00004357, WBGENE00004831, WBGENE00001263, WBGENE00001519, WBGENE00001177, WBGENE00001196, WBGENE00000084, WBGENE00006763, WBGENE00000086, WBGENE00002048	2204	18	11627	3.22386	0.837989	0.0119812	1.03628
GO:0015850~organic hydroxy compound transport	13	0.3726	0.000579158	WBGENE00003071, WBGENE00001395, WBGENE00006767, WBGENE00008950, WBGENE00000169, WBGENE00003387, WBGENE00000170, WBGENE00003562, WBGENE00013284, WBGENE00006452, WBGENE00000176, WBGENE00000175, WBGENE00003561	2204	24	11627	2.85751	0.840158	0.0119905	1.04391
GO:0050806~positive regulation of synaptic transmission	13	0.3726	0.000579158	WBGENE00006809, WBGENE00006757, WBGENE00004357, WBGENE00004831, WBGENE00001519, WBGENE00010587, WBGENE00001177, WBGENE00001196, WBGENE00000084, WBGENE00004363, WBGENE00006763, WBGENE00000086, WBGENE00002048	2204	24	11627	2.85751	0.840158	0.0119905	1.04391
GO:0031102~neuron projection regeneration	12	0.343938	0.000592798	WBGENE00001441, WBGENE00020504, WBGENE00004257, WBGENE00006923, WBGENE00007007, WBGENE00003374, WBGENE00004057, WBGENE00003243, WBGENE00002187, WBGENE00016997, WBGENE00004457, WBGENE00001008	2204	21	11627	3.01452	0.846915	0.0121915	1.06837
GO:0031099~regeneration	12	0.343938	0.000592798	WBGENE00001441, WBGENE00020504, WBGENE00004257, WBGENE00006923, WBGENE00007007, WBGENE00003374, WBGENE00004057, WBGENE00003243, WBGENE00002187, WBGENE00016997, WBGENE00004457, WBGENE00001008	2204	21	11627	3.01452	0.846915	0.0121915	1.06837
GO:0051047~positive regulation of secretion	12	0.343938	0.000592798	WBGENE00006757, WBGENE00004357, WBGENE00004831, WBGENE00001263, WBGENE00022276, WBGENE00001519, WBGENE00001177, WBGENE00001196, WBGENE00000084, WBGENE00006763, WBGENE00000086, WBGENE00002048	2204	21	11627	3.01452	0.846915	0.0121915	1.06837
GO:0031103~axon regeneration	12	0.343938	0.000592798	WBGENE00001441, WBGENE00020504, WBGENE00004257, WBGENE00006923, WBGENE00007007, WBGENE00003374, WBGENE00004057, WBGENE00003243, WBGENE00002187, WBGENE00016997, WBGENE00004457, WBGENE00001008	2204	21	11627	3.01452	0.846915	0.0121915	1.06837
GO:0048489~synaptic vesicle transport	21	0.601892	0.000596361	WBGENE00006372, WBGENE00006757, WBGENE00006767, WBGENE00008438, WBGENE00000084, WBGENE00004316, WBGENE00006371, WBGENE00006594, WBGENE00006831, WBGENE00006752, WBGENE00004719, WBGENE00004926, WBGENE00004925, WBGENE00011955, WBGENE00021693, WBGENE00004921, WBGENE00004924, WBGENE00004364, WBGENE00002215, WBGENE00006798, WBGENE00006763	2204	51	11627	2.17223	0.848633	0.0121852	1.07476
GO:0097480~establishment of synaptic vesicle localization	21	0.601892	0.000596361	WBGENE00006372, WBGENE00006757, WBGENE00006767, WBGENE00008438, WBGENE00000084, WBGENE00004316, WBGENE00006371, WBGENE00006594, WBGENE00006831, WBGENE00006752, WBGENE00004719, WBGENE00004926, WBGENE00004925, WBGENE00011955, WBGENE00021693, WBGENE00004921, WBGENE00004924, WBGENE00004364, WBGENE00002215, WBGENE00006798, WBGENE00006763	2204	51	11627	2.17223	0.848633	0.0121852	1.07476
GO:0045138~nematode male tail tip morphogenesis	28	0.802522	0.000602355	WBGENE00001165, WBGENE00004048, WBGENE00002065, WBGENE00004249, WBGENE00004858, WBGENE00004857, WBGENE00006746, WBGENE00013352, WBGENE00006745, WBGENE00004234, WBGENE00003779, WBGENE00004232, WBGENE00006853, WBGENE00001159, WBGENE00000936, WBGENE00004334, WBGENE00001174, WBGENE00006896, WBGENE00004237, WBGENE00003029, WBGENE00006852, WBGENE00006870, WBGENE00003006, WBGENE00004216, WBGENE00004300,…	2204	77	11627	1.91833	0.851479	0.012228	1.08551
GO:0061526~acetylcholine secretion	8	0.229292	0.000608059	WBGENE00001395, WBGENE00004357, WBGENE00001519, WBGENE00001189, WBGENE00001177, WBGENE00001196, WBGENE00000084, WBGENE00000086	2204	10	11627	4.22033	0.854138	0.0122645	1.09573
GO:0014055~acetylcholine secretion, neurotransmission	8	0.229292	0.000608059	WBGENE00001395, WBGENE00004357, WBGENE00001519, WBGENE00001189, WBGENE00001177, WBGENE00001196, WBGENE00000084, WBGENE00000086	2204	10	11627	4.22033	0.854138	0.0122645	1.09573
GO:0051049~regulation of transport	60	1.71969	0.00064727	WBGENE00004830, WBGENE00004831, WBGENE00004368, WBGENE00001187, WBGENE00006819, WBGENE00003929, WBGENE00006914, WBGENE00000084, WBGENE00000086, WBGENE00019282, WBGENE00021948, WBGENE00004926, WBGENE00004925, WBGENE00001177, WBGENE00004921, WBGENE00000367, WBGENE00004924, WBGENE00000368, WBGENE00000845, WBGENE00018281, WBGENE00006798, WBGENE00004036, WBGENE00001172, WBGENE00006757, WBGENE00004357,…	2204	209	11627	1.51447	0.871172	0.0129679	1.166
GO:0051650~establishment of vesicle localization	25	0.716538	0.000654834	WBGENE00006372, WBGENE00001172, WBGENE00006757, WBGENE00006767, WBGENE00008438, WBGENE00000084, WBGENE00004316, WBGENE00006371, WBGENE00006594, WBGENE00015164, WBGENE00006831, WBGENE00006752, WBGENE00004719, WBGENE00004926, WBGENE00004925, WBGENE00011955, WBGENE00021693, WBGENE00004921, WBGENE00020572, WBGENE00004924, WBGENE00004364, WBGENE00002215, WBGENE00006763, WBGENE00006798, WBGENE00008078	2204	66	11627	1.99826	0.874221	0.013036	1.17955
GO:0048869~cellular developmental process	299	8.56979	0.000696853	WBGENE00044068, WBGENE00003929, WBGENE00006814, WBGENE00016913, WBGENE00015148, WBGENE00015673, WBGENE00003243, WBGENE00003242, WBGENE00010700, WBGENE00006524, WBGENE00015981, WBGENE00015472, WBGENE00016611, WBGENE00012348, WBGENE00015293, WBGENE00016354, WBGENE00008423, WBGENE00011345, WBGENE00000936, WBGENE00006423, WBGENE00006923, WBGENE00016541, WBGENE00006827, WBGENE00006929, WBGENE00006825,…	2204	1338	11627	1.17888	0.889894	0.0137803	1.25479
GO:0090598~male anatomical structure morphogenesis	28	0.802522	0.000757467	WBGENE00001165, WBGENE00004048, WBGENE00002065, WBGENE00004249, WBGENE00004858, WBGENE00004857, WBGENE00006746, WBGENE00013352, WBGENE00006745, WBGENE00004234, WBGENE00003779, WBGENE00004232, WBGENE00006853, WBGENE00001159, WBGENE00000936, WBGENE00004334, WBGENE00001174, WBGENE00006896, WBGENE00004237, WBGENE00003029, WBGENE00006852, WBGENE00006870, WBGENE00003006, WBGENE00004216, WBGENE00004300,…	2204	78	11627	1.89374	0.909127	0.0148775	1.36323
GO:0009266~response to temperature stimulus	34	0.974491	0.000829279	WBGENE00001548, WBGENE00001851, WBGENE00015094, WBGENE00000438, WBGENE00004776, WBGENE00002020, WBGENE00017571, WBGENE00002016, WBGENE00002015, WBGENE00006652, WBGENE00006527, WBGENE00007197, WBGENE00002019, WBGENE00003877, WBGENE00002018, WBGENE00002017, WBGENE00001758, WBGENE00001177, WBGENE00000553, WBGENE00012348, WBGENE00017244, WBGENE00003474, WBGENE00003473, WBGENE00002210, WBGENE00003582,…	2204	102	11627	1.75847	0.927615	0.0161768	1.49155
GO:0046113~nucleobase catabolic process	7	0.200631	0.00090534	WBGENE00017440, WBGENE00015057, WBGENE00017487, WBGENE00000963, WBGENE00016103, WBGENE00010083, WBGENE00000964	2204	8	11627	4.61598	0.943114	0.01754	1.6273
GO:0051962~positive regulation of nervous system development	10	0.286615	0.00097318	WBGENE00006831, WBGENE00004048, WBGENE00006788, WBGENE00006970, WBGENE00011953, WBGENE00007007, WBGENE00003374, WBGENE00004457, WBGENE00006745, WBGENE00001008	2204	16	11627	3.29713	0.954115	0.018728	1.74822
GO:0050776~regulation of immune response	10	0.286615	0.00097318	WBGENE00001395, WBGENE00010251, WBGENE00020930, WBGENE00004758, WBGENE00006411, WBGENE00004911, WBGENE00001196, WBGENE00019327, WBGENE00000912, WBGENE00004036	2204	16	11627	3.29713	0.954115	0.018728	1.74822
GO:0002682~regulation of immune system process	10	0.286615	0.00097318	WBGENE00001395, WBGENE00010251, WBGENE00020930, WBGENE00004758, WBGENE00006411, WBGENE00004911, WBGENE00001196, WBGENE00019327, WBGENE00000912, WBGENE00004036	2204	16	11627	3.29713	0.954115	0.018728	1.74822
GO:0050767~regulation of neurogenesis	25	0.716538	0.00106811	WBGENE00004048, WBGENE00001837, WBGENE00006788, WBGENE00006970, WBGENE00006923, WBGENE00006366, WBGENE00001207, WBGENE00006827, WBGENE00017195, WBGENE00001821, WBGENE00004854, WBGENE00004889, WBGENE00006745, WBGENE00004890, WBGENE00006831, WBGENE00004719, WBGENE00004257, WBGENE00011953, WBGENE00000553, WBGENE00007007, WBGENE00016611, WBGENE00003374, WBGENE00004457, WBGENE00011345, WBGENE00001008	2204	68	11627	1.93949	0.966033	0.020413	1.9172
GO:0048639~positive regulation of developmental growth	94	2.69418	0.00108562	WBGENE00003071, WBGENE00044068, WBGENE00006912, WBGENE00018340, WBGENE00019875, WBGENE00000437, WBGENE00000083, WBGENE00000039, WBGENE00004264, WBGENE00004735, WBGENE00010700, WBGENE00015668, WBGENE00001077, WBGENE00021214, WBGENE00001075, WBGENE00003171, WBGENE00006527, WBGENE00014088, WBGENE00002057, WBGENE00016611, WBGENE00002058, WBGENE00016354, WBGENE00006956, WBGENE00000936, WBGENE00013855,…	2204	365	11627	1.3586	0.967866	0.0206199	1.94834
GO:0009063~cellular amino acid catabolic process	15	0.429923	0.00111205	WBGENE00013103, WBGENE00001790, WBGENE00020022, WBGENE00000240, WBGENE00010456, WBGENE00001993, WBGENE00001843, WBGENE00015783, WBGENE00007480, WBGENE00009813, WBGENE00011291, WBGENE00007197, WBGENE00018986, WBGENE00001794, WBGENE00008435	2204	32	11627	2.47285	0.970448	0.0209911	1.99533
GO:0051346~negative regulation of hydrolase activity	27	0.773861	0.00114742	WBGENE00019478, WBGENE00012186, WBGENE00009386, WBGENE00013969, WBGENE00019476, WBGENE00006819, WBGENE00007055, WBGENE00015056, WBGENE00009058, WBGENE00003165, WBGENE00011392, WBGENE00003242, WBGENE00011328, WBGENE00021939, WBGENE00005647, WBGENE00005643, WBGENE00000535, WBGENE00019647, WBGENE00006893, WBGENE00007103, WBGENE00020651, WBGENE00005642, WBGENE00008735, WBGENE00003124, WBGENE00004321,…	2204	76	11627	1.87416	0.973581	0.0215235	2.05817
GO:0019932~second-messenger-mediated signaling	14	0.401261	0.00126584	WBGENE00000071, WBGENE00004776, WBGENE00003516, WBGENE00002173, WBGENE00001450, WBGENE00000070, WBGENE00006527, WBGENE00000068, WBGENE00004321, WBGENE00002146, WBGENE00020114, WBGENE00006798, WBGENE00015278, WBGENE00002138	2204	29	11627	2.54675	0.981847	0.0235802	2.26829
GO:0048638~regulation of developmental growth	106	3.03812	0.00128827	WBGENE00006912, WBGENE00044068, WBGENE00018340, WBGENE00000083, WBGENE00004735, WBGENE00015668, WBGENE00010700, WBGENE00021214, WBGENE00003171, WBGENE00006527, WBGENE00016611, WBGENE00002057, WBGENE00002058, WBGENE00016354, WBGENE00006798, WBGENE00000936, WBGENE00013855, WBGENE00003893, WBGENE00015580, WBGENE00013854, WBGENE00003518, WBGENE00007103, WBGENE00001694, WBGENE00006923, WBGENE00000105,…	2204	422	11627	1.3251	0.983092	0.0238529	2.30803
GO:0002831~regulation of response to biotic stimulus	8	0.229292	0.00139829	WBGENE00010251, WBGENE00020930, WBGENE00006923, WBGENE00004911, WBGENE00001196, WBGENE00000912, WBGENE00002187, WBGENE00004036	2204	11	11627	3.83666	0.98807	0.0257146	2.50279
GO:0030198~extracellular matrix organization	8	0.229292	0.00139829	WBGENE00001863, WBGENE00001328, WBGENE00001403, WBGENE00004257, WBGENE00001263, WBGENE00016913, WBGENE00009162, WBGENE00000083	2204	11	11627	3.83666	0.98807	0.0257146	2.50279
GO:0009408~response to heat	28	0.802522	0.00144936	WBGENE00001548, WBGENE00001851, WBGENE00015094, WBGENE00004776, WBGENE00002020, WBGENE00002016, WBGENE00017571, WBGENE00002015, WBGENE00006652, WBGENE00007197, WBGENE00002019, WBGENE00003877, WBGENE00002018, WBGENE00001758, WBGENE00002017, WBGENE00017244, WBGENE00012348, WBGENE00003474, WBGENE00003473, WBGENE00002210, WBGENE00003582, WBGENE00012005, WBGENE00000912, WBGENE00007396, WBGENE00001328,…	2204	81	11627	1.8236	0.989853	0.0264883	2.59308
GO:0045861~negative regulation of proteolysis	24	0.687876	0.00163515	WBGENE00019478, WBGENE00007103, WBGENE00006893, WBGENE00012186, WBGENE00009386, WBGENE00019476, WBGENE00013969, WBGENE00007055, WBGENE00015056, WBGENE00009058, WBGENE00020651, WBGENE00005642, WBGENE00003165, WBGENE00003242, WBGENE00011392, WBGENE00011328, WBGENE00021939, WBGENE00008735, WBGENE00005647, WBGENE00005643, WBGENE00012814, WBGENE00000535, WBGENE00019647, WBGENE00044535	2204	66	11627	1.91833	0.994369	0.0296644	2.92084
GO:0010466~negative regulation of peptidase activity	24	0.687876	0.00163515	WBGENE00019478, WBGENE00007103, WBGENE00006893, WBGENE00012186, WBGENE00009386, WBGENE00019476, WBGENE00013969, WBGENE00007055, WBGENE00015056, WBGENE00009058, WBGENE00020651, WBGENE00005642, WBGENE00003165, WBGENE00003242, WBGENE00011392, WBGENE00011328, WBGENE00021939, WBGENE00008735, WBGENE00005647, WBGENE00005643, WBGENE00012814, WBGENE00000535, WBGENE00019647, WBGENE00044535	2204	66	11627	1.91833	0.994369	0.0296644	2.92084
GO:0044242~cellular lipid catabolic process	24	0.687876	0.00163515	WBGENE00019060, WBGENE00019022, WBGENE00010336, WBGENE00008167, WBGENE00004038, WBGENE00019406, WBGENE00013999, WBGENE00021095, WBGENE00014000, WBGENE00008567, WBGENE00017123, WBGENE00000211, WBGENE00008566, WBGENE00000212, WBGENE00000213, WBGENE00019965, WBGENE00008564, WBGENE00020419, WBGENE00019599, WBGENE00003386, WBGENE00019612, WBGENE00017874, WBGENE00001156, WBGENE00004036	2204	66	11627	1.91833	0.994369	0.0296644	2.92084
GO:0045664~regulation of neuron differentiation	24	0.687876	0.00163515	WBGENE00004048, WBGENE00001837, WBGENE00006788, WBGENE00006970, WBGENE00006923, WBGENE00006366, WBGENE00001207, WBGENE00017195, WBGENE00001821, WBGENE00004889, WBGENE00004854, WBGENE00006745, WBGENE00004890, WBGENE00006831, WBGENE00004719, WBGENE00004257, WBGENE00011953, WBGENE00000553, WBGENE00007007, WBGENE00016611, WBGENE00003374, WBGENE00004457, WBGENE00011345, WBGENE00001008	2204	66	11627	1.91833	0.994369	0.0296644	2.92084
GO:0010927~cellular component assembly involved in morphogenesis	61	1.74835	0.00166498	WBGENE00000138, WBGENE00004830, WBGENE00019427, WBGENE00003929, WBGENE00006814, WBGENE00015148, WBGENE00021643, WBGENE00015673, WBGENE00044605, WBGENE00003497, WBGENE00003495, WBGENE00015472, WBGENE00000266, WBGENE00001000, WBGENE00004357, WBGENE00006754, WBGENE00001127, WBGENE00006827, WBGENE00006825, WBGENE00014001, WBGENE00018051, WBGENE00003934, WBGENE00006820, WBGENE00014092, WBGENE00008273,…	2204	221	11627	1.45611	0.994877	0.0300259	2.97337
GO:0050801~ion homeostasis	35	1.00315	0.00169496	WBGENE00004976, WBGENE00006912, WBGENE00006915, WBGENE00006914, WBGENE00013963, WBGENE00019875, WBGENE00003943, WBGENE00001501, WBGENE00006812, WBGENE00017464, WBGENE00009929, WBGENE00019493, WBGENE00001500, WBGENE00022010, WBGENE00011821, WBGENE00009813, WBGENE00003877, WBGENE00003735, WBGENE00003733, WBGENE00015735, WBGENE00003732, WBGENE00000822, WBGENE00003730, WBGENE00019803, WBGENE00019018,…	2204	110	11627	1.67854	0.995342	0.0303857	3.02614
GO:0045927~positive regulation of growth	97	2.78017	0.00173832	WBGENE00003071, WBGENE00006912, WBGENE00044068, WBGENE00018340, WBGENE00019875, WBGENE00000083, WBGENE00000437, WBGENE00000039, WBGENE00004264, WBGENE00004735, WBGENE00015668, WBGENE00001077, WBGENE00010700, WBGENE00021214, WBGENE00003171, WBGENE00001075, WBGENE00006527, WBGENE00014088, WBGENE00002057, WBGENE00016611, WBGENE00002058, WBGENE00016354, WBGENE00006956, WBGENE00013855, WBGENE00000936,…	2204	384	11627	1.33259	0.99594	0.0309763	3.10241
GO:0051235~maintenance of location	166	4.75781	0.00178742	WBGENE00002257, WBGENE00015802, WBGENE00001685, WBGENE00006915, WBGENE00001684, WBGENE00003996, WBGENE00000942, WBGENE00020569, WBGENE00006533, WBGENE00003607, WBGENE00004735, WBGENE00008567, WBGENE00000220, WBGENE00001240, WBGENE00006527, WBGENE00009818, WBGENE00014148, WBGENE00022642, WBGENE00015295, WBGENE00010289, WBGENE00020455, WBGENE00008832, WBGENE00004218, WBGENE00006825, WBGENE00017478,…	2204	709	11627	1.23514	0.996525	0.0316598	3.18869
GO:0050770~regulation of axonogenesis	18	0.515907	0.00182363	WBGENE00004048, WBGENE00006788, WBGENE00006970, WBGENE00006923, WBGENE00006366, WBGENE00017195, WBGENE00004854, WBGENE00004889, WBGENE00006745, WBGENE00004890, WBGENE00006831, WBGENE00004719, WBGENE00011953, WBGENE00007007, WBGENE00003374, WBGENE00004457, WBGENE00001008, WBGENE00011345	2204	44	11627	2.15812	0.996902	0.0321118	3.25229
GO:0035264~multicellular organism growth	96	2.7515	0.00183169	WBGENE00003071, WBGENE00044068, WBGENE00006912, WBGENE00018340, WBGENE00019875, WBGENE00000437, WBGENE00000083, WBGENE00000039, WBGENE00004264, WBGENE00013352, WBGENE00004735, WBGENE00010700, WBGENE00015668, WBGENE00001077, WBGENE00021214, WBGENE00001075, WBGENE00003171, WBGENE00001240, WBGENE00006527, WBGENE00014088, WBGENE00008956, WBGENE00002057, WBGENE00016611, WBGENE00002058, WBGENE00016354,…	2204	380	11627	1.33273	0.99698	0.0320733	3.26644
GO:0010951~negative regulation of endopeptidase activity	22	0.630553	0.00189886	WBGENE00019478, WBGENE00006893, WBGENE00012186, WBGENE00007103, WBGENE00009386, WBGENE00019476, WBGENE00013969, WBGENE00007055, WBGENE00015056, WBGENE00009058, WBGENE00020651, WBGENE00005642, WBGENE00003165, WBGENE00003242, WBGENE00021939, WBGENE00008735, WBGENE00005647, WBGENE00005643, WBGENE00012814, WBGENE00000535, WBGENE00019647, WBGENE00044535	2204	59	11627	1.9671	0.99756	0.0330482	3.38428
GO:0000165~MAPK cascade	19	0.544569	0.0020105	WBGENE00020504, WBGENE00003466, WBGENE00004859, WBGENE00006779, WBGENE00002141, WBGENE00006923, WBGENE00002188, WBGENE00002187, WBGENE00006575, WBGENE00010681, WBGENE00004758, WBGENE00004056, WBGENE00007007, WBGENE00003464, WBGENE00003374, WBGENE00004057, WBGENE00004457, WBGENE00003402, WBGENE00001008	2204	48	11627	2.08818	0.998287	0.0347681	3.57986
GO:0009112~nucleobase metabolic process	13	0.3726	0.00212142	WBGENE00015551, WBGENE00011407, WBGENE00018174, WBGENE00015057, WBGENE00017487, WBGENE00000963, WBGENE00016103, WBGENE00000964, WBGENE00000114, WBGENE00017440, WBGENE00015116, WBGENE00010083, WBGENE00011181	2204	27	11627	2.54001	0.998795	0.0364539	3.77379
GO:0040024~dauer larval development	37	1.06048	0.00225011	WBGENE00008439, WBGENE00004859, WBGENE00000485, WBGENE00000904, WBGENE00004858, WBGENE00002163, WBGENE00004740, WBGENE00000901, WBGENE00003165, WBGENE00003015, WBGENE00009628, WBGENE00006527, WBGENE00003407, WBGENE00000908, WBGENE00012348, WBGENE00000491, WBGENE00003001, WBGENE00013111, WBGENE00002210, WBGENE00013642, WBGENE00001127, WBGENE00002980, WBGENE00000910, WBGENE00003675, WBGENE00000912,…	2204	120	11627	1.62658	0.999199	0.0384163	3.99833
GO:0050772~positive regulation of axonogenesis	7	0.200631	0.00227944	WBGENE00004048, WBGENE00006788, WBGENE00006970, WBGENE00007007, WBGENE00003374, WBGENE00006745, WBGENE00001008	2204	9	11627	4.1031	0.99927	0.0386994	4.04944
GO:0010976~positive regulation of neuron projection development	7	0.200631	0.00227944	WBGENE00004048, WBGENE00006788, WBGENE00006970, WBGENE00007007, WBGENE00003374, WBGENE00006745, WBGENE00001008	2204	9	11627	4.1031	0.99927	0.0386994	4.04944
GO:0010770~positive regulation of cell morphogenesis involved in differentiation	7	0.200631	0.00227944	WBGENE00004048, WBGENE00006788, WBGENE00006970, WBGENE00007007, WBGENE00003374, WBGENE00006745, WBGENE00001008	2204	9	11627	4.1031	0.99927	0.0386994	4.04944
GO:0031346~positive regulation of cell projection organization	7	0.200631	0.00227944	WBGENE00004048, WBGENE00006788, WBGENE00006970, WBGENE00007007, WBGENE00003374, WBGENE00006745, WBGENE00001008	2204	9	11627	4.1031	0.99927	0.0386994	4.04944
GO:0071495~cellular response to endogenous stimulus	89	2.55087	0.00242167	WBGENE00003602, WBGENE00003604, WBGENE00001184, WBGENE00003646, WBGENE00003694, WBGENE00003693, WBGENE00000904, WBGENE00003692, WBGENE00002163, WBGENE00003647, WBGENE00003691, WBGENE00003605, WBGENE00000901, WBGENE00003606, WBGENE00003607, WBGENE00008221, WBGENE00018622, WBGENE00003687, WBGENE00003688, WBGENE00003685, WBGENE00003686, WBGENE00000908, WBGENE00019743, WBGENE00012348, WBGENE00006798,…	2204	351	11627	1.33764	0.999535	0.0408482	4.29691
GO:0040008~regulation of growth	109	3.1241	0.00249353	WBGENE00006912, WBGENE00044068, WBGENE00018340, WBGENE00000083, WBGENE00004735, WBGENE00015668, WBGENE00010700, WBGENE00021214, WBGENE00003171, WBGENE00006527, WBGENE00016611, WBGENE00002057, WBGENE00002058, WBGENE00016354, WBGENE00006798, WBGENE00000936, WBGENE00013855, WBGENE00003893, WBGENE00015580, WBGENE00013854, WBGENE00003518, WBGENE00007103, WBGENE00001694, WBGENE00006923, WBGENE00000105,…	2204	444	11627	1.29509	0.99963	0.0418136	4.42171
GO:0042592~homeostatic process	72	2.06363	0.0025359	WBGENE00004976, WBGENE00012869, WBGENE00006912, WBGENE00006915, WBGENE00006914, WBGENE00019875, WBGENE00001501, WBGENE00003607, WBGENE00006812, WBGENE00001500, WBGENE00022010, WBGENE00020426, WBGENE00008567, WBGENE00009813, WBGENE00008566, WBGENE00004076, WBGENE00008564, WBGENE00015735, WBGENE00000176, WBGENE00021546, WBGENE00001127, WBGENE00000458, WBGENE00017065, WBGENE00013263, WBGENE00007248,…	2204	274	11627	1.38624	0.999677	0.0422859	4.49522
GO:0055080~cation homeostasis	31	0.888507	0.00255764	WBGENE00004976, WBGENE00006912, WBGENE00006915, WBGENE00006914, WBGENE00013963, WBGENE00019875, WBGENE00003943, WBGENE00001501, WBGENE00006812, WBGENE00017464, WBGENE00009929, WBGENE00019493, WBGENE00001500, WBGENE00022010, WBGENE00009813, WBGENE00003877, WBGENE00003735, WBGENE00003733, WBGENE00015735, WBGENE00003732, WBGENE00000822, WBGENE00003730, WBGENE00019018, WBGENE00007591, WBGENE00007248,…	2204	96	11627	1.70352	0.999698	0.0424179	4.53291
GO:0055115~entry into diapause	19	0.544569	0.00262391	WBGENE00002210, WBGENE00001127, WBGENE00008439, WBGENE00000485, WBGENE00000910, WBGENE00000904, WBGENE00003675, WBGENE00000912, WBGENE00000914, WBGENE00013284, WBGENE00018051, WBGENE00003165, WBGENE00006870, WBGENE00009628, WBGENE00000991, WBGENE00000908, WBGENE00000491, WBGENE00003884, WBGENE00003847	2204	49	11627	2.04557	0.999755	0.0432679	4.64775
GO:0043053~dauer entry	19	0.544569	0.00262391	WBGENE00002210, WBGENE00001127, WBGENE00008439, WBGENE00000485, WBGENE00000910, WBGENE00000904, WBGENE00003675, WBGENE00000912, WBGENE00000914, WBGENE00013284, WBGENE00018051, WBGENE00003165, WBGENE00006870, WBGENE00009628, WBGENE00000991, WBGENE00000908, WBGENE00000491, WBGENE00003884, WBGENE00003847	2204	49	11627	2.04557	0.999755	0.0432679	4.64775
GO:0010769~regulation of cell morphogenesis involved in differentiation	19	0.544569	0.00262391	WBGENE00004048, WBGENE00006788, WBGENE00006970, WBGENE00006923, WBGENE00006366, WBGENE00017195, WBGENE00004889, WBGENE00004854, WBGENE00006745, WBGENE00004890, WBGENE00006831, WBGENE00004719, WBGENE00011953, WBGENE00007007, WBGENE00016611, WBGENE00003374, WBGENE00004457, WBGENE00001008, WBGENE00011345	2204	49	11627	2.04557	0.999755	0.0432679	4.64775
GO:0050793~regulation of developmental process	201	5.76096	0.00269615	WBGENE00006912, WBGENE00044068, WBGENE00018340, WBGENE00015668, WBGENE00010700, WBGENE00021214, WBGENE00006527, WBGENE00002057, WBGENE00016611, WBGENE00002058, WBGENE00016354, WBGENE00011345, WBGENE00008423, WBGENE00013855, WBGENE00000936, WBGENE00015580, WBGENE00013854, WBGENE00003518, WBGENE00001694, WBGENE00016541, WBGENE00006923, WBGENE00006827, WBGENE00000105, WBGENE00013859, WBGENE00000100,…	2204	885	11627	1.19814	0.999805	0.044204	4.77277
GO:0043086~negative regulation of catalytic activity	35	1.00315	0.00278265	WBGENE00019478, WBGENE00012186, WBGENE00009386, WBGENE00002141, WBGENE00013969, WBGENE00019476, WBGENE00006819, WBGENE00007055, WBGENE00015056, WBGENE00009058, WBGENE00003165, WBGENE00003242, WBGENE00011392, WBGENE00011328, WBGENE00021939, WBGENE00005647, WBGENE00005643, WBGENE00000535, WBGENE00000516, WBGENE00019647, WBGENE00019289, WBGENE00004036, WBGENE00022748, WBGENE00007103, WBGENE00006893,…	2204	113	11627	1.63398	0.999852	0.0453568	4.92226
GO:0046058~cAMP metabolic process	8	0.229292	0.00280812	WBGENE00000294, WBGENE00000068, WBGENE00020114, WBGENE00008239, WBGENE00000071, WBGENE00015735, WBGENE00004036, WBGENE00000070	2204	12	11627	3.51694	0.999864	0.045529	4.96626
GO:0001508~action potential	8	0.229292	0.00280812	WBGENE00006809, WBGENE00006742, WBGENE00001452, WBGENE00001446, WBGENE00001519, WBGENE00001187, WBGENE00000233, WBGENE00000367	2204	12	11627	3.51694	0.999864	0.045529	4.96626
GO:0006171~cAMP biosynthetic process	8	0.229292	0.00280812	WBGENE00000294, WBGENE00000068, WBGENE00020114, WBGENE00008239, WBGENE00000071, WBGENE00015735, WBGENE00004036, WBGENE00000070	2204	12	11627	3.51694	0.999864	0.045529	4.96626
GO:0030307~positive regulation of cell growth	8	0.229292	0.00280812	WBGENE00006788, WBGENE00004859, WBGENE00006970, WBGENE00007007, WBGENE00004858, WBGENE00003374, WBGENE00006745, WBGENE00001008	2204	12	11627	3.51694	0.999864	0.045529	4.96626
GO:0044106~cellular amine metabolic process	10	0.286615	0.00286892	WBGENE00003844, WBGENE00016201, WBGENE00015802, WBGENE00011089, WBGENE00010595, WBGENE00021370, WBGENE00000240, WBGENE00004875, WBGENE00021371, WBGENE00022748	2204	18	11627	2.93078	0.999888	0.0462563	5.07116
GO:0006576~cellular biogenic amine metabolic process	10	0.286615	0.00286892	WBGENE00003844, WBGENE00016201, WBGENE00015802, WBGENE00011089, WBGENE00010595, WBGENE00021370, WBGENE00000240, WBGENE00004875, WBGENE00021371, WBGENE00022748	2204	18	11627	2.93078	0.999888	0.0462563	5.07116
GO:0006633~fatty acid biosynthetic process	17	0.487246	0.00291372	WBGENE00002210, WBGENE00018036, WBGENE00001244, WBGENE00001243, WBGENE00001246, WBGENE00001397, WBGENE00001247, WBGENE00001398, WBGENE00001396, WBGENE00012970, WBGENE00001242, WBGENE00001395, WBGENE00001394, WBGENE00004076, WBGENE00001240, WBGENE00001393, WBGENE00012131	2204	42	11627	2.13528	0.999902	0.0467248	5.14838
GO:0009628~response to abiotic stimulus	67	1.92032	0.00296108	WBGENE00000373, WBGENE00001548, WBGENE00015094, WBGENE00000438, WBGENE00003169, WBGENE00003647, WBGENE00004776, WBGENE00002020, WBGENE00004735, WBGENE00017571, WBGENE00002016, WBGENE00002015, WBGENE00003171, WBGENE00006527, WBGENE00003178, WBGENE00002019, WBGENE00002018, WBGENE00003175, WBGENE00010587, WBGENE00002017, WBGENE00001177, WBGENE00001178, WBGENE00017244, WBGENE00012348, WBGENE00003001,…	2204	253	11627	1.39704	0.999916	0.0472283	5.22996
GO:0001558~regulation of cell growth	18	0.515907	0.0031733	WBGENE00007103, WBGENE00006788, WBGENE00004859, WBGENE00006970, WBGENE00006923, WBGENE00017195, WBGENE00004858, WBGENE00004854, WBGENE00004889, WBGENE00006745, WBGENE00004890, WBGENE00006831, WBGENE00004719, WBGENE00011953, WBGENE00007007, WBGENE00003374, WBGENE00004457, WBGENE00001008	2204	46	11627	2.06429	0.999957	0.0502789	5.59468
GO:0070887~cellular response to chemical stimulus	120	3.43938	0.00317933	WBGENE00003602, WBGENE00003604, WBGENE00003694, WBGENE00004933, WBGENE00003693, WBGENE00003692, WBGENE00002163, WBGENE00003691, WBGENE00003605, WBGENE00003606, WBGENE00003607, WBGENE00008221, WBGENE00003687, WBGENE00003688, WBGENE00003685, WBGENE00003686, WBGENE00019743, WBGENE00012348, WBGENE00006798, WBGENE00000936, WBGENE00003613, WBGENE00012279, WBGENE00003610, WBGENE00000103, WBGENE00008830,…	2204	499	11627	1.26864	0.999958	0.0501217	5.60503
GO:0044248~cellular catabolic process	134	3.84064	0.00332836	WBGENE00019478, WBGENE00015802, WBGENE00011737, WBGENE00013103, WBGENE00019476, WBGENE00009158, WBGENE00017487, WBGENE00003828, WBGENE00021495, WBGENE00015783, WBGENE00008567, WBGENE00009813, WBGENE00008566, WBGENE00011803, WBGENE00008564, WBGENE00004036, WBGENE00011089, WBGENE00013999, WBGENE00018052, WBGENE00021095, WBGENE00007425, WBGENE00016920, WBGENE00016201, WBGENE00000211, WBGENE00000212,…	2204	566	11627	1.24895	0.999974	0.0521533	5.86034
GO:0006796~phosphate-containing compound metabolic process	257	7.36601	0.00353347	WBGENE00009548, WBGENE00021702, WBGENE00001548, WBGENE00001685, WBGENE00001684, WBGENE00006915, WBGENE00006914, WBGENE00006814, WBGENE00009057, WBGENE00022090, WBGENE00001544, WBGENE00010700, WBGENE00010115, WBGENE00006524, WBGENE00021214, WBGENE00006527, WBGENE00012207, WBGENE00012348, WBGENE00008956, WBGENE00008424, WBGENE00003400, WBGENE00015293, WBGENE00015295, WBGENE00003402, WBGENE00008423,…	2204	1165	11627	1.16376	0.999986	0.055011	6.21066
GO:0010975~regulation of neuron projection development	20	0.57323	0.00355484	WBGENE00004048, WBGENE00006788, WBGENE00006970, WBGENE00006923, WBGENE00006366, WBGENE00017195, WBGENE00004889, WBGENE00004854, WBGENE00006745, WBGENE00004890, WBGENE00006831, WBGENE00004257, WBGENE00004719, WBGENE00011953, WBGENE00007007, WBGENE00016611, WBGENE00003374, WBGENE00004457, WBGENE00011345, WBGENE00001008	2204	54	11627	1.95385	0.999987	0.0550646	6.24708
GO:0019915~lipid storage	158	4.52852	0.00360717	WBGENE00002257, WBGENE00015802, WBGENE00001685, WBGENE00006915, WBGENE00001684, WBGENE00003996, WBGENE00020569, WBGENE00006533, WBGENE00003607, WBGENE00004735, WBGENE00008567, WBGENE00000220, WBGENE00001240, WBGENE00006527, WBGENE00009818, WBGENE00014148, WBGENE00022642, WBGENE00015295, WBGENE00010289, WBGENE00020455, WBGENE00008832, WBGENE00004218, WBGENE00006825, WBGENE00017478, WBGENE00006822,…	2204	682	11627	1.22216	0.999989	0.0555822	6.33623
GO:0098771~inorganic ion homeostasis	31	0.888507	0.00360916	WBGENE00004976, WBGENE00006912, WBGENE00006915, WBGENE00006914, WBGENE00013963, WBGENE00019875, WBGENE00003943, WBGENE00001501, WBGENE00017464, WBGENE00009929, WBGENE00019493, WBGENE00001500, WBGENE00022010, WBGENE00009813, WBGENE00003877, WBGENE00003735, WBGENE00003733, WBGENE00015735, WBGENE00003732, WBGENE00000822, WBGENE00003730, WBGENE00019018, WBGENE00007591, WBGENE00007248, WBGENE00003151,…	2204	98	11627	1.66875	0.999989	0.0553431	6.33961
GO:0071242~cellular response to ammonium ion	6	0.171969	0.00362924	WBGENE00001518, WBGENE00001517, WBGENE00018304, WBGENE00002235, WBGENE00001519, WBGENE00001680	2204	7	11627	4.52178	0.99999	0.0553753	6.37381
GO:0060359~response to ammonium ion	6	0.171969	0.00362924	WBGENE00001518, WBGENE00001517, WBGENE00018304, WBGENE00002235, WBGENE00001519, WBGENE00001680	2204	7	11627	4.52178	0.99999	0.0553753	6.37381
GO:0007213~G-protein coupled acetylcholine receptor signaling pathway	6	0.171969	0.00362924	WBGENE00001518, WBGENE00001517, WBGENE00018304, WBGENE00002235, WBGENE00001519, WBGENE00001680	2204	7	11627	4.52178	0.99999	0.0553753	6.37381
GO:0006570~tyrosine metabolic process	6	0.171969	0.00362924	WBGENE00000298, WBGENE00001790, WBGENE00000240, WBGENE00000239, WBGENE00001993, WBGENE00001843	2204	7	11627	4.52178	0.99999	0.0553753	6.37381
GO:1905144~response to acetylcholine	6	0.171969	0.00362924	WBGENE00001518, WBGENE00001517, WBGENE00018304, WBGENE00002235, WBGENE00001519, WBGENE00001680	2204	7	11627	4.52178	0.99999	0.0553753	6.37381
GO:1903831~signal transduction involved in cellular response to ammonium ion	6	0.171969	0.00362924	WBGENE00001518, WBGENE00001517, WBGENE00018304, WBGENE00002235, WBGENE00001519, WBGENE00001680	2204	7	11627	4.52178	0.99999	0.0553753	6.37381
GO:1905145~cellular response to acetylcholine	6	0.171969	0.00362924	WBGENE00001518, WBGENE00001517, WBGENE00018304, WBGENE00002235, WBGENE00001519, WBGENE00001680	2204	7	11627	4.52178	0.99999	0.0553753	6.37381
GO:0095500~acetylcholine receptor signaling pathway	6	0.171969	0.00362924	WBGENE00001518, WBGENE00001517, WBGENE00018304, WBGENE00002235, WBGENE00001519, WBGENE00001680	2204	7	11627	4.52178	0.99999	0.0553753	6.37381
GO:0018105~peptidyl-serine phosphorylation	40	1.14646	0.00368464	WBGENE00007791, WBGENE00015629, WBGENE00010700, WBGENE00018122, WBGENE00022705, WBGENE00020072, WBGENE00020071, WBGENE00004719, WBGENE00022707, WBGENE00022032, WBGENE00010681, WBGENE00011466, WBGENE00007007, WBGENE00012637, WBGENE00004033, WBGENE00008423, WBGENE00010366, WBGENE00019642, WBGENE00007448, WBGENE00008311, WBGENE00019561, WBGENE00006779, WBGENE00019086, WBGENE00016541, WBGENE00006759,…	2204	136	11627	1.55159	0.999992	0.055929	6.46806
GO:0055088~lipid homeostasis	14	0.401261	0.00368684	WBGENE00019060, WBGENE00001127, WBGENE00008167, WBGENE00010336, WBGENE00019406, WBGENE00003607, WBGENE00008567, WBGENE00008566, WBGENE00008564, WBGENE00020419, WBGENE00019599, WBGENE00003562, WBGENE00017874, WBGENE00003561	2204	32	11627	2.30799	0.999992	0.0556949	6.47181
GO:0031034~myosin filament assembly	43	1.23244	0.00373981	WBGENE00000138, WBGENE00017688, WBGENE00006436, WBGENE00006787, WBGENE00019427, WBGENE00006789, WBGENE00194651, WBGENE00003929, WBGENE00006819, WBGENE00016838, WBGENE00006814, WBGENE00015148, WBGENE00019407, WBGENE00004855, WBGENE00015673, WBGENE00044605, WBGENE00003497, WBGENE00001263, WBGENE00015472, WBGENE00006588, WBGENE00002137, WBGENE00000266, WBGENE00004057, WBGENE00006407, WBGENE00001000,…	2204	149	11627	1.52243	0.999993	0.0562059	6.56182
GO:0006793~phosphorus metabolic process	257	7.36601	0.00391014	WBGENE00009548, WBGENE00021702, WBGENE00001548, WBGENE00001685, WBGENE00001684, WBGENE00006915, WBGENE00006914, WBGENE00006814, WBGENE00009057, WBGENE00022090, WBGENE00001544, WBGENE00010700, WBGENE00010115, WBGENE00006524, WBGENE00021214, WBGENE00006527, WBGENE00012207, WBGENE00012348, WBGENE00008956, WBGENE00008424, WBGENE00003400, WBGENE00015293, WBGENE00015295, WBGENE00003402, WBGENE00008423,…	2204	1167	11627	1.16177	0.999996	0.0584176	6.85078
GO:0048646~anatomical structure formation involved in morphogenesis	74	2.12095	0.00405769	WBGENE00000138, WBGENE00004830, WBGENE00019427, WBGENE00003929, WBGENE00006814, WBGENE00015148, WBGENE00010453, WBGENE00021643, WBGENE00015673, WBGENE00044605, WBGENE00003497, WBGENE00006524, WBGENE00003495, WBGENE00015981, WBGENE00015472, WBGENE00000266, WBGENE00003001, WBGENE00001000, WBGENE00020516, WBGENE00004357, WBGENE00006754, WBGENE00001127, WBGENE00006827, WBGENE00006825, WBGENE00014001,…	2204	288	11627	1.35549	0.999997	0.0602747	7.10041
GO:0007416~synapse assembly	11	0.315277	0.00406022	WBGENE00006999, WBGENE00006831, WBGENE00004719, WBGENE00006365, WBGENE00011953, WBGENE00003029, WBGENE00003516, WBGENE00004457, WBGENE00006746, WBGENE00003006, WBGENE00000096	2204	22	11627	2.6377	0.999997	0.0600302	7.10468
GO:0051961~negative regulation of nervous system development	11	0.315277	0.00406022	WBGENE00004890, WBGENE00004257, WBGENE00006923, WBGENE00011953, WBGENE00017195, WBGENE00003029, WBGENE00004854, WBGENE00004457, WBGENE00004889, WBGENE00006746, WBGENE00003006	2204	22	11627	2.6377	0.999997	0.0600302	7.10468
GO:0006812~cation transport	105	3.00946	0.00411982	WBGENE00004830, WBGENE00004831, WBGENE00006912, WBGENE00006915, WBGENE00006914, WBGENE00019205, WBGENE00020569, WBGENE00000084, WBGENE00000086, WBGENE00006812, WBGENE00022010, WBGENE00007176, WBGENE00021981, WBGENE00019282, WBGENE00000367, WBGENE00000368, WBGENE00020836, WBGENE00019289, WBGENE00003170, WBGENE00010117, WBGENE00003519, WBGENE00004357, WBGENE00004358, WBGENE00003517, WBGENE00003518,…	2204	432	11627	1.28222	0.999998	0.0606034	7.20533
GO:0030516~regulation of axon extension	15	0.429923	0.00420736	WBGENE00006788, WBGENE00006970, WBGENE00006923, WBGENE00017195, WBGENE00004854, WBGENE00004889, WBGENE00006745, WBGENE00004890, WBGENE00006831, WBGENE00004719, WBGENE00011953, WBGENE00007007, WBGENE00003374, WBGENE00004457, WBGENE00001008	2204	36	11627	2.19809	0.999998	0.0615678	7.35296
GO:0018209~peptidyl-serine modification	40	1.14646	0.00422995	WBGENE00007791, WBGENE00015629, WBGENE00010700, WBGENE00018122, WBGENE00022705, WBGENE00020072, WBGENE00020071, WBGENE00004719, WBGENE00022707, WBGENE00022032, WBGENE00010681, WBGENE00011466, WBGENE00007007, WBGENE00012637, WBGENE00004033, WBGENE00008423, WBGENE00010366, WBGENE00019642, WBGENE00007448, WBGENE00008311, WBGENE00019561, WBGENE00006779, WBGENE00019086, WBGENE00016541, WBGENE00006759,…	2204	137	11627	1.54027	0.999999	0.0616045	7.39103
GO:0031033~myosin filament organization	43	1.23244	0.00426371	WBGENE00000138, WBGENE00017688, WBGENE00006436, WBGENE00006787, WBGENE00019427, WBGENE00006789, WBGENE00194651, WBGENE00003929, WBGENE00006819, WBGENE00016838, WBGENE00006814, WBGENE00015148, WBGENE00019407, WBGENE00004855, WBGENE00015673, WBGENE00044605, WBGENE00003497, WBGENE00001263, WBGENE00015472, WBGENE00006588, WBGENE00002137, WBGENE00000266, WBGENE00004057, WBGENE00006407, WBGENE00001000,…	2204	150	11627	1.51228	0.999999	0.0617981	7.44789
GO:0032101~regulation of response to external stimulus	19	0.544569	0.0043226	WBGENE00010251, WBGENE00020930, WBGENE00006923, WBGENE00001196, WBGENE00000912, WBGENE00002187, WBGENE00013284, WBGENE00004889, WBGENE00004854, WBGENE00004890, WBGENE00019282, WBGENE00004257, WBGENE00020230, WBGENE00007007, WBGENE00015354, WBGENE00004911, WBGENE00003374, WBGENE00004036, WBGENE00004457	2204	51	11627	1.96535	0.999999	0.0623414	7.54699
[truncated: 335 more rows]

## Sheet: 25 namd-1 down GO all
GO Term	Count	%	PValue	Genes	List Total	Pop Hits	Pop Total	Fold Enrichment	Bonferroni	Benjamini	FDR
[truncated: 865 more rows]

## Sheet: 20 nmad-1 up GO germ
GO Term	Count	%	PValue	Genes	List Total	Pop Hits	Pop Total	Fold Enrichment	Bonferroni	Benjamini	FDR
[truncated: 12 more rows]

[truncated: 3 more sheets: 20 nmad-1 down GO germ, 25 nmad-1 up GO germ, 25 nmad-1 down GO germ]
