# Supplementary material for: The demethylase NMAD-1 regulates DNA replication and repair in the Caenorhabditis elegans germline
Source: PLoS Genet. 2019 Jul 8;15(7):e1008252. doi: 10.1371/journal.pgen.1008252 (PMC6638966; doi:10.1371/journal.pgen.1008252)
Supplement: S2 Table — (XLSX) [file pgen.1008252.s008.xlsx]

## Sheet: Culled unique NMAD binders
Gene name	Present in GFP IP		Present in FLAG IP		Reported Function
	Unique	Total	Unique	Total
nmad-1	31	254	36	335
rpn-1	36	41	2	3	Proteasome
rpn-3	30	33	0	0	Proteasome
rpn-2	26	29	0	0	Proteasome
F40A3.6	0	0	23	78
rpt-1	21	31	0	0	Proteasome
rpt-5	20	27	0	0	Proteasome
rpt-2	19	22	0	0	Proteasome
rpn-6.1	18	20	0	0	Proteasome
rpt-3	16	26	0	0	Proteasome
F56F11.4	16	22	1	1	Proteasome
rpn-7	16	21	0	0	Proteasome
rpt-4	16	18	1	1	Proteasome
rpn-9	16	17	0	0	Proteasome
icl-1	15	15	0	0	Bifunctional glyoxylate cycle protein	Carbohydrate metabolism
rpn-12	13	25	0	0	Proteasome
rpn-5	13	17	0	0	Proteasome
rpn-11	12	15	0	0	Proteasome
ZC247.1	11	15	0	0	titine related
rpn-8	10	12	0	0	Proteasome
nono-1	8	14	0	0	transmembrane, RNA recognition	RNA-binding protein which plays various roles in the nucleus, including transcriptional regulation and RNA splicing
vit-1	6	6	5	5	Lipid transport
rpt-6	7	13	0	0	Proteasome
aly-3	7	11	0	0	RNA transport
ubh-4	7	8	0	0	Probable ubiquitin carboxyl-terminal hydrolase
kat-1	7	7	0	0	acetyl-coa acetyltransferase mitochondrial
hcp-1	7	7	0	0	HoloCentric chromosome binding Protein
gpd-2	6	7	0	0	Glyceraldehyde-3-phosphate dehydrogenase 2	Glycolysis / Gluconeogenesis
ant-1.1	3	6	4	6	Adenine Nucleotide Translocator
tbb-2	5	6	1	1	Tubulin beta-2 chain
F35G12.12	5	6	0	0	Proteasome
C56G2.7	5	5	0	0	Proteasome
rpn-10	4	9	0	0	Proteasome
rps-7	3	4	4	5	ribosomal protein
rpl-10a	4	4	4	5	ribosomal protein
Q17340	3	4	2	3	ABC transporter
rpl-7	3	3	4	4	ribosomal protein
enol-1	3	4	2	3	Enolase
W02A11.1	4	4	0	0	tRNA methyltransferase 61 homolog A
inx-12	4	4	0	0	gap junction channel activity
lev-11	4	4	0	0	Tropomyosin
eef-1B.2	4	4	0	0	translation elongation factor 1 delta
rpl-33	0	0	4	4	ribosomal protein
tba-2	3	3	3	3	alpha tubulin
rpl-13	3	3	3	3	ribosomal protein
rla-2	2	2	3	3	Ribosomal protein, Large Subunit, Acidic (P1)
rpl-23	2	2	3	3	ribosomal protein
rps-24	3	3	2	2	ribosomal protein
cct-4	3	4	1	1	T-complex protein 1 subunit delta	Chaperonin-mediated protein folding
B0280.7	3	4	0	0
inx-13	3	4	0	0	membrane
ucr-1	3	4	0	0	Cytochrome b-c1 complex subunit 1
rps-1	2	2	2	2	ribosomal protein
sec-61	1	1	2	3	Protein export
eef-1G	3	4	0	0	Probable elongation factor 1-gamma
sec-31	3	4	0	0	Membrane Trafficking
rps-19	2	2	2	2	ribosomal protein
alh-13	3	3	0	0	Glutamate 5-kinase
mtss-1	3	3	0	0	Single-stranded DNA-binding protein
cpl-1	3	3	0	0	CathePsin L family
inx-5	3	3	0	0	Innexin-5
rsp-1	0	0	3	3	Probable splicing factor, arginine/serine-rich 1
cct-1	2	3	1	2	CTP:phosphocholine cytidylyltransferase 1	a putative alpha subunit of the eukaryotic cytosolic ('T complex') chaperonin
C18B2.3	2	2	1	2
B0303.3	2	2	2	2	hydroxyacyl-CoA dehydrogenase/3-ketoacyl-CoA thiolase/enoyl-CoA hydratase (trifunctional protein), beta subunit
dss-1	2	3	0	0	Proteasome
R186.7	1	1	2	2	RNA splicing
rpl-20	2	2	1	1	ribosomal protein
cdc-48.2	2	3	0	0	Transitional endoplasmic reticulum ATPase homolog 2
rpl-9	1	1	2	2	ribosomal protein
pgl-1	1	1	2	2	p granule
lec-8	2	3	0	0	Probable galaptin lec-8
icd-2	2	2	1	1	nascent polypeptide-associated complex alpha subunit 2
lmn-1	2	3	0	0	Lamin-1
C05G5.4	2	2	1	1	Probable succinyl-CoA ligase [ADP/GDP-forming] subunit alpha
rpl-30	2	2	1	1	ribosomal protein
rps-20	0	0	2	3	ribosomal protein
rps-11	2	2	1	1	ribosomal protein
rpl-36	1	1	2	2	ribosomal protein
dnj-19	0	0	2	2	heat shock protein
inf-1	1	1	1	1	initiation factor 4A
Y69A2AR.18	0	0	2	2	ATP synthase, H+ transporting, mitochondrial F1 complex, gamma polypeptide 1
vgln-1	2	2	0	0	high density lipoprotein binding protein
rps-15	0	0	2	2	ribosomal protein
rps-22	0	0	2	2	ribosomal protein
C46G7.2	2	2	0	0
F40G9.17	2	2	0	0	Proteasome
npp-20	2	2	0	0	nuclear pore complex protein 20
abcf-2	0	0	2	2	ABC transporter, class F
pro-1	2	2	0	0	Pre-rRNA-processing protein pro-1
ddx-17	2	2	0	0	DEAD boX helicase homolog	RNA metabolism?
myo-1	2	2	0	0	Myosin-1
samp-1	1	2	1	3	Spindle Associated Membrane Protein homolog
his-24	1	2	1	1	Histone H1.1
rla-2	1	1	1	1	ribosomal protein
rpl-43	1	1	1	1	ribosomal protein
his-3	0	0	1	2	Histone H2A
fecl-1	1	2	0	0	FErroChelatase-Like
F37C4.5	1	2	0	0
rps-14	0	0	1	2	ribosomal protein
ola-1	1	2	0	0	Obg-like ATPase 1
hsp-17	1	1	1	1	Heat Shock Protein
rsr-1	0	0	1	2	SR protein related
rpl-5	0	0	1	2	ribosomal protein
figl-1	1	2	0	0	Fidgetin-like protein 1
sur-5	1	1	1	1	acetoacetyl-CoA synthetase
rps-12	1	1	1	1	ribosomal protein
pud-3	1	1	1	1	Protein Up-regulated in Daf-2(gf)	longevity maybe?
rps-16	1	1	1	1	ribosomal protein
rpl-27	1	1	1	1	ribosomal protein
dct-12	0	0	1	2	DAF-16/FOXO Controlled, germline Tumor affecting	longevity maybe?
pab-2	1	1	0	0	Polyadenylate-binding protein	if RNA demethylation could be interesting
rsp-5	1	1	0	0	ribosomal protein
abcf-3	1	1	0	0
D2030.3	1	1	0	0
vgln-1	1	1	0	0		if RNA could be interesting binding protein
ZK370.8	1	1	0	0
R09B3.3	1	1	0	0	nucleotide binding activity
Q17350	0	0	1	1	Polyadenylate-binding protein	if RNA demethylation could be interesting
D1054.11	1	1	0	0
rla-1	0	0	1	1	ribosomal protein
sodh-1	0	0	1	1	sorbitol dehydrogenase
nsf-1	1	1	0	0	ATP binding activity
eif-3.B	1	1	0	0
clec-184	0	0	1	1
cct-8	1	1	0	0
C18B2.5	1	1	0	0	Ras-like GTPase
rpl-11.1	1	1	0	0
rps-21	0	0	1	1	ribosomal protein
dhs-28	1	1	0	0
copa-1	0	0	1	1	Coatomer subunit alpha
glh-3	0	0	1	1	ATP-dependent RNA helicase
phb-1	1	1	0	0
klp-12	1	1	0	0	involved in embryo development and mitotic nuclear division predicted to have ATP binding activity
Y39G10AR.9	1	1	0	0	involved in cytokinese embryo development gonad development
vbh-1	1	1	0	0
tbg-1	1	1	0	0
rpl-34	1	1	0	0
atp-3	0	0	1	1	ATP synthase subunit
rsy-1	1	1	0	0
par-5	1	1	0	0
pyr-1	1	1	0	0
prdx-3	1	1	0	0
T13G4.5	1	1	0	0	Double-stranded RNA binding motif
Y37E3.8	1	1	0	0	ribosomal protein
mcm-4	0	0	1	1	yeast MCM (licensing factor) related
grl-6	1	1	0	0
ndx-3	1	1	0	0
ZK596.1	1	1	0	0
ubc-20	0	0	1	1	UBiquitin Conjugating enzyme
atg-2	1	1	0	0
nhr-167	0	0	1	1	Nuclear hormone receptor family member nhr-167
ZK1055.7	1	1	0	0
Y22D7AR.2	0	0	1	1
T22C8.1	1	1	0	0	Olfactory receptor
top-2	1	1	0	0	top-2, DNA topoisomerase 2
ceh-93	1	1	0	0	Homeodomain; DNA binding domains
F36H1.3	1	1	0	0	Protein-tyrosine-phosphatase
M151.4	1	1	0	0
F09B9.4	1	1	0	0
T28F3.5	1	1	0	0
C34B2.6	1	1	0	0	Lon protease homolog, mitochondrial
K08D8.6	1	1	0	0

## Sheet: Raw unfiltered peptide list
Control	reference	Gene Symbol	Unique Peptides	Total Peptides	Sum Intensity	Intensity%		GFP	reference	Gene Symbol	Unique	Total	Sum Intensity	Intensity%		Flag	reference	Gene Symbol	Unique	Total	Sum Intensity	Intensity%		reference	Gene Symbol	MWT(kDa)	Unique Con	Total Con	Unique GFP	Total GFP	Unique Flag	Total Flag	Sum Intensity Con	Sum Intensity GFP	Sum Intensity Flag	lowest value	Con	GFP	Flag
	P02566_MYO4_CAEEL	unc-54	54	66	4700000	0.5			Q9GZH5_Q9GZH5_CAEEL	rpn-1	36	41	8700000	0.15			Q8MNT9_NMAD1_CAEEL	nmad-1	36	335	4600000000	41.34		P02566_MYO4_CAEEL	unc-54	224.62	54	66	24	26	17	18	4700000	3100000	820000	820000	5.73171	3.78049	1
	P10567_MYSP_CAEEL	unc-15	22	26	1200000	0.13			Q8MNT9_NMAD1_CAEEL	nmad-1	31	254	1500000000	26.17			O16266_O16266_CAEEL	CELE_F40A3.6	23	78	240000000	2.11		Q8MNT9_NMAD1_CAEEL	nmad-1	33.27	0	0	31	254	36	335	0	1500000000	4600000000	1500000000	0	1	3.06667
	Q19286_IFB2_CAEEL	ifb-2	21	24	3300000	0.35			Q04908_PSMD3_CAEEL	rpn-3	30	33	5100000	0.0864			GFP_Aequorea		22	431	6300000000	55.83		Q9GZH5_Q9GZH5_CAEEL	rpn-1	107.31	0	0	36	41	2	3	0	8700000	180000	180000	0	48.3333	1
	G5EFZ1_GPMI_CAEEL	ipgm-1	18	27	2800000	0.3			Q18115_PSMD1_CAEEL	rpn-2	26	29	6400000	0.11			P55155_VIT1_CAEEL	vit-1	5	5	200000	0.00178		Q04908_PSMD3_CAEEL	rpn-3	57.47	0	0	30	33	0	0	0	5100000	0	5100000	0	1	0
	Q45EJ8_Q45EJ8_CAEEL	lfi-1	17	17	580000	0.0616			GFP_Aequorea		22	298	3600000000	61.62			IGH1M_MOUSE	Ighg1	4	7	4700000	0.0417		P18948_VIT6_CAEEL	vit-6	193.2	8	9	21	22	17	20	170000	930000	1200000	170000	1	5.47059	7.05882
	Q86DC6_IFD1_CAEEL	ifd-1	16	20	950000	0.1			Q18787_PRS7_CAEEL	rpt-1	21	31	6500000	0.11			IGKC_MOUSE		4	6	2600000	0.0228		Q18115_PSMD1_CAEEL	rpn-2	105.94	0	0	26	29	0	0	0	6400000	0	6400000	0	1	0
	Q21276_YZVL_CAEEL	K07C5.4	16	19	1300000	0.14			O76371_O76371_CAEEL	rpt-5	20	27	5600000	0.0947			G3MU69_G3MU69_CAEEL	ant-1.1	4	6	340000	0.00301		GFP_Aequorea		26.87	0	0	22	298	22	431	0	3600000000	6300000000	3600000000	0	1	1.75
	Q22053_FBRL_CAEEL	fib-1	14	20	2500000	0.27			O16368_PRS4_CAEEL	rpt-2	19	22	4600000	0.0776			Q23312_RS7_CAEEL	rps-7	4	5	230000	0.00203		O16266_O16266_CAEEL	CELE_F40A3.6	30.22	0	0	0	0	23	78	0	0	240000000	240000000	0	0	1
	Q9N5K1_Q9N5K1_CAEEL	sacy-1	13	17	780000	0.0833			Q20938_PS11A_CAEEL	rpn-6.1	18	20	1900000	0.0317			Q9N4I4_RL10A_CAEEL	rpl-10a	4	5	450000	0.00401		Q19286_IFB2_CAEEL	ifb-2	61.57	21	24	10	11	3	3	3300000	370000	83000	83000	39.759	4.45783	1
	Q9N5S7_Q9N5S7_CAEEL	CELE_F49H12.5	10	15	1600000	0.17			P46502_PRS6B_CAEEL	rpt-3	16	26	5400000	0.0915			O01802_RL7_CAEEL	rpl-7	4	4	230000	0.00205		Q9GZI3_Q9GZI3_CAEEL	pod-2	230.42	10	12	19	22	1	1	200000	910000	18000	18000	11.1111	50.5556	1
	Q9GZI3_Q9GZI3_CAEEL	pod-2	10	12	200000	0.0216			Q8MXF1_Q8MXF1_CAEEL	CELE_F56F11.4	16	22	2700000	0.0463			P49180_RL35A_CAEEL	rpl-33	4	4	250000	0.00223		P10567_MYSP_CAEEL	unc-15	101.89	22	26	5	5	0	0	1200000	110000	0	110000	10.9091	1	0
	IGHG_RABIT		9	58	880000000	93.95			Q20585_PSMD6_CAEEL	rpn-7	16	21	3000000	0.0506			O01504_RLA2_CAEEL	rla-2	3	3	230000	0.00208		P05690_VIT2_CAEEL	vit-2	187.6	6	6	13	16	13	16	78000	830000	940000	78000	1	10.641	12.0513
	P53013_EF1A_CAEEL	eft-3	9	12	1800000	0.19			O17071_PRS10_CAEEL	rpt-4	16	18	4100000	0.0692			P34690_TBA2_CAEEL	tba-2	3	3	130000	0.00114		Q18787_PRS7_CAEEL	rpt-1	48.58	0	0	21	31	0	0	0	6500000	0	6500000	0	1	0
	P10984_ACT2_CAEEL	act-2	9	10	1400000	0.15			Q22253_Q22253_CAEEL	rpn-9	16	17	2900000	0.0492			P48158_RL23_CAEEL	rpl-23	3	3	310000	0.00273		Q9N4J2_VIT3_CAEEL	vit-3	186.41	4	7	16	18	15	18	67000	750000	800000	67000	1	11.194	11.9403
	O45012_O45012_CAEEL	nol-5	8	11	410000	0.0432			Q10663_GCP_CAEEL	icl-1	15	15	740000	0.0126			P91128_RL13_CAEEL	rpl-13	3	3	390000	0.00349		O76371_O76371_CAEEL	rpt-5	48.1	0	0	20	27	0	0	0	5600000	0	5600000	0	1	0
	O02640_MDHM_CAEEL	mdh-2	8	11	350000	0.0368			Q23449_PSMD8_CAEEL	rpn-12	13	25	2700000	0.0455			Q23121_RSP1_CAEEL	rsp-1	3	3	180000	0.00163		Q21276_YZVL_CAEEL	K07C5.4	54.48	16	19	15	18	16	17	1300000	2100000	3300000	1300000	1	1.61538	2.53846
	Q95QM8_Q95QM8_CAEEL	gfat-1	8	10	370000	0.0389			Q19324_Q19324_CAEEL	rpn-5	13	17	2900000	0.05			O18239_O18239_CAEEL	sec-61	2	3	14000	0.000127		Q9N5K1_Q9N5K1_CAEEL	sacy-1	70.43	13	17	11	12	18	23	780000	480000	1700000	480000	1.625	1	3.54167
	P18948_VIT6_CAEEL	vit-6	8	9	170000	0.0177			O76577_PSDE_CAEEL	rpn-11	12	15	2000000	0.0347			Q9GZH5_Q9GZH5_CAEEL	rpn-1	2	3	180000	0.00162		P09446_HSP7A_CAEEL	hsp-1	69.68	4	4	13	14	17	18	83000	1600000	3400000	83000	1	19.2771	40.9639
	P18334_CSK2A_CAEEL	kin-3	8	9	270000	0.0286			G5EBP5_G5EBP5_CAEEL	CELE_ZC247.1	11	15	780000	0.0132			Q17340_Q17340_CAEEL		2	3	140000	0.00124		O16368_PRS4_CAEEL	rpt-2	49.69	0	0	19	22	0	0	0	4600000	0	4600000	0	1	0
	Q19782_IFD2_CAEEL	ifd-2	8	9	260000	0.0276			O61792_O61792_CAEEL	rpn-8	10	12	1800000	0.0309			Q27527_ENO_CAEEL	enol-1	2	3	32000	0.000288		G5EFZ1_GPMI_CAEEL	ipgm-1	59.19	18	27	3	4	0	0	2800000	100000	0	100000	28	1	0
	Q20748_ATAD3_CAEEL	atad-3	8	8	120000	0.0128			Q8I7K5_Q8I7K5_CAEEL	nono-1	8	14	1500000	0.0261			KV2A7_MOUSE		2	3	6500000	0.0577		Q20938_PS11A_CAEEL	rpn-6.1	49.06	0	0	18	20	0	0	0	1900000	0	1900000	0	1	0
	Q9N3X2_RS4_CAEEL	rps-4	8	8	260000	0.0279			Q9XTT9_Q9XTT9_CAEEL	rpt-6	7	13	1600000	0.0269			Q8WQA8_Q8WQA8_CAEEL	rps-20	2	3	390000	0.00351		Q45EJ8_Q45EJ8_CAEEL	lfi-1	242.32	17	17	9	10	0	0	580000	300000	0	300000	1.93333	1	0
	H2KYR1_H2KYR1_CAEEL	vig-1	7	8	580000	0.0621			Q21559_Q21559_CAEEL	aly-3	7	11	750000	0.0127			Q95ZQ5_Q95ZQ5_CAEEL	CELE_R186.7	2	2	38000	0.000336		P46502_PRS6B_CAEEL	rpt-3	46.33	0	0	16	26	0	0	0	5400000	0	5400000	0	1	0
	Q18599_Q18599_CAEEL	acer-1	7	8	280000	0.0294			Q09444_UBH4_CAEEL	ubh-4	7	8	830000	0.0141			Q95Y90_RL9_CAEEL	rpl-9	2	2	91000	0.000812		Q8MXF1_Q8MXF1_CAEEL	CELE_F56F11.4	47.97	0	0	16	22	1	1	0	2700000	20000	20000	0	135	1
	L8E6J9_L8E6J9_CAEEL	CELE_T23E7.2	7	8	100000	0.011			Q22100_THILH_CAEEL	kat-1	7	7	220000	0.00377			P34255_YKA3_CAEEL	B0303.3	2	2	89000	0.000793		Q20585_PSMD6_CAEEL	rpn-7	47.55	0	0	16	21	0	0	0	3000000	0	3000000	0	1	0
	Q8MXS6_Q8MXS6_CAEEL	CELE_Y55F3AM.3	7	7	260000	0.0279			O76447_O76447_CAEEL	hcp-1	7	7	150000	0.00262			O16303_O16303_CAEEL	dnj-19	2	2	43000	0.000384		Q86DC6_IFD1_CAEEL	ifd-1	66.66	16	20	1	1	0	0	950000	28000	0	28000	33.9286	1	0
	Q23571_ODB2_CAEEL	ZK669.4	6	8	270000	0.0284			P17329_G3P2_CAEEL	gpd-2	6	7	240000	0.00413			O18650_RS19_CAEEL	rps-19	2	2	230000	0.00209		O17071_PRS10_CAEEL	rpt-4	45.83	0	0	16	18	1	1	0	4100000	22000	22000	0	186.364	1
	Q9N3S4_Q9N3S4_CAEEL	rnp-6	6	6	440000	0.0471			P55155_VIT1_CAEEL	vit-1	6	6	180000	0.00299			Q1XFY9_Q1XFY9_CAEEL	rps-24	2	2	360000	0.00318		Q22253_Q22253_CAEEL	rpn-9	44.13	0	0	16	17	0	0	0	2900000	0	2900000	0	1	0
	Q9TZL8_PFKA1_CAEEL	pfk-1	6	6	85000	0.00909			P52275_TBB2_CAEEL	tbb-2	5	6	110000	0.00195			P48154_RS3A_CAEEL	rps-1	2	2	150000	0.00135		Q22053_FBRL_CAEEL	fib-1	36.36	14	20	13	17	13	18	2500000	2600000	3900000	2500000	1	1.04	1.56
	P05690_VIT2_CAEEL	vit-2	6	6	78000	0.00835			Q20058_Q20058_CAEEL	CELE_F35G12.12	5	6	140000	0.00242			Q95XJ0_Q95XJ0_CAEEL	CELE_Y69A2AR.18	2	2	71000	0.000635		Q10663_GCP_CAEEL	icl-1	108.56	0	0	15	15	0	0	0	740000	0	740000	0	1	0
	P51403_RS2_CAEEL	rps-2	5	6	140000	0.0144			Q09289_ADRM1_CAEEL	C56G2.7	5	5	1000000	0.017			Q9XVP0_RS15_CAEEL	rps-15	2	2	100000	0.000892		Q9N5S7_Q9N5S7_CAEEL	CELE_F49H12.5	30.19	10	15	9	11	10	11	1600000	1700000	1800000	1600000	1	1.0625	1.125
	Q9XXK1_ATPA_CAEEL	H28O16.1	5	5	100000	0.0106			O61742_O61742_CAEEL	rpn-10	4	9	440000	0.0074			A8WIR1_A8WIR1_CAEEL	rps-22	2	2	220000	0.00199		P10984_ACT2_CAEEL	act-2	41.75	9	10	9	12	5	6	1400000	1100000	500000	500000	2.8	2.2	1
	B2FDA8_SMC3_CAEEL	smc-3	5	5	66000	0.00701			G5EGR8_G5EGR8_CAEEL	CELE_W02A11.1	4	4	250000	0.00424			G5EFG4_G5EFG4_CAEEL	abcf-2	2	2	95000	0.000841		Q23449_PSMD8_CAEEL	rpn-12	28.78	0	0	13	25	0	0	0	2700000	0	2700000	0	1	0
	Q966E7_Q966E7_CAEEL	Y104H12D.3	5	5	160000	0.0166			O01634_INX12_CAEEL	inx-12	4	4	220000	0.00369			Q9TZQ3_PGL1_CAEEL	pgl-1	2	2	26000	0.000233		Q9N3S4_Q9N3S4_CAEEL	rnp-6	81.56	6	6	4	4	10	12	440000	660000	1400000	440000	1	1.5	3.18182
	Q20228_RS9_CAEEL	rps-9	5	5	110000	0.0116			Q27249_TPM3_CAEEL	lev-11	4	4	160000	0.00273			P49181_RL36_CAEEL	rpl-36	2	2	230000	0.00205		Q19324_Q19324_CAEEL	rpn-5	56.42	0	0	13	17	0	0	0	2900000	0	2900000	0	1	0
	Q9N4J2_VIT3_CAEEL	vit-3	4	7	67000	0.00715			Q9N4I4_RL10A_CAEEL	rpl-10a	4	4	160000	0.00269			Q22747_Q22747_CAEEL	samp-1	1	3	180000	0.00164		O76577_PSDE_CAEEL	rpn-11	34.57	0	0	12	15	0	0	0	2000000	0	2000000	0	1	0
	I2HAA6_I2HAA6_CAEEL	unc-68	4	7	44000	0.00464			Q9U2H9_EF1B2_CAEEL	eef-1B.2	4	4	110000	0.00191			Q18074_Q18074_CAEEL	C18B2.3	1	2	78000	0.000694		P53013_EF1A_CAEEL	eft-3	50.64	9	12	10	14	8	11	1800000	3500000	3800000	1800000	1	1.94444	2.11111
	O01789_SMC1_CAEEL	him-1	4	6	57000	0.00605			G3MU69_G3MU69_CAEEL	ant-1.1	3	6	170000	0.00284			P09588_H2A_CAEEL	his-3	1	2	45000	0.0004		H2KYR1_H2KYR1_CAEEL	vig-1	40.38	7	8	8	9	9	12	580000	560000	980000	560000	1.03571	1	1.75
	O44144_O44144_CAEEL	perm-4	4	5	370000	0.039			P41998_YKC7_CAEEL	B0280.7	3	4	260000	0.00447			P48150_RS14_CAEEL	rps-14	1	2	91000	0.000808		G5EBP5_G5EBP5_CAEEL	CELE_ZC247.1	496.1	0	0	11	15	0	0	0	780000	0	780000	0	1	0
	P55326_YZG1_CAEEL	F13E6.1	4	5	200000	0.0208			Q17340_Q17340_CAEEL		3	4	120000	0.00204			P41988_TCPA_CAEEL	cct-1	1	2	13000	0.000112		IGHG_RABIT		35.38	9	58	9	58	0	0	880000000	570000000	0	570000000	1.54386	1	0
	Q9XXD4_NHP2_CAEEL	Y48A6B.3	4	5	230000	0.0248			O44887_O44887_CAEEL	inx-13	3	4	270000	0.00464			O62185_O62185_CAEEL	rsr-1	1	2	14000	0.00012		O45012_O45012_CAEEL	nol-5	54.6	8	11	9	11	9	12	410000	550000	770000	410000	1	1.34146	1.87805
	P27420_HSP7C_CAEEL	hsp-3	4	5	93000	0.00992			Q27527_ENO_CAEEL	enol-1	3	4	85000	0.00145			P49405_RL5_CAEEL	rpl-5	1	2	120000	0.00111		Q9N3X2_RS4_CAEEL	rps-4	29.03	8	8	9	11	8	9	260000	670000	970000	260000	1	2.57692	3.73077
	O62213_O62213_CAEEL	cey-1	4	4	190000	0.0203			Q23312_RS7_CAEEL	rps-7	3	4	140000	0.00241			O62491_O62491_CAEEL	dct-12	1	2	1800000	0.016		Q18599_Q18599_CAEEL	acer-1	50.72	7	8	5	5	8	9	280000	280000	430000	280000	1	1	1.53571
	G5EFU2_G5EFU2_CAEEL	ant-1.4	4	4	330000	0.0355			P98080_UCR1_CAEEL	ucr-1	3	4	49000	0.00084			Q9U2A8_RL37A_CAEEL	rpl-43	1	1	34000	0.000298		Q18688_HSP90_CAEEL	daf-21	80.23	3	4	7	8	9	10	82000	330000	640000	82000	1	4.02439	7.80488
	P52819_RL22_CAEEL	rpl-22	4	4	160000	0.0171			P54412_EF1G_CAEEL	eef-1G	3	4	320000	0.0054			Q9U1X9_Q9U1X9_CAEEL	rla-2	1	1	120000	0.00107		P12844_MYO3_CAEEL	myo-3	225.37	4	4	8	9	2	2	160000	230000	110000	110000	1.45455	2.09091	1
	P12844_MYO3_CAEEL	myo-3	4	4	160000	0.0166			G5EFY6_G5EFY6_CAEEL	sec-31	3	4	58000	0.00098			Q20660_Q20660_CAEEL	hsp-17	1	1	22000	0.000194		O61792_O61792_CAEEL	rpn-8	40.66	0	0	10	12	0	0	0	1800000	0	1800000	0	1	0
	Q18739_Q18739_CAEEL	C50F4.1	4	4	87000	0.0093			P47208_TCPD_CAEEL	cct-4	3	4	92000	0.00157			O44480_RL18A_CAEEL	rpl-20	1	1	120000	0.00108		P18334_CSK2A_CAEEL	kin-3	42.23	8	9	6	6	9	10	270000	300000	690000	270000	1	1.11111	2.55556
	Q20476_Q20476_CAEEL	CELE_F46G10.1	4	4	190000	0.0201			P34690_TBA2_CAEEL	tba-2	3	3	93000	0.00158			Q86S66_NACA_CAEEL	icd-2	1	1	25000	0.00022		Q8MXS6_Q8MXS6_CAEEL	CELE_Y55F3AM.3	47.5	7	7	8	8	8	8	260000	260000	450000	260000	1	1	1.73077
	Q19289_IFB1_CAEEL	ifb-1	4	4	96000	0.0103			O01802_RL7_CAEEL	rpl-7	3	3	92000	0.00157			Q17350_Q17350_CAEEL		1	1	76000	0.00068		Q23571_ODB2_CAEEL	ZK669.4	49.66	6	8	5	5	5	5	270000	260000	260000	260000	1.03846	1	1
	Q18066_DIM_CAEEL	dim-1	4	4	190000	0.0203			P54889_ALH13_CAEEL	alh-13	3	3	53000	0.000905			O17071_PRS10_CAEEL	rpt-4	1	1	22000	0.000194		P48152_RS3_CAEEL	rps-3	27.3	3	3	3	4	9	9	40000	150000	530000	40000	1	3.75	13.25
	P09446_HSP7A_CAEEL	hsp-1	4	4	83000	0.00879			Q1XFY9_Q1XFY9_CAEEL	rps-24	3	3	230000	0.00385			P91913_RLA1_CAEEL	rla-1	1	1	15000	0.000137		Q20363_SIP1_CAEEL	sip-1	17.83	3	3	6	8	6	10	130000	1600000	1300000	130000	1	12.3077	10
	P90901_IFA1_CAEEL	ifa-1	4	4	56000	0.00597			P34496_MTSS1_CAEEL	mtss-1	3	3	390000	0.00666			Q17334_ADH1_CAEEL	sodh-1	1	1	33000	0.00029		P46561_ATPB_CAEEL	atp-2	57.49	2	2	7	9	5	6	7300	160000	220000	7300	1	21.9178	30.137
	Q10013_SMD1_CAEEL	snr-3	3	7	280000	0.03			O45734_O45734_CAEEL	cpl-1	3	3	96000	0.00163			P10771_H11_CAEEL	his-24	1	1	40000	0.000354		L8E6J9_L8E6J9_CAEEL	CELE_T23E7.2	94.17	7	8	7	7	2	2	100000	150000	73000	73000	1.36986	2.05479	1
	O44145_O44145_CAEEL	perm-2	3	6	370000	0.0397			Q23027_INX5_CAEEL	inx-5	3	3	67000	0.00113			Q5WRN9_Q5WRN9_CAEEL	clec-184	1	1	2400000	0.021		Q9XXK1_ATPA_CAEEL	H28O16.1	57.75	5	5	6	6	5	5	100000	290000	340000	100000	1	2.9	3.4
	O18240_O18240_CAEEL	rps-18	3	5	150000	0.0156			P91128_RL13_CAEEL	rpl-13	3	3	170000	0.00283			P27639_IF4A_CAEEL	inf-1	1	1	42000	0.000375		P50140_CH60_CAEEL	hsp-60	60.06	3	3	6	9	3	3	36000	260000	110000	36000	1	7.22222	3.05556
	Q09250_SAP18_CAEEL	C16C10.4	3	4	130000	0.0134			Q95Y72_DSS1_CAEEL	dss-1	2	3	170000	0.00287			P49197_RS21_CAEEL	rps-21	1	1	60000	0.000535		Q95QM8_Q95QM8_CAEEL	gfat-1	79.49	8	10	3	3	2	2	370000	59000	70000	59000	6.27119	1	1.18644
	Q21568_NH2L1_CAEEL	M28.5	3	4	290000	0.0313			P54812_TERA2_CAEEL	cdc-48.2	2	3	47000	0.000795			Q9N4H7_Q9N4H7_CAEEL	copa-1	1	1	4400	3.95e-05		Q8I7K5_Q8I7K5_CAEEL	nono-1	41.89	0	0	8	14	0	0	0	1500000	0	1500000	0	1	0
	Q18688_HSP90_CAEEL	daf-21	3	4	82000	0.00877			Q09610_LEC8_CAEEL	lec-8	2	3	3200000	0.0543			O01836_GLH3_CAEEL	glh-3	1	1	42000	0.000371		O02640_MDHM_CAEEL	mdh-2	35.1	8	11	2	2	0	0	350000	56000	0	56000	6.25	1	0
	P52821_RS25_CAEEL	rps-25	3	4	140000	0.0149			P41988_TCPA_CAEEL	cct-1	2	3	22000	0.00037			P52275_TBB2_CAEEL	tbb-2	1	1	23000	0.000208		Q20748_ATAD3_CAEEL	atad-3	67.11	8	8	4	4	0	0	120000	75000	0	75000	1.6	1	0
	Q9NEW6_RSP3_CAEEL	rsp-3	3	4	170000	0.0179			Q21443_LMN1_CAEEL	lmn-1	2	3	45000	0.000767			I2HAJ2_I2HAJ2_CAEEL	rpl-30	1	1	82000	0.000729		P55155_VIT1_CAEEL	vit-1	187.95	0	0	6	6	5	5	0	180000	200000	180000	0	1	1.11111
	Q22508_Q22508_CAEEL	tag-18	3	4	92000	0.00977			Q18074_Q18074_CAEEL	C18B2.3	2	2	880000	0.015			Q7JNG1_Q7JNG1_CAEEL	atp-3	1	1	14000	0.000124		Q21215_GBLP_CAEEL	rack-1	35.81	2	2	3	3	5	5	100000	150000	310000	100000	1	1.5	3.1
	P12845_MYO2_CAEEL	myo-2	3	3	140000	0.0153			O44480_RL18A_CAEEL	rpl-20	2	2	69000	0.00118			G5EEV5_G5EEV5_CAEEL	pud-3	1	1	36000	0.000323		Q19782_IFD2_CAEEL	ifd-2	51.55	8	9	0	0	0	0	260000	0	0	260000	1	0	0
	P50140_CH60_CAEEL	hsp-60	3	3	36000	0.00386			P48154_RS3A_CAEEL	rps-1	2	2	71000	0.0012			Q21166_SUR5_CAEEL	sur-5	1	1	45000	0.000399		P27420_HSP7C_CAEEL	hsp-3	72.98	4	5	4	5	6	7	93000	460000	1400000	93000	1	4.94624	15.0538
	Q18943_Q18943_CAEEL	CELE_D1054.10	3	3	91000	0.00971			O01504_RLA2_CAEEL	rla-2	2	2	110000	0.00184			P49196_RS12_CAEEL	rps-12	1	1	160000	0.00144		Q9XTT9_Q9XTT9_CAEEL	rpt-6	46.22	0	0	7	13	0	0	0	1600000	0	1600000	0	1	0
	Q09248_DCTN2_CAEEL	dnc-2	3	3	67000	0.00709			P34255_YKA3_CAEEL	B0303.3	2	2	65000	0.00111			P91914_RL27_CAEEL	rpl-27	1	1	160000	0.00146		P40614_MPCP_CAEEL	F01G4.6	36.65	2	2	3	3	7	7	61000	160000	450000	61000	1	2.62295	7.37705
	O45599_O45599_CAEEL	cbd-1	3	3	100000	0.0111			B3GWB2_B3GWB2_CAEEL	vgln-1	2	2	33000	0.000557			Q22054_RS16_CAEEL	rps-16	1	1	180000	0.00164		Q21559_Q21559_CAEEL	aly-3	25.68	0	0	7	11	0	0	0	750000	0	750000	0	1	0
	Q966C6_RL7A_CAEEL	rpl-7A	3	3	73000	0.00775			O02141_O02141_CAEEL	C46G7.2	2	2	76000	0.00129			Q95XQ8_Q95XQ8_CAEEL	mcm-4	1	1	15000	0.000132		Q18066_DIM_CAEEL	dim-1	71.8	4	4	5	5	1	1	190000	260000	75000	75000	2.53333	3.46667	1
	P48152_RS3_CAEEL	rps-3	3	3	40000	0.00421			C0Z1Y9_C0Z1Y9_CAEEL	CELE_F40G9.17	2	2	90000	0.00154			Q20206_Q20206_CAEEL	rps-11	1	1	53000	0.000471		Q09444_UBH4_CAEEL	ubh-4	37.1	0	0	7	8	0	0	0	830000	0	830000	0	1	0
	Q8MXD9_Q8MXD9_CAEEL	CELE_E02D9.1	3	3	160000	0.0174			Q9N4A7_SEC13_CAEEL	npp-20	2	2	26000	0.000448			P53596_SUCA_CAEEL	C05G5.4	1	1	34000	0.000306		Q22100_THILH_CAEEL	kat-1	42.42	0	0	7	7	0	0	0	220000	0	220000	0	1	0
	Q20363_SIP1_CAEEL	sip-1	3	3	130000	0.0141			Q86S66_NACA_CAEEL	icd-2	2	2	71000	0.00121			P47208_TCPD_CAEEL	cct-4	1	1	20000	0.000176		O76447_O76447_CAEEL	hcp-1	166.66	0	0	7	7	0	0	0	150000	0	150000	0	1	0
	Q9XW17_Q9XW17_CAEEL	car-1	3	3	130000	0.0137			P53596_SUCA_CAEEL	C05G5.4	2	2	30000	0.00051			Q9TZ69_Q9TZ69_CAEEL	ubc-20	1	1	170000	0.00151		G5EFU2_G5EFU2_CAEEL	ant-1.4	34.33	4	4	4	4	6	6	330000	320000	1200000	320000	1.03125	1	3.75
	P53014_MLE_CAEEL	mlc-3	3	3	120000	0.0133			P48158_RL23_CAEEL	rpl-23	2	2	120000	0.00208			O17683_NH167_CAEEL	nhr-167	1	1	420000	0.00376		Q94416_Q94416_CAEEL	CELE_ZK858.7	49.07	2	3	6	9	0	0	27000	660000	0	27000	1	24.4444	0
	Q9XWT3_Q9XWT3_CAEEL	CELE_Y62H9A.6	3	3	140000	0.0152			Q22006_PRO1_CAEEL	pro-1	2	2	17000	0.000297			Q9BKX2_Q9BKX2_CAEEL	CELE_Y22D7AR.2	1	1	57000	0.000503		Q20228_RS9_CAEEL	rps-9	21.94	5	5	3	3	4	4	110000	97000	390000	97000	1.13402	1	4.02062
	KACB_RABIT		2	9	7600000	0.81			O18650_RS19_CAEEL	rps-19	2	2	110000	0.00182			Q8MXF1_Q8MXF1_CAEEL	CELE_F56F11.4	1	1	20000	0.000174		P48156_RS8_CAEEL	rps-8	23.74	2	2	3	3	6	6	55000	150000	530000	55000	1	2.72727	9.63636
	KAC4_RABIT		2	6	8500000	0.91			I2HAJ2_I2HAJ2_CAEEL	rpl-30	2	2	71000	0.0012			Q9N5K1_Q9N5K1_CAEEL	sacy-1	18	23	1700000	0.0152		P29691_EF2_CAEEL	eef-2	94.74	2	2	4	4	3	3	24000	110000	120000	24000	1	4.58333	5
	Q18409_RSP6_CAEEL	rsp-6	2	3	250000	0.0262			Q20206_Q20206_CAEEL	rps-11	2	2	42000	0.000721			P18948_VIT6_CAEEL	vit-6	17	20	1200000	0.011		O02056_RL4_CAEEL	rpl-4	38.64	1	1	0	0	6	6	22000	0	320000	22000	1	0	14.5455
	G5EDV3_G5EDV3_CAEEL	cey-4	2	3	23000	0.00249			Q9XUW5_Q9XUW5_CAEEL	ddx-17	2	2	20000	0.000337			P02566_MYO4_CAEEL	unc-54	17	18	820000	0.00732		Q9TZL8_PFKA1_CAEEL	pfk-1	89.68	6	6	1	1	0	0	85000	21000	0	21000	4.04762	1	0
	Q09958_EBP2_CAEEL	C18A3.3	2	3	190000	0.0203			P02567_MYO1_CAEEL	myo-1	2	2	52000	0.000878			P09446_HSP7A_CAEEL	hsp-1	17	18	3400000	0.0305		P17329_G3P2_CAEEL	gpd-2	36.43	0	0	6	7	0	0	0	240000	0	240000	0	1	0
	H2L0I2_H2L0I2_CAEEL	lfi-1	2	3	71000	0.00754			G5EBW5_G5EBW5_CAEEL	fecl-1	1	2	12000	0.0002			Q21276_YZVL_CAEEL	K07C5.4	16	17	3300000	0.029		Q93572_RLA0_CAEEL	rpa-0	33.75	2	2	4	4	5	6	15000	250000	510000	15000	1	16.6667	34
	Q9BL19_RL17_CAEEL	rpl-17	2	3	66000	0.00703			O44400_F37C4_CAEEL	F37C4.5	1	2	36000	0.000606			Q9N4J2_VIT3_CAEEL	vit-3	15	18	800000	0.00714		P47991_RL6_CAEEL	rpl-6	24.3	2	3	3	4	5	5	130000	280000	580000	130000	1	2.15385	4.46154
	P12456_TBB1_CAEEL	mec-7	2	3	49000	0.00522			P91917_OLA1_CAEEL	ola-1	1	2	58000	0.000993			Q22053_FBRL_CAEEL	fib-1	13	18	3900000	0.035		G3MU69_G3MU69_CAEEL	ant-1.1	26.84	0	0	3	6	4	6	0	170000	340000	170000	0	1	2
	P62784_H4_CAEEL	his-1	2	3	170000	0.0184			P10771_H11_CAEEL	his-24	1	2	83000	0.00141			P05690_VIT2_CAEEL	vit-2	13	16	940000	0.00834		P51403_RS2_CAEEL	rps-2	28.94	5	6	2	3	3	3	140000	140000	230000	140000	1	1	1.64286
	Q965K5_Q965K5_CAEEL	dnc-3	2	3	36000	0.00381			O16299_FIGL1_CAEEL	figl-1	1	2	820000	0.0139			Q9N3S4_Q9N3S4_CAEEL	rnp-6	10	12	1400000	0.0128		Q8MXD9_Q8MXD9_CAEEL	CELE_E02D9.1	33.14	3	3	3	3	4	4	160000	360000	310000	160000	1	2.25	1.9375
	P47991_RL6_CAEEL	rpl-6	2	3	130000	0.0134			Q22747_Q22747_CAEEL	samp-1	1	2	220000	0.00379			Q9N5S7_Q9N5S7_CAEEL	CELE_F49H12.5	10	11	1800000	0.0156		Q20476_Q20476_CAEEL	CELE_F46G10.1	20.36	4	4	3	3	2	2	190000	130000	120000	120000	1.58333	1.08333	1
	Q94416_Q94416_CAEEL	CELE_ZK858.7	2	3	27000	0.00288			Q19579_Q19579_CAEEL	pab-2	1	1	23000	0.000395			O45012_O45012_CAEEL	nol-5	9	12	770000	0.00682		P52275_TBB2_CAEEL	tbb-2	50.31	0	0	5	6	1	1	0	110000	23000	23000	0	4.78261	1
	Q09501_IFP1_CAEEL	ifp-1	2	3	30000	0.00324			Q9U1X9_Q9U1X9_CAEEL	rla-2	1	1	69000	0.00118			H2KYR1_H2KYR1_CAEEL	vig-1	9	12	980000	0.00874		Q20058_Q20058_CAEEL	CELE_F35G12.12	55.8	0	0	5	6	0	0	0	140000	0	140000	0	1	0
	O45946_RL18_CAEEL	rpl-18	2	2	38000	0.00402			Q9TZQ3_PGL1_CAEEL	pgl-1	1	1	13000	0.000226			P18334_CSK2A_CAEEL	kin-3	9	10	690000	0.00618		P90901_IFA1_CAEEL	ifa-1	66.49	4	4	2	2	0	0	56000	15000	0	15000	3.73333	1	0
	P48156_RS8_CAEEL	rps-8	2	2	55000	0.00584			Q95ZQ5_Q95ZQ5_CAEEL	CELE_R186.7	1	1	3800	6.4e-05			Q18688_HSP90_CAEEL	daf-21	9	10	640000	0.0057		Q09289_ADRM1_CAEEL	C56G2.7	39.75	0	0	5	5	0	0	0	1000000	0	1000000	0	1	0
	O45499_RS26_CAEEL	rps-26	2	2	200000	0.0213			Q9U2A8_RL37A_CAEEL	rpl-43	1	1	35000	0.000594			P48152_RS3_CAEEL	rps-3	9	9	530000	0.00469		B2FDA8_SMC3_CAEEL	smc-3	146.43	5	5	0	0	0	0	66000	0	0	66000	1	0	0
	Q95Q06_Q95Q06_CAEEL	CELE_Y66D12A.8	2	2	32000	0.00342			Q10021_RSP5_CAEEL	rsp-5	1	1	99000	0.00168			P53013_EF1A_CAEEL	eft-3	8	11	3800000	0.0334		Q966E7_Q966E7_CAEEL	Y104H12D.3	68.09	5	5	0	0	0	0	160000	0	0	160000	1	0	0
	Q9XVE9_Q9XVE9_CAEEL	rpl-14	2	2	95000	0.0101			Q95Y90_RL9_CAEEL	rpl-9	1	1	22000	0.000376			Q18599_Q18599_CAEEL	acer-1	8	9	430000	0.0038		O62213_O62213_CAEEL	cey-1	21.34	4	4	4	4	4	4	190000	200000	340000	190000	1	1.05263	1.78947
	O45148_O45148_CAEEL	dlst-1	2	2	43000	0.00454			Q20306_Q20306_CAEEL	abcf-3	1	1	13000	0.000214			Q9N3X2_RS4_CAEEL	rps-4	8	9	970000	0.00859		Q21568_NH2L1_CAEEL	M28.5	13.99	3	4	2	3	3	5	290000	360000	1000000	290000	1	1.24138	3.44828
	P40614_MPCP_CAEEL	F01G4.6	2	2	61000	0.00645			P90790_P90790_CAEEL	CELE_D2030.3	1	1	10000	0.000173			Q8MXS6_Q8MXS6_CAEEL	CELE_Y55F3AM.3	8	8	450000	0.004		O18240_O18240_CAEEL	rps-18	17.76	3	5	3	4	3	3	150000	210000	280000	150000	1	1.4	1.86667
	B7WN95_B7WN95_CAEEL	rpl-32	2	2	37000	0.00397			Q17832_Q17832_CAEEL	vgln-1	1	1	8600	0.000146			P40614_MPCP_CAEEL	F01G4.6	7	7	450000	0.004		Q9NEW6_RSP3_CAEEL	rsp-3	28.66	3	4	4	4	2	3	170000	300000	180000	170000	1	1.76471	1.05882
	P37806_UNC87_CAEEL	unc-87	2	2	18000	0.00187			Q02335_YOL8_CAEEL	ZK370.8	1	1	12000	0.000209			Q20363_SIP1_CAEEL	sip-1	6	10	1300000	0.0114		Q22508_Q22508_CAEEL	tag-18	24.41	3	4	4	4	3	3	92000	120000	190000	92000	1	1.30435	2.06522
	Q7K798_Q7K798_CAEEL	pab-1	2	2	27000	0.00292			O45713_O45713_CAEEL	CELE_R09B3.3	1	1	14000	0.000242			P27420_HSP7C_CAEEL	hsp-3	6	7	1400000	0.0126		Q7K798_Q7K798_CAEEL	pab-1	64.73	2	2	4	5	3	3	27000	190000	140000	27000	1	7.03704	5.18519
	Q22993_Q22993_CAEEL	pmt-2	2	2	39000	0.00413			P34662_RL35_CAEEL	rpl-35	1	1	210000	0.00357			P48156_RS8_CAEEL	rps-8	6	6	530000	0.00469		P49632_RL40_CAEEL	ubq-2	14.64	1	1	4	5	3	4	84000	350000	1000000	84000	1	4.16667	11.9048
	O45815_O45815_CAEEL	act-5	2	2	68000	0.00722			Q18947_Q18947_CAEEL	CELE_D1054.11	1	1	19000	0.000326			G5EFU2_G5EFU2_CAEEL	ant-1.4	6	6	1200000	0.0105		Q9XXD4_NHP2_CAEEL	Y48A6B.3	18.08	4	5	3	3	2	2	230000	130000	180000	130000	1.76923	1	1.38462
	Q86CZ9_Q86CZ9_CAEEL	ant-1.1	2	2	360000	0.0379			Q94392_NSF_CAEEL	nsf-1	1	1	37000	0.00063			O02056_RL4_CAEEL	rpl-4	6	6	320000	0.00283		Q9XW17_Q9XW17_CAEEL	car-1	37.59	3	3	4	4	3	3	130000	200000	170000	130000	1	1.53846	1.30769
	Q9XTU6_RUXE_CAEEL	snr-6	2	2	63000	0.00669			Q9XWI6_EIF3B_CAEEL	eif-3.B	1	1	21000	0.000362			Q93572_RLA0_CAEEL	rpa-0	5	6	510000	0.00458		O61742_O61742_CAEEL	rpn-10	37.32	0	0	4	9	0	0	0	440000	0	440000	0	1	0
	Q9NA74_Q9NA74_CAEEL	CELE_Y57A10A.26	2	2	47000	0.00501			Q9N358_TCPQ_CAEEL	cct-8	1	1	23000	0.000396			P46561_ATPB_CAEEL	atp-2	5	6	220000	0.00192		O44144_O44144_CAEEL	perm-4	34.94	4	5	2	2	2	2	370000	150000	170000	150000	2.46667	1	1.13333
	Q21215_GBLP_CAEEL	rack-1	2	2	100000	0.0108			Q18076_Q18076_CAEEL	C18B2.5	1	1	9800	0.000166			P10984_ACT2_CAEEL	act-2	5	6	500000	0.00443		P52819_RL22_CAEEL	rpl-22	14.94	4	4	3	3	2	2	160000	260000	250000	160000	1	1.625	1.5625
	Q9XU97_Q9XU97_CAEEL	CELE_F44E5.1	2	2	52000	0.00551			Q94300_RL11_CAEEL	rpl-11.1	1	1	13000	0.000217			Q9XXK1_ATPA_CAEEL	H28O16.1	5	5	340000	0.00299		Q23312_RS7_CAEEL	rps-7	22.04	0	0	3	4	4	5	0	140000	230000	140000	0	1	1.64286
	Q93572_RLA0_CAEEL	rpa-0	2	2	15000	0.00162			P27639_IF4A_CAEEL	inf-1	1	1	25000	0.000431			P47991_RL6_CAEEL	rpl-6	5	5	580000	0.00516		Q9N4I4_RL10A_CAEEL	rpl-10a	24.12	0	0	4	4	4	5	0	160000	450000	160000	0	1	2.8125
	Q9XVR8_NOP10_CAEEL	nola-3	2	2	160000	0.0173			Q21481_Q21481_CAEEL	dhs-28	1	1	19000	0.000331			Q23571_ODB2_CAEEL	ZK669.4	5	5	260000	0.00233		P51404_RS13_CAEEL	rps-13	17.31	1	1	2	2	3	5	64000	59000	710000	59000	1.08475	1	12.0339
	H2L297_H2L297_CAEEL	CELE_F40F8.11	2	2	26000	0.00272			Q9BKU4_PHB1_CAEEL	phb-1	1	1	7500	0.000128			Q21215_GBLP_CAEEL	rack-1	5	5	310000	0.00274		P53588_SUCB1_CAEEL	F47B10.1	47.39	1	1	4	5	2	2	8200	170000	120000	8200	1	20.7317	14.6341
	Q9GYT0_Q9GYT0_CAEEL	ech-1.2	2	2	18000	0.00194			G5EGS3_G5EGS3_CAEEL	klp-12	1	1	14000	0.000232			O62213_O62213_CAEEL	cey-1	4	4	340000	0.00299		Q9XWT3_Q9XWT3_CAEEL	CELE_Y62H9A.6	19.52	3	3	4	4	1	1	140000	260000	200000	140000	1	1.85714	1.42857
	Q21067_IFC2_CAEEL	ifc-2	2	2	47000	0.00501			G4SF15_G4SF15_CAEEL	Y39G10AR.9	1	1	23000	0.000392			Q8MXD9_Q8MXD9_CAEEL	CELE_E02D9.1	4	4	310000	0.00278		P12845_MYO2_CAEEL	myo-2	222.91	3	3	2	2	2	2	140000	74000	96000	74000	1.89189	1	1.2973
	P29691_EF2_CAEEL	eef-2	2	2	24000	0.00256			Q65XX1_Q65XX1_CAEEL	vbh-1	1	1	15000	0.000254			Q20228_RS9_CAEEL	rps-9	4	4	390000	0.0035		Q17340_Q17340_CAEEL		61.05	0	0	3	4	2	3	0	120000	140000	120000	0	1	1.16667
	O44503_O44503_CAEEL	CELE_R02D3.1	2	2	24000	0.00259			Q20660_Q20660_CAEEL	hsp-17	1	1	17000	0.000293			Q21568_NH2L1_CAEEL	M28.5	3	5	1000000	0.00895		O01802_RL7_CAEEL	rpl-7	28.11	0	0	3	3	4	4	0	92000	230000	92000	0	1	2.5
	Q09584_Q09584_CAEEL	rnp-7	2	2	32000	0.00338			Q21166_SUR5_CAEEL	sur-5	1	1	21000	0.000355			P51404_RS13_CAEEL	rps-13	3	5	710000	0.00634		Q27527_ENO_CAEEL	enol-1	46.59	0	0	3	4	2	3	0	85000	32000	32000	0	2.65625	1
	P46561_ATPB_CAEEL	atp-2	2	2	7300	0.000778			P34475_TBG_CAEEL	tbg-1	1	1	18000	0.000304			P49632_RL40_CAEEL	ubq-2	3	4	1000000	0.00908		IGH1M_MOUSE	Ighg1	43.36	0	0	0	0	4	7	0	0	4700000	4700000	0	0	1
	O01159_RSP7_CAEEL	rsp-7	2	2	50000	0.0053			A3QMC5_A3QMC5_CAEEL	rpl-34	1	1	67000	0.00114			O44145_O44145_CAEEL	perm-2	3	4	160000	0.00144		I2HAA6_I2HAA6_CAEEL	unc-68	612.42	4	7	0	0	0	0	44000	0	0	44000	1	0	0
	Q23120_RSP2_CAEEL	rsp-2	2	2	100000	0.0108			Q9U252_Q9U252_CAEEL	rsy-1	1	1	34000	0.000571			O01692_RS17_CAEEL	rps-17	3	4	190000	0.00172		O01789_SMC1_CAEEL	him-1	144.13	4	6	0	0	0	0	57000	0	0	57000	1	0	0
	O44772_O44772_CAEEL	CELE_K04F10.7	1	3	39000	0.00413			P41932_14331_CAEEL	par-5	1	1	23000	0.000385			P91156_P91156_CAEEL	acin-1	3	4	180000	0.00156		IGKC_MOUSE		11.77	0	0	0	0	4	6	0	0	2600000	2600000	0	0	1
	Q09602_CEH62_CAEEL	ceh-62	1	3	140000	0.0147			P49181_RL36_CAEEL	rpl-36	1	1	100000	0.0017			P46769_RSSA_CAEEL	rps-0	3	4	260000	0.00234		Q19289_IFB1_CAEEL	ifb-1	67.11	4	4	2	2	0	0	96000	57000	0	57000	1.68421	1	0
	Q09511_RSP4_CAEEL	rsp-4	1	2	56000	0.00592			Q18990_Q18990_CAEEL	pyr-1	1	1	7900	0.000135			O17919_DKC1_CAEEL	K01G5.5	3	4	160000	0.0014		Q18739_Q18739_CAEEL	C50F4.1	41.59	4	4	2	2	0	0	87000	47000	0	47000	1.85106	1	0
	P06125_VIT5_CAEEL	vit-5	1	2	9400	0.001			Q21824_TDX1_CAEEL	prdx-3	1	1	46000	0.000776			B7WN95_B7WN95_CAEEL	rpl-32	3	4	390000	0.00351		P55326_YZG1_CAEEL	F13E6.1	21.27	4	5	0	0	0	0	200000	0	0	200000	1	0	0
	V6CKR1_V6CKR1_CAEEL	icd-2	1	2	17000	0.00184			Q966F4_Q966F4_CAEEL	CELE_T13G4.5	1	1	37000	0.000631			O01869_O01869_CAEEL	rps-10	3	3	320000	0.00282		G5EGR8_G5EGR8_CAEEL	CELE_W02A11.1	34.32	0	0	4	4	0	0	0	250000	0	250000	0	1	0
	Q09508_SDHA_CAEEL	sdha-1	1	2	8300	0.000884			Q9BKU5_Q9BKU5_CAEEL	CELE_Y37E3.8	1	1	35000	0.000598			O18240_O18240_CAEEL	rps-18	3	3	280000	0.00251		O01634_INX12_CAEEL	inx-12	47.06	0	0	4	4	0	0	0	220000	0	220000	0	1	0
	P0DM42_ACT3_CAEEL	act-3	1	2	69000	0.00735			Q94273_Q94273_CAEEL	grl-6	1	1	130000	0.00224			Q7K798_Q7K798_CAEEL	pab-1	3	3	140000	0.00122		Q27249_TPM3_CAEEL	lev-11	29.61	0	0	4	4	0	0	0	160000	0	160000	0	1	0
	P27604_SAHH_CAEEL	ahcy-1	1	2	22000	0.0023			Q23236_NDX3_CAEEL	ndx-3	1	1	13000	0.000215			P52821_RS25_CAEEL	rps-25	3	3	430000	0.00384		Q9U2H9_EF1B2_CAEEL	eef-1B.2	28.16	0	0	4	4	0	0	0	110000	0	110000	0	1	0
	O45924_ODBA_CAEEL	Y39E4A.3	1	2	10000	0.00107			Q23545_Q23545_CAEEL	CELE_ZK596.1	1	1	400000	0.00684			P50140_CH60_CAEEL	hsp-60	3	3	110000	0.001		P49180_RL35A_CAEEL	rpl-33	13.76	0	0	0	0	4	4	0	0	250000	250000	0	0	1
	G5ECU1_SKR1_CAEEL	skr-1	1	2	20000	0.00213			P49196_RS12_CAEEL	rps-12	1	1	75000	0.00128			Q19286_IFB2_CAEEL	ifb-2	3	3	83000	0.000741		Q10013_SMD1_CAEEL	snr-3	13.62	3	7	2	6	2	5	280000	280000	330000	280000	1	1	1.17857
	Q9NEN6_RS6_CAEEL	rps-6	1	2	36000	0.00383			Q21480_Q21480_CAEEL	atg-2	1	1	13000	0.00022			P51403_RS2_CAEEL	rps-2	3	3	230000	0.00202		O44145_O44145_CAEEL	perm-2	22.44	3	6	2	4	3	4	370000	200000	160000	160000	2.3125	1.25	1
	V6CJI0_V6CJI0_CAEEL	CELE_F42C5.4	1	2	130000	0.0135			O76449_O76449_CAEEL	CELE_ZK1055.7	1	1	22000	0.000367			P29691_EF2_CAEEL	eef-2	3	3	120000	0.00105		P52821_RS25_CAEEL	rps-25	12.9	3	4	3	4	3	3	140000	250000	430000	140000	1	1.78571	3.07143
	V6CLC9_V6CLC9_CAEEL	deps-1	1	2	44000	0.00471			Q22054_RS16_CAEEL	rps-16	1	1	71000	0.00121			Q9XW17_Q9XW17_CAEEL	car-1	3	3	170000	0.00155		O45599_O45599_CAEEL	cbd-1	144.1	3	3	2	2	2	3	100000	71000	180000	71000	1.40845	1	2.53521
	Q27894_H2B2_CAEEL	his-4	1	2	280000	0.0297			Q22674_Q22674_CAEEL	CELE_T22C8.1	1	1	63000	0.00107			Q22508_Q22508_CAEEL	tag-18	3	3	190000	0.00167		Q966C6_RL7A_CAEEL	rpl-7A	30.16	3	3	2	2	2	2	73000	140000	280000	73000	1	1.91781	3.83562
	Q9XTZ2_Q9XTZ2_CAEEL	rsp-8	1	1	11000	0.00112			O18239_O18239_CAEEL	sec-61	1	1	34000	0.000575			Q10013_SMD1_CAEEL	snr-3	2	5	330000	0.00291		O01869_O01869_CAEEL	rps-10	16.86	1	1	2	3	3	3	11000	160000	320000	11000	1	14.5455	29.0909
	Q23258_Q23258_CAEEL	CELE_ZC373.2	1	1	9200	0.000979			Q23670_TOP2_CAEEL	K12D12.1	1	1	17000	0.000284			O45946_RL18_CAEEL	rpl-18	2	3	150000	0.0013		P46769_RSSA_CAEEL	rps-0	30.68	1	1	2	2	3	4	8300	99000	260000	8300	1	11.9277	31.3253
	Q17348_SMD3_CAEEL	snr-1	1	1	7900	0.000837			P91914_RL27_CAEEL	rpl-27	1	1	63000	0.00107			Q9N3S3_Q9N3S3_CAEEL	rnp-6	2	3	140000	0.00127		O17919_DKC1_CAEEL	K01G5.5	50.18	1	1	2	2	3	4	13000	38000	160000	13000	1	2.92308	12.3077
	Q9N3S3_Q9N3S3_CAEEL	rnp-6	1	1	27000	0.00285			G5EEV5_G5EEV5_CAEEL	pud-3	1	1	18000	0.000312			O45599_O45599_CAEEL	cbd-1	2	3	180000	0.00158		B7WN95_B7WN95_CAEEL	rpl-32	9.09	2	2	1	1	3	4	37000	20000	390000	20000	1.85	1	19.5
	P46769_RSSA_CAEEL	rps-0	1	1	8300	0.000878			Q86DC2_Q86DC2_CAEEL	ceh-93	1	1	1100000	0.0182			Q18409_RSP6_CAEEL	rsp-6	2	3	270000	0.0024		Q18943_Q18943_CAEEL	CELE_D1054.10	20.57	3	3	1	1	2	2	91000	36000	80000	36000	2.52778	1	2.22222
	P91156_P91156_CAEEL	acin-1	1	1	33000	0.00347			Q20108_Q20108_CAEEL	CELE_F36H1.3	1	1	38000	0.000645			Q9NEW6_RSP3_CAEEL	rsp-3	2	3	180000	0.00162		P34690_TBA2_CAEEL	tba-2	49.88	0	0	3	3	3	3	0	93000	130000	93000	0	1	1.39785
	O01868_RL24_CAEEL	rpl-24.1	1	1	23000	0.00241			O17117_O17117_CAEEL	CELE_M151.4	1	1	44000	0.00074			A0A0K3AUJ9_A0A0K3AUJ9_CAEEL	prdx-2	2	3	150000	0.00131		G5EDV3_G5EDV3_CAEEL	cey-4	32.4	2	3	2	2	1	1	23000	74000	53000	23000	1	3.21739	2.30435
	Q19699_Q19699_CAEEL	gfat-2	1	1	6700	0.000711			G5EE90_G5EE90_CAEEL	CELE_F09B9.4	1	1	20000	0.000346			Q20647_R23A2_CAEEL	rpl-25.2	2	2	230000	0.00202		Q09250_SAP18_CAEEL	C16C10.4	18.96	3	4	1	1	1	1	130000	46000	98000	46000	2.82609	1	2.13043
	P51404_RS13_CAEEL	rps-13	1	1	64000	0.00682			C1P655_C1P655_CAEEL	CELE_T28F3.5	1	1	35000	0.000593			Q18943_Q18943_CAEEL	CELE_D1054.10	2	2	80000	0.000708		P91156_P91156_CAEEL	acin-1	65.46	1	1	1	1	3	4	33000	21000	180000	21000	1.57143	1	8.57143
	Q21832_Q21832_CAEEL	rnp-4	1	1	10000	0.0011			O44952_LONM_CAEEL	C34B2.6	1	1	140000	0.00239			Q966C6_RL7A_CAEEL	rpl-7A	2	2	280000	0.00252		O01692_RS17_CAEEL	rps-17	14.93	1	1	1	1	3	4	18000	79000	190000	18000	1	4.38889	10.5556
	Q9TYK1_GAR1_CAEEL	Y66H1A.4	1	1	50000	0.00533			G5ECH9_G5ECH9_CAEEL	CELE_K08D8.6	1	1	15000	0.000263			Q9XVE9_Q9XVE9_CAEEL	rpl-14	2	2	540000	0.00482		Q09958_EBP2_CAEEL	C18A3.3	38.06	2	3	3	3	0	0	190000	220000	0	190000	1	1.15789	0
	O61880_O61880_CAEEL	CELE_F59B1.2	1	1	24000	0.00251			P02566_MYO4_CAEEL	unc-54	24	26	3100000	0.0528			P12845_MYO2_CAEEL	myo-2	2	2	96000	0.000856		P53014_MLE_CAEEL	mlc-3	17.13	3	3	1	2	1	1	120000	61000	32000	32000	3.75	1.90625	1
	Q9UB28_Q9UB28_CAEEL	let-805	1	1	5100	0.00054			P18948_VIT6_CAEEL	vit-6	21	22	930000	0.0158			O45499_RS26_CAEEL	rps-26	2	2	550000	0.00486		P91128_RL13_CAEEL	rpl-13	23.74	0	0	3	3	3	3	0	170000	390000	170000	0	1	2.29412
	O45227_O45227_CAEEL	B0513.4	1	1	26000	0.00276			Q9GZI3_Q9GZI3_CAEEL	pod-2	19	22	910000	0.0155			Q20476_Q20476_CAEEL	CELE_F46G10.1	2	2	120000	0.00108		O01504_RLA2_CAEEL	rla-2	10.81	0	0	2	2	3	3	0	110000	230000	110000	0	1	2.09091
	Q19877_RS23_CAEEL	rps-23	1	1	44000	0.00466			Q9N4J2_VIT3_CAEEL	vit-3	16	18	750000	0.0128			P91306_P91306_CAEEL	cey-2	2	2	45000	0.000396		O45815_O45815_CAEEL	act-5	41.85	2	2	1	1	2	2	68000	63000	100000	63000	1.07937	1	1.5873
	Q9N4G9_RUXG_CAEEL	snr-7	1	1	30000	0.00323			Q21276_YZVL_CAEEL	K07C5.4	15	18	2100000	0.0359			P53588_SUCB1_CAEEL	F47B10.1	2	2	120000	0.00106		P48158_RL23_CAEEL	rpl-23	14.94	0	0	2	2	3	3	0	120000	310000	120000	0	1	2.58333
	Q86S40_ADPGK_CAEEL	C50D2.7	1	1	6500	0.000687			Q22053_FBRL_CAEEL	fib-1	13	17	2600000	0.0438			O44144_O44144_CAEEL	perm-4	2	2	170000	0.00155		Q1XFY9_Q1XFY9_CAEEL	rps-24	14.86	0	0	3	3	2	2	0	230000	360000	230000	0	1	1.56522
	P34600_YO61_CAEEL	ZK1098.1	1	1	20000	0.00214			P05690_VIT2_CAEEL	vit-2	13	16	830000	0.0141			Q86CZ9_Q86CZ9_CAEEL	ant-1.1	2	2	1200000	0.0106		Q09511_RSP4_CAEEL	rsp-4	22.57	1	2	2	2	1	1	56000	50000	23000	23000	2.43478	2.17391	1
	P91306_P91306_CAEEL	cey-2	1	1	7400	0.000786			P09446_HSP7A_CAEEL	hsp-1	13	14	1600000	0.0269			P52819_RL22_CAEEL	rpl-22	2	2	250000	0.00223		P47208_TCPD_CAEEL	cct-4	58.35	0	0	3	4	1	1	0	92000	20000	20000	0	4.6	1
	Q27511_H2AV_CAEEL	htz-1	1	1	170000	0.0177			Q9N5K1_Q9N5K1_CAEEL	sacy-1	11	12	480000	0.00809			O45815_O45815_CAEEL	act-5	2	2	100000	0.000926		P41998_YKC7_CAEEL	B0280.7	38.55	0	0	3	4	0	0	0	260000	0	260000	0	1	0
	P48162_R23A1_CAEEL	rpl-25.1	1	1	9000	0.000958			P53013_EF1A_CAEEL	eft-3	10	14	3500000	0.06			Q9NA74_Q9NA74_CAEEL	CELE_Y57A10A.26	2	2	77000	0.000681		O44887_O44887_CAEEL	inx-13	45.09	0	0	3	4	0	0	0	270000	0	270000	0	1	0
	Q21155_Q21155_CAEEL	rnp-5	1	1	19000	0.00198			Q19286_IFB2_CAEEL	ifb-2	10	11	370000	0.00637			Q9XVR8_NOP10_CAEEL	nola-3	2	2	460000	0.00413		Q19749_ODP2_CAEEL	F23B12.5	53.43	1	1	3	3	0	0	13000	130000	0	13000	1	10	0
	Q23604_Q23604_CAEEL	CELE_ZK813.3	1	1	560000	0.0597			IGHG_RABIT		9	58	570000000	9.61			Q95QM8_Q95QM8_CAEEL	gfat-1	2	2	70000	0.00062		P98080_UCR1_CAEEL	ucr-1	51.7	0	0	3	4	0	0	0	49000	0	49000	0	1	0
	P91918_RSMB_CAEEL	snr-2	1	1	60000	0.00641			P10984_ACT2_CAEEL	act-2	9	12	1100000	0.0188			P61866_RL12_CAEEL	rpl-12	2	2	190000	0.00173		P48154_RS3A_CAEEL	rps-1	28.94	0	0	2	2	2	2	0	71000	150000	71000	0	1	2.11268
	Q9XWS6_Q9XWS6_CAEEL	CELE_Y62H9A.5	1	1	370000	0.0392			Q9N5S7_Q9N5S7_CAEEL	CELE_F49H12.5	9	11	1700000	0.0281			Q27511_H2AV_CAEEL	htz-1	2	2	430000	0.00382		O18239_O18239_CAEEL	sec-61	52.21	0	0	1	1	2	3	0	34000	14000	14000	0	2.42857	1
	P34594_YOD2_CAEEL	ZC262.2	1	1	15000	0.00156			O45012_O45012_CAEEL	nol-5	9	11	550000	0.00931			P12844_MYO3_CAEEL	myo-3	2	2	110000	0.000972		P54412_EF1G_CAEEL	eef-1G	44.36	0	0	3	4	0	0	0	320000	0	320000	0	1	0
	O61235_CATA2_CAEEL	ctl-1	1	1	9500	0.00101			Q9N3X2_RS4_CAEEL	rps-4	9	11	670000	0.0114			Q9XXD4_NHP2_CAEEL	Y48A6B.3	2	2	180000	0.00156		Q9NA74_Q9NA74_CAEEL	CELE_Y57A10A.26	30.71	2	2	0	0	2	2	47000	0	77000	47000	1	0	1.6383
	Q20647_R23A2_CAEEL	rpl-25.2	1	1	23000	0.00248			Q45EJ8_Q45EJ8_CAEEL	lfi-1	9	10	300000	0.00515			Q9XTZ2_Q9XTZ2_CAEEL	rsp-8	2	2	87000	0.00077		G5EFY6_G5EFY6_CAEEL	sec-31	119.53	0	0	3	4	0	0	0	58000	0	58000	0	1	0
	P61866_RL12_CAEEL	rpl-12	1	1	34000	0.00362			H2KYR1_H2KYR1_CAEEL	vig-1	8	9	560000	0.00951			Q9XVF7_RL8_CAEEL	rpl-8	2	2	71000	0.000629		P61866_RL12_CAEEL	rpl-12	17.82	1	1	1	1	2	2	34000	63000	190000	34000	1	1.85294	5.58824
	G5EBF3_G5EBF3_CAEEL	pud-2.1	1	1	40000	0.00429			P12844_MYO3_CAEEL	myo-3	8	9	230000	0.00384			L8E6J9_L8E6J9_CAEEL	CELE_T23E7.2	2	2	73000	0.000645		O18650_RS19_CAEEL	rps-19	16.31	0	0	2	2	2	2	0	110000	230000	110000	0	1	2.09091
	P19625_MLR1_CAEEL	mlc-1	1	1	69000	0.00735			Q8MXS6_Q8MXS6_CAEEL	CELE_Y55F3AM.3	8	8	260000	0.00443			Q9XU97_Q9XU97_CAEEL	CELE_F44E5.1	2	2	88000	0.00078		Q09248_DCTN2_CAEEL	dnc-2	37.13	3	3	0	0	0	0	67000	0	0	67000	1	0	0
	O01692_RS17_CAEEL	rps-17	1	1	18000	0.00189			P46561_ATPB_CAEEL	atp-2	7	9	160000	0.00265			Q19869_RL26_CAEEL	rpl-26	2	2	250000	0.0022		P54889_ALH13_CAEEL	alh-13	86.64	0	0	3	3	0	0	0	53000	0	53000	0	1	0
	Q19749_ODP2_CAEEL	F23B12.5	1	1	13000	0.00133			Q18688_HSP90_CAEEL	daf-21	7	8	330000	0.00555			Q17348_SMD3_CAEEL	snr-1	1	2	52000	0.000466		P34496_MTSS1_CAEEL	mtss-1	19.17	0	0	3	3	0	0	0	390000	0	390000	0	1	0
	O01869_O01869_CAEEL	rps-10	1	1	11000	0.00119			L8E6J9_L8E6J9_CAEEL	CELE_T23E7.2	7	7	150000	0.00247			Q9GZI3_Q9GZI3_CAEEL	pod-2	1	1	18000	0.000164		O45734_O45734_CAEEL	cpl-1	38.09	0	0	3	3	0	0	0	96000	0	96000	0	1	0
	P42168_KC1A_CAEEL	kin-19	1	1	8400	0.000889			Q94416_Q94416_CAEEL	CELE_ZK858.7	6	9	660000	0.0113			Q9BL19_RL17_CAEEL	rpl-17	1	1	48000	0.000424		Q23027_INX5_CAEEL	inx-5	51.11	0	0	3	3	0	0	0	67000	0	67000	0	1	0
	P90900_IFA4_CAEEL	ifa-4	1	1	11000	0.00118			P50140_CH60_CAEEL	hsp-60	6	9	260000	0.00437			G5EDV3_G5EDV3_CAEEL	cey-4	1	1	53000	0.000472		Q23121_RSP1_CAEEL	rsp-1	35.02	0	0	0	0	3	3	0	0	180000	180000	0	0	1
	Q22235_ENPL1_CAEEL	enpl-1	1	1	38000	0.00408			Q20363_SIP1_CAEEL	sip-1	6	8	1600000	0.0281			Q09250_SAP18_CAEEL	C16C10.4	1	1	98000	0.000875		KAC4_RABIT		11.04	2	6	2	14	0	0	8500000	21000000	0	8500000	1	2.47059	0
	Q9U1W1_Q9U1W1_CAEEL	tfg-1	1	1	18000	0.0019			Q9XXK1_ATPA_CAEEL	H28O16.1	6	6	290000	0.00486			O01868_RL24_CAEEL	rpl-24.1	1	1	140000	0.00128		KACB_RABIT		11.27	2	9	2	5	0	0	7600000	2000000	0	2000000	3.8	1	0
	Q9XVF7_RL8_CAEEL	rpl-8	1	1	15000	0.00162			P18334_CSK2A_CAEEL	kin-3	6	6	300000	0.00507			Q18066_DIM_CAEEL	dim-1	1	1	75000	0.000667		Q18409_RSP6_CAEEL	rsp-6	20.47	2	3	2	2	2	3	250000	470000	270000	250000	1	1.88	1.08
	A5Z2W3_A5Z2W3_CAEEL	CELE_R13H4.2	1	1	13000	0.0014			Q23571_ODB2_CAEEL	ZK669.4	5	5	260000	0.00437			Q9TYK1_GAR1_CAEEL	Y66H1A.4	1	1	91000	0.000806		P62784_H4_CAEEL	his-1	11.36	2	3	2	3	1	1	170000	190000	250000	170000	1	1.11765	1.47059
	Q9U332_RL31_CAEEL	rpl-31	1	1	25000	0.00265			Q18599_Q18599_CAEEL	acer-1	5	5	280000	0.00476			Q19877_RS23_CAEEL	rps-23	1	1	180000	0.0016		O45946_RL18_CAEEL	rpl-18	20.98	2	2	1	1	2	3	38000	32000	150000	32000	1.1875	1	4.6875
	Q27873_PIMT_CAEEL	pcm-1	1	1	14000	0.00148			Q18066_DIM_CAEEL	dim-1	5	5	260000	0.00442			Q9N4G9_RUXG_CAEEL	snr-7	1	1	52000	0.000465		Q9XTZ2_Q9XTZ2_CAEEL	rsp-8	32.66	1	1	2	3	2	2	11000	140000	87000	11000	1	12.7273	7.90909
	P90902_P90902_CAEEL	gfi-2	1	1	23000	0.0025			P10567_MYSP_CAEEL	unc-15	5	5	110000	0.00185			P06125_VIT5_CAEEL	vit-5	1	1	10000	8.94e-05		O45499_RS26_CAEEL	rps-26	13.24	2	2	2	2	2	2	200000	260000	550000	200000	1	1.3	2.75
	O02056_RL4_CAEEL	rpl-4	1	1	22000	0.00229			Q7K798_Q7K798_CAEEL	pab-1	4	5	190000	0.0033			Q09511_RSP4_CAEEL	rsp-4	1	1	23000	0.000205		Q9XVE9_Q9XVE9_CAEEL	rpl-14	15.34	2	2	2	2	2	2	95000	280000	540000	95000	1	2.94737	5.68421
	Q95Y04_RS28_CAEEL	rps-28	1	1	12000	0.00132			P27420_HSP7C_CAEEL	hsp-3	4	5	460000	0.0079			Q95Y04_RS28_CAEEL	rps-28	1	1	140000	0.00123		Q20647_R23A2_CAEEL	rpl-25.2	16.27	1	1	2	3	2	2	23000	190000	230000	23000	1	8.26087	10
	O16408_O16408_CAEEL	C36C5.14	1	1	27000	0.00289			P49632_RL40_CAEEL	ubq-2	4	5	350000	0.00595			P48162_R23A1_CAEEL	rpl-25.1	1	1	190000	0.00173		Q86CZ9_Q86CZ9_CAEEL	ant-1.1	13.86	2	2	2	2	2	2	360000	660000	1200000	360000	1	1.83333	3.33333
	P90978_U2AF2_CAEEL	uaf-1	1	1	3600	0.000379			P53588_SUCB1_CAEEL	F47B10.1	4	5	170000	0.00283			O44772_O44772_CAEEL	CELE_K04F10.7	1	1	57000	0.000506		Q9XVR8_NOP10_CAEEL	nola-3	7.53	2	2	2	2	2	2	160000	190000	460000	160000	1	1.1875	2.875
	O16887_YCTG2_CAEEL	C29G2.6	1	1	21000	0.00219			O62213_O62213_CAEEL	cey-1	4	4	200000	0.00333			P62784_H4_CAEEL	his-1	1	1	250000	0.00224		Q9XU97_Q9XU97_CAEEL	CELE_F44E5.1	8.86	2	2	2	2	2	2	52000	62000	88000	52000	1	1.19231	1.69231
	P53588_SUCB1_CAEEL	F47B10.1	1	1	8200	0.000871			Q93572_RLA0_CAEEL	rpa-0	4	4	250000	0.00433			Q22235_ENPL1_CAEEL	enpl-1	1	1	72000	0.000641		Q9BL19_RL17_CAEEL	rpl-17	21.5	2	3	1	1	1	1	66000	24000	48000	24000	2.75	1	2
	Q09533_RL10_CAEEL	rpl-10	1	1	8300	0.00088			P29691_EF2_CAEEL	eef-2	4	4	110000	0.00194			Q9XTU6_RUXE_CAEEL	snr-6	1	1	84000	0.000745		P41988_TCPA_CAEEL	cct-1	58.77	0	0	2	3	1	2	0	22000	13000	13000	0	1.69231	1
	P11141_HSP7F_CAEEL	hsp-6	1	1	6100	0.000645			G5EFU2_G5EFU2_CAEEL	ant-1.4	4	4	320000	0.00545			Q9NEN6_RS6_CAEEL	rps-6	1	1	79000	0.000705		Q9XTU6_RUXE_CAEEL	snr-6	10.6	2	2	2	2	1	1	63000	58000	84000	58000	1.08621	1	1.44828
	O17919_DKC1_CAEEL	K01G5.5	1	1	13000	0.00143			Q9N3S4_Q9N3S4_CAEEL	rnp-6	4	4	660000	0.0113			P91918_RSMB_CAEEL	snr-2	1	1	86000	0.000765		Q18074_Q18074_CAEEL	C18B2.3	26.62	0	0	2	2	1	2	0	880000	78000	78000	0	11.2821	1
	P49632_RL40_CAEEL	ubq-2	1	1	84000	0.00891			Q9NEW6_RSP3_CAEEL	rsp-3	4	4	300000	0.00507			Q86D25_CFA20_CAEEL	C54C6.6	1	1	12000	0.000108		Q9N3S3_Q9N3S3_CAEEL	rnp-6	37.23	1	1	0	0	2	3	27000	0	140000	27000	1	0	5.18519
	Q20806_YXWL_CAEEL	F55C10.4	1	1	130000	0.0142			Q9XW17_Q9XW17_CAEEL	car-1	4	4	200000	0.00338			P53014_MLE_CAEEL	mlc-3	1	1	32000	0.000281		P48162_R23A1_CAEEL	rpl-25.1	16.69	1	1	2	2	1	1	9000	100000	190000	9000	1	11.1111	21.1111
	Q6BEU8_Q6BEU8_CAEEL	CELE_T26C5.3	1	1	27000	0.00292			Q20748_ATAD3_CAEEL	atad-3	4	4	75000	0.00127			O01159_RSP7_CAEEL	rsp-7	1	1	59000	0.000521		O44772_O44772_CAEEL	CELE_K04F10.7	33.63	1	3	0	0	1	1	39000	0	57000	39000	1	0	1.46154
	O44549_O44549_CAEEL	acdh-3	1	1	10000	0.00108			Q22508_Q22508_CAEEL	tag-18	4	4	120000	0.00201			Q18559_Q18559_CAEEL	C41A3.1	1	1	1400000	0.012		P34255_YKA3_CAEEL	B0303.3	47.84	0	0	2	2	2	2	0	65000	89000	65000	0	1	1.36923
	Q9NLD1_Q9NLD1_CAEEL	hrp-2	1	1	12000	0.00127			Q9XWT3_Q9XWT3_CAEEL	CELE_Y62H9A.6	4	4	260000	0.00446			Q9XWT3_Q9XWT3_CAEEL	CELE_Y62H9A.6	1	1	200000	0.00176		Q27511_H2AV_CAEEL	htz-1	14.66	1	1	1	1	2	2	170000	230000	430000	170000	1	1.35294	2.52941
	Q18559_Q18559_CAEEL	C41A3.1	1	1	700000	0.0747			G5EFZ1_GPMI_CAEEL	ipgm-1	3	4	100000	0.00178			Q9NLD1_Q9NLD1_CAEEL	hrp-2	1	1	80000	0.000712		Q9XVF7_RL8_CAEEL	rpl-8	28.19	1	1	1	1	2	2	15000	22000	71000	15000	1	1.46667	4.73333
	O62415_O62415_CAEEL	lys-1	1	1	14000	0.00148			O18240_O18240_CAEEL	rps-18	3	4	210000	0.00361			Q23120_RSP2_CAEEL	rsp-2	1	1	53000	0.000474		A0A0K3AUJ9_A0A0K3AUJ9_CAEEL	prdx-2	22.4	1	1	0	0	2	3	18000	0	150000	18000	1	0	8.33333
	A0A0K3AUJ9_A0A0K3AUJ9_CAEEL	prdx-2	1	1	18000	0.00196			P52821_RS25_CAEEL	rps-25	3	4	250000	0.00417										Q19869_RL26_CAEEL	rpl-26	16.06	1	1	1	1	2	2	19000	73000	250000	19000	1	3.84211	13.1579
	Q21049_LIPA_CAEEL	syd-2	1	1	27000	0.0029			P47991_RL6_CAEEL	rpl-6	3	4	280000	0.00468										Q23120_RSP2_CAEEL	rsp-2	32.4	2	2	1	1	1	1	100000	48000	53000	48000	2.08333	1	1.10417
	Q22482_Q22482_CAEEL	CELE_T14B4.3	1	1	15000	0.00164			P48152_RS3_CAEEL	rps-3	3	4	150000	0.00249										Q27894_H2B2_CAEEL	his-4	13.56	1	2	2	2	0	0	280000	370000	0	280000	1	1.32143	0
	Q18779_SQV7_CAEEL	sqv-7	1	1	190000	0.0204			P48156_RS8_CAEEL	rps-8	3	3	150000	0.0026										Q95Y72_DSS1_CAEEL	dss-1	9.5	0	0	2	3	0	0	0	170000	0	170000	0	1	0
	Q19869_RL26_CAEEL	rpl-26	1	1	19000	0.00201			P52819_RL22_CAEEL	rpl-22	3	3	260000	0.00436										Q95ZQ5_Q95ZQ5_CAEEL	CELE_R186.7	42.43	0	0	1	1	2	2	0	3800	38000	3800	0	1	10
	Q86D25_CFA20_CAEEL	C54C6.6	1	1	8100	0.00086			Q19749_ODP2_CAEEL	F23B12.5	3	3	130000	0.00223										O44480_RL18A_CAEEL	rpl-20	20.95	0	0	2	2	1	1	0	69000	120000	69000	0	1	1.73913
	Q20065_P4HA2_CAEEL	phy-2	1	1	3800	0.00041			Q21215_GBLP_CAEEL	rack-1	3	3	150000	0.0025										Q9N4G9_RUXG_CAEEL	snr-7	8.74	1	1	1	1	1	1	30000	20000	52000	20000	1.5	1	2.6
									Q95QM8_Q95QM8_CAEEL	gfat-1	3	3	59000	0.000999										O61880_O61880_CAEEL	CELE_F59B1.2	17.75	1	1	2	2	0	0	24000	79000	0	24000	1	3.29167	0
									P40614_MPCP_CAEEL	F01G4.6	3	3	160000	0.00272										P54812_TERA2_CAEEL	cdc-48.2	89.58	0	0	2	3	0	0	0	47000	0	47000	0	1	0
									Q9XXD4_NHP2_CAEEL	Y48A6B.3	3	3	130000	0.00226										Q95Y90_RL9_CAEEL	rpl-9	21.49	0	0	1	1	2	2	0	22000	91000	22000	0	1	4.13636
									Q8MXD9_Q8MXD9_CAEEL	CELE_E02D9.1	3	3	360000	0.00606										H2L0I2_H2L0I2_CAEEL	lfi-1	273.71	2	3	0	0	0	0	71000	0	0	71000	1	0	0
									Q20476_Q20476_CAEEL	CELE_F46G10.1	3	3	130000	0.00227										P91306_P91306_CAEEL	cey-2	29.39	1	1	0	0	2	2	7400	0	45000	7400	1	0	6.08108
									Q09958_EBP2_CAEEL	C18A3.3	3	3	220000	0.00369										Q95Q06_Q95Q06_CAEEL	CELE_Y66D12A.8	26.81	2	2	1	1	0	0	32000	24000	0	24000	1.33333	1	0
									Q20228_RS9_CAEEL	rps-9	3	3	97000	0.00166										Q9TZQ3_PGL1_CAEEL	pgl-1	78.41	0	0	1	1	2	2	0	13000	26000	13000	0	1	2
									KAC4_RABIT		2	14	21000000	0.36										P12456_TBB1_CAEEL	mec-7	49.23	2	3	0	0	0	0	49000	0	0	49000	1	0	0
									Q10013_SMD1_CAEEL	snr-3	2	6	280000	0.00479										Q09610_LEC8_CAEEL	lec-8	20.43	0	0	2	3	0	0	0	3200000	0	3200000	0	1	0
									KACB_RABIT		2	5	2000000	0.0344										Q86S66_NACA_CAEEL	icd-2	22.06	0	0	2	2	1	1	0	71000	25000	25000	0	2.84	1
									O44145_O44145_CAEEL	perm-2	2	4	200000	0.00348										Q21443_LMN1_CAEEL	lmn-1	64.05	0	0	2	3	0	0	0	45000	0	45000	0	1	0
									Q9XTZ2_Q9XTZ2_CAEEL	rsp-8	2	3	140000	0.00235										Q9NLD1_Q9NLD1_CAEEL	hrp-2	65.88	1	1	1	1	1	1	12000	14000	80000	12000	1	1.16667	6.66667
									O01869_O01869_CAEEL	rps-10	2	3	160000	0.00266										KV2A7_MOUSE		12.27	0	0	0	0	2	3	0	0	6500000	6500000	0	0	1
									Q21568_NH2L1_CAEEL	M28.5	2	3	360000	0.00605										Q965K5_Q965K5_CAEEL	dnc-3	19.42	2	3	0	0	0	0	36000	0	0	36000	1	0	0
									Q20647_R23A2_CAEEL	rpl-25.2	2	3	190000	0.00331										P53596_SUCA_CAEEL	C05G5.4	33.78	0	0	2	2	1	1	0	30000	34000	30000	0	1	1.13333
									P51403_RS2_CAEEL	rps-2	2	3	140000	0.0023										I2HAJ2_I2HAJ2_CAEEL	rpl-30	10.18	0	0	2	2	1	1	0	71000	82000	71000	0	1	1.15493
									P62784_H4_CAEEL	his-1	2	3	190000	0.00329										Q8WQA8_Q8WQA8_CAEEL	rps-20	13.23	0	0	0	0	2	3	0	0	390000	390000	0	0	1
									O44144_O44144_CAEEL	perm-4	2	2	150000	0.00256										O01159_RSP7_CAEEL	rsp-7	52.65	2	2	0	0	1	1	50000	0	59000	50000	1	0	1.18
									Q18409_RSP6_CAEEL	rsp-6	2	2	470000	0.00791										Q20206_Q20206_CAEEL	rps-11	17.73	0	0	2	2	1	1	0	42000	53000	42000	0	1	1.2619
									G5EDV3_G5EDV3_CAEEL	cey-4	2	2	74000	0.00126										Q09501_IFP1_CAEEL	ifp-1	89	2	3	0	0	0	0	30000	0	0	30000	1	0	0
									Q966C6_RL7A_CAEEL	rpl-7A	2	2	140000	0.00233										P49181_RL36_CAEEL	rpl-36	11.88	0	0	1	1	2	2	0	100000	230000	100000	0	1	2.3
									P48162_R23A1_CAEEL	rpl-25.1	2	2	100000	0.00172										O45148_O45148_CAEEL	dlst-1	49.78	2	2	0	0	0	0	43000	0	0	43000	1	0	0
									O45499_RS26_CAEEL	rps-26	2	2	260000	0.00444										P37806_UNC87_CAEEL	unc-87	62.69	2	2	0	0	0	0	18000	0	0	18000	1	0	0
									Q9XVE9_Q9XVE9_CAEEL	rpl-14	2	2	280000	0.00482										Q22993_Q22993_CAEEL	pmt-2	49.74	2	2	0	0	0	0	39000	0	0	39000	1	0	0
									P12845_MYO2_CAEEL	myo-2	2	2	74000	0.00127										O16303_O16303_CAEEL	dnj-19	47.48	0	0	0	0	2	2	0	0	43000	43000	0	0	1
									O61880_O61880_CAEEL	CELE_F59B1.2	2	2	79000	0.00135										P27639_IF4A_CAEEL	inf-1	45.38	0	0	1	1	1	1	0	25000	42000	25000	0	1	1.68
									O45599_O45599_CAEEL	cbd-1	2	2	71000	0.00121										Q95XJ0_Q95XJ0_CAEEL	CELE_Y69A2AR.18	32.36	0	0	0	0	2	2	0	0	71000	71000	0	0	1
									P51404_RS13_CAEEL	rps-13	2	2	59000	0.00101										B3GWB2_B3GWB2_CAEEL	vgln-1	101.76	0	0	2	2	0	0	0	33000	0	33000	0	1	0
									P90901_IFA1_CAEEL	ifa-1	2	2	15000	0.000256										Q9XVP0_RS15_CAEEL	rps-15	17.23	0	0	0	0	2	2	0	0	100000	100000	0	0	1
									Q19289_IFB1_CAEEL	ifb-1	2	2	57000	0.000974										A8WIR1_A8WIR1_CAEEL	rps-22	11.54	0	0	0	0	2	2	0	0	220000	220000	0	0	1
									Q86CZ9_Q86CZ9_CAEEL	ant-1.1	2	2	660000	0.0113										O02141_O02141_CAEEL	C46G7.2	30	0	0	2	2	0	0	0	76000	0	76000	0	1	0
									Q18739_Q18739_CAEEL	C50F4.1	2	2	47000	0.000794										C0Z1Y9_C0Z1Y9_CAEEL	CELE_F40G9.17	26.57	0	0	2	2	0	0	0	90000	0	90000	0	1	0
									O17919_DKC1_CAEEL	K01G5.5	2	2	38000	0.000646										Q9N4A7_SEC13_CAEEL	npp-20	34.67	0	0	2	2	0	0	0	26000	0	26000	0	1	0
									Q9XTU6_RUXE_CAEEL	snr-6	2	2	58000	0.000982										G5EFG4_G5EFG4_CAEEL	abcf-2	70.33	0	0	0	0	2	2	0	0	95000	95000	0	0	1
									Q9XVR8_NOP10_CAEEL	nola-3	2	2	190000	0.00326										H2L297_H2L297_CAEEL	CELE_F40F8.11	35.54	2	2	0	0	0	0	26000	0	0	26000	1	0	0
									O02640_MDHM_CAEEL	mdh-2	2	2	56000	0.000961										Q9GYT0_Q9GYT0_CAEEL	ech-1.2	84.8	2	2	0	0	0	0	18000	0	0	18000	1	0	0
									P46769_RSSA_CAEEL	rps-0	2	2	99000	0.00169										Q22006_PRO1_CAEEL	pro-1	58.51	0	0	2	2	0	0	0	17000	0	17000	0	1	0
									Q9XU97_Q9XU97_CAEEL	CELE_F44E5.1	2	2	62000	0.00105										Q21067_IFC2_CAEEL	ifc-2	70.06	2	2	0	0	0	0	47000	0	0	47000	1	0	0
									Q27894_H2B2_CAEEL	his-4	2	2	370000	0.00636										O44503_O44503_CAEEL	CELE_R02D3.1	103.69	2	2	0	0	0	0	24000	0	0	24000	1	0	0
									Q09511_RSP4_CAEEL	rsp-4	2	2	50000	0.000847										Q09584_Q09584_CAEEL	rnp-7	36.38	2	2	0	0	0	0	32000	0	0	32000	1	0	0
									P06125_VIT5_CAEEL	vit-5	1	2	26000	0.000444										Q9XUW5_Q9XUW5_CAEEL	ddx-17	60.39	0	0	2	2	0	0	0	20000	0	20000	0	1	0
									Q95Y04_RS28_CAEEL	rps-28	1	2	130000	0.00213										P02567_MYO1_CAEEL	myo-1	223.19	0	0	2	2	0	0	0	52000	0	52000	0	1	0
									P53014_MLE_CAEEL	mlc-3	1	2	61000	0.00103										P06125_VIT5_CAEEL	vit-5	186.32	1	2	1	2	1	1	9400	26000	10000	9400	1	2.76596	1.06383
									Q18943_Q18943_CAEEL	CELE_D1054.10	1	1	36000	0.000609										Q22747_Q22747_CAEEL	samp-1	66.28	0	0	1	2	1	3	0	220000	180000	180000	0	1.22222	1
									O45815_O45815_CAEEL	act-5	1	1	63000	0.00108										Q95Y04_RS28_CAEEL	rps-28	7.43	1	1	1	2	1	1	12000	130000	140000	12000	1	10.8333	11.6667
									Q9TYK1_GAR1_CAEEL	Y66H1A.4	1	1	73000	0.00124										Q9NEN6_RS6_CAEEL	rps-6	28.12	1	2	1	1	1	1	36000	30000	79000	30000	1.2	1	2.63333
									O01868_RL24_CAEEL	rpl-24.1	1	1	86000	0.00146										O01868_RL24_CAEEL	rpl-24.1	17.77	1	1	1	1	1	1	23000	86000	140000	23000	1	3.73913	6.08696
									Q09250_SAP18_CAEEL	C16C10.4	1	1	46000	0.000788										Q9TYK1_GAR1_CAEEL	Y66H1A.4	24.61	1	1	1	1	1	1	50000	73000	91000	50000	1	1.46	1.82
									Q9TZL8_PFKA1_CAEEL	pfk-1	1	1	21000	0.000351										Q19877_RS23_CAEEL	rps-23	15.86	1	1	1	1	1	1	44000	100000	180000	44000	1	2.27273	4.09091
									Q19877_RS23_CAEEL	rps-23	1	1	100000	0.00178										P10771_H11_CAEEL	his-24	21.35	0	0	1	2	1	1	0	83000	40000	40000	0	2.075	1
									O01692_RS17_CAEEL	rps-17	1	1	79000	0.00135										Q17348_SMD3_CAEEL	snr-1	14.8	1	1	0	0	1	2	7900	0	52000	7900	1	0	6.58228
									Q9N4G9_RUXG_CAEEL	snr-7	1	1	20000	0.000332										P91918_RSMB_CAEEL	snr-2	16.73	1	1	1	1	1	1	60000	47000	86000	47000	1.2766	1	1.82979
									Q9NLD1_Q9NLD1_CAEEL	hrp-2	1	1	14000	0.000235										Q22235_ENPL1_CAEEL	enpl-1	87.06	1	1	1	1	1	1	38000	65000	72000	38000	1	1.71053	1.89474
									Q9U1W1_Q9U1W1_CAEEL	tfg-1	1	1	69000	0.00117										Q09602_CEH62_CAEEL	ceh-62	46.43	1	3	0	0	0	0	140000	0	0	140000	1	0	0
									Q23604_Q23604_CAEEL	CELE_ZK813.3	1	1	160000	0.00272										Q9U1X9_Q9U1X9_CAEEL	rla-2	10.86	0	0	1	1	1	1	0	69000	120000	69000	0	1	1.73913
									P91156_P91156_CAEEL	acin-1	1	1	21000	0.00035										Q9U2A8_RL37A_CAEEL	rpl-43	10.1	0	0	1	1	1	1	0	35000	34000	34000	0	1.02941	1
									Q86DC6_IFD1_CAEEL	ifd-1	1	1	28000	0.000469										P09588_H2A_CAEEL	his-3	13.4	0	0	0	0	1	2	0	0	45000	45000	0	0	1
									O61235_CATA2_CAEEL	ctl-1	1	1	5300	8.99e-05										G5EBW5_G5EBW5_CAEEL	fecl-1	42.65	0	0	1	2	0	0	0	12000	0	12000	0	1	0
									Q22235_ENPL1_CAEEL	enpl-1	1	1	65000	0.0011										O44400_F37C4_CAEEL	F37C4.5	61.41	0	0	1	2	0	0	0	36000	0	36000	0	1	0
									Q27511_H2AV_CAEEL	htz-1	1	1	230000	0.00399										P48150_RS14_CAEEL	rps-14	16.24	0	0	0	0	1	2	0	0	91000	91000	0	0	1
									P91918_RSMB_CAEEL	snr-2	1	1	47000	0.0008										P91917_OLA1_CAEEL	ola-1	44.32	0	0	1	2	0	0	0	58000	0	58000	0	1	0
									O45946_RL18_CAEEL	rpl-18	1	1	32000	0.00054										Q20660_Q20660_CAEEL	hsp-17	17.56	0	0	1	1	1	1	0	17000	22000	17000	0	1	1.29412
									P61866_RL12_CAEEL	rpl-12	1	1	63000	0.00108										V6CKR1_V6CKR1_CAEEL	icd-2	20.02	1	2	0	0	0	0	17000	0	0	17000	1	0	0
									Q9BL19_RL17_CAEEL	rpl-17	1	1	24000	0.000413										Q09508_SDHA_CAEEL	sdha-1	70.35	1	2	0	0	0	0	8300	0	0	8300	1	0	0
									P11141_HSP7F_CAEEL	hsp-6	1	1	23000	0.000393										Q23604_Q23604_CAEEL	CELE_ZK813.3	17.27	1	1	1	1	0	0	560000	160000	0	160000	3.5	1	0
									Q95Q06_Q95Q06_CAEEL	CELE_Y66D12A.8	1	1	24000	0.000405										O62185_O62185_CAEEL	rsr-1	68.13	0	0	0	0	1	2	0	0	14000	14000	0	0	1
									Q9NEN6_RS6_CAEEL	rps-6	1	1	30000	0.000511										P49405_RL5_CAEEL	rpl-5	33.37	0	0	0	0	1	2	0	0	120000	120000	0	0	1
									B7WN95_B7WN95_CAEEL	rpl-32	1	1	20000	0.000337										O61235_CATA2_CAEEL	ctl-1	57.27	1	1	1	1	0	0	9500	5300	0	5300	1.79245	1	0
									Q9XVF7_RL8_CAEEL	rpl-8	1	1	22000	0.000374										Q9U1W1_Q9U1W1_CAEEL	tfg-1	49.71	1	1	1	1	0	0	18000	69000	0	18000	1	3.83333	0
									Q23120_RSP2_CAEEL	rsp-2	1	1	48000	0.000825										O16299_FIGL1_CAEEL	figl-1	66.15	0	0	1	2	0	0	0	820000	0	820000	0	1	0
									Q19869_RL26_CAEEL	rpl-26	1	1	73000	0.00124										P0DM42_ACT3_CAEEL	act-3	41.77	1	2	0	0	0	0	69000	0	0	69000	1	0	0
																								Q21166_SUR5_CAEEL	sur-5	78.29	0	0	1	1	1	1	0	21000	45000	21000	0	1	2.14286
																								P27604_SAHH_CAEEL	ahcy-1	47.51	1	2	0	0	0	0	22000	0	0	22000	1	0	0
																								P11141_HSP7F_CAEEL	hsp-6	70.8	1	1	1	1	0	0	6100	23000	0	6100	1	3.77049	0
																								O45924_ODBA_CAEEL	Y39E4A.3	48.99	1	2	0	0	0	0	10000	0	0	10000	1	0	0
																								Q86D25_CFA20_CAEEL	C54C6.6	23.64	1	1	0	0	1	1	8100	0	12000	8100	1	0	1.48148
																								P49196_RS12_CAEEL	rps-12	15.06	0	0	1	1	1	1	0	75000	160000	75000	0	1	2.13333
																								G5EEV5_G5EEV5_CAEEL	pud-3	19.42	0	0	1	1	1	1	0	18000	36000	18000	0	1	2
																								Q22054_RS16_CAEEL	rps-16	16.31	0	0	1	1	1	1	0	71000	180000	71000	0	1	2.53521
																								P91914_RL27_CAEEL	rpl-27	15.72	0	0	1	1	1	1	0	63000	160000	63000	0	1	2.53968
																								Q18559_Q18559_CAEEL	C41A3.1	864.44	1	1	0	0	1	1	700000	0	1400000	700000	1	0	2
																								O62491_O62491_CAEEL	dct-12	34.31	0	0	0	0	1	2	0	0	1800000	1800000	0	0	1
																								G5ECU1_SKR1_CAEEL	skr-1	20.02	1	2	0	0	0	0	20000	0	0	20000	1	0	0
																								V6CJI0_V6CJI0_CAEEL	CELE_F42C5.4	81.99	1	2	0	0	0	0	130000	0	0	130000	1	0	0
																								V6CLC9_V6CLC9_CAEEL	deps-1	64.19	1	2	0	0	0	0	44000	0	0	44000	1	0	0
																								Q19579_Q19579_CAEEL	pab-2	75.93	0	0	1	1	0	0	0	23000	0	23000	0	1	0
																								Q23258_Q23258_CAEEL	CELE_ZC373.2	11.05	1	1	0	0	0	0	9200	0	0	9200	1	0	0
																								Q10021_RSP5_CAEEL	rsp-5	23.97	0	0	1	1	0	0	0	99000	0	99000	0	1	0
																								Q19699_Q19699_CAEEL	gfat-2	79.25	1	1	0	0	0	0	6700	0	0	6700	1	0	0
																								Q20306_Q20306_CAEEL	abcf-3	80.24	0	0	1	1	0	0	0	13000	0	13000	0	1	0
																								P90790_P90790_CAEEL	CELE_D2030.3	56.55	0	0	1	1	0	0	0	10000	0	10000	0	1	0
																								Q21832_Q21832_CAEEL	rnp-4	16.1	1	1	0	0	0	0	10000	0	0	10000	1	0	0
																								Q9UB28_Q9UB28_CAEEL	let-805	497.15	1	1	0	0	0	0	5100	0	0	5100	1	0	0
																								O45227_O45227_CAEEL	B0513.4	13.07	1	1	0	0	0	0	26000	0	0	26000	1	0	0
																								Q17832_Q17832_CAEEL	vgln-1	134.26	0	0	1	1	0	0	0	8600	0	8600	0	1	0
																								Q02335_YOL8_CAEEL	ZK370.8	64.83	0	0	1	1	0	0	0	12000	0	12000	0	1	0
																								O45713_O45713_CAEEL	CELE_R09B3.3	9.39	0	0	1	1	0	0	0	14000	0	14000	0	1	0
																								Q86S40_ADPGK_CAEEL	C50D2.7	56.73	1	1	0	0	0	0	6500	0	0	6500	1	0	0
																								P34600_YO61_CAEEL	ZK1098.1	84.61	1	1	0	0	0	0	20000	0	0	20000	1	0	0
																								P34662_RL35_CAEEL	rpl-35	14.19	0	0	1	1	0	0	0	210000	0	210000	0	1	0
																								Q17350_Q17350_CAEEL		71.56	0	0	0	0	1	1	0	0	76000	76000	0	0	1
																								Q18947_Q18947_CAEEL	CELE_D1054.11	33.74	0	0	1	1	0	0	0	19000	0	19000	0	1	0
																								P91913_RLA1_CAEEL	rla-1	11.28	0	0	0	0	1	1	0	0	15000	15000	0	0	1
																								Q17334_ADH1_CAEEL	sodh-1	37.67	0	0	0	0	1	1	0	0	33000	33000	0	0	1
																								Q94392_NSF_CAEEL	nsf-1	91.28	0	0	1	1	0	0	0	37000	0	37000	0	1	0
																								Q9XWI6_EIF3B_CAEEL	eif-3.B	83.01	0	0	1	1	0	0	0	21000	0	21000	0	1	0
																								Q21155_Q21155_CAEEL	rnp-5	32.22	1	1	0	0	0	0	19000	0	0	19000	1	0	0
																								Q5WRN9_Q5WRN9_CAEEL	clec-184	44.77	0	0	0	0	1	1	0	0	2400000	2400000	0	0	1
																								Q9XWS6_Q9XWS6_CAEEL	CELE_Y62H9A.5	18.48	1	1	0	0	0	0	370000	0	0	370000	1	0	0
																								P34594_YOD2_CAEEL	ZC262.2	26.81	1	1	0	0	0	0	15000	0	0	15000	1	0	0
																								Q9N358_TCPQ_CAEEL	cct-8	59.7	0	0	1	1	0	0	0	23000	0	23000	0	1	0
																								Q18076_Q18076_CAEEL	C18B2.5	74.76	0	0	1	1	0	0	0	9800	0	9800	0	1	0
																								Q94300_RL11_CAEEL	rpl-11.1	22.7	0	0	1	1	0	0	0	13000	0	13000	0	1	0
																								P49197_RS21_CAEEL	rps-21	9.67	0	0	0	0	1	1	0	0	60000	60000	0	0	1
																								Q21481_Q21481_CAEEL	dhs-28	46.23	0	0	1	1	0	0	0	19000	0	19000	0	1	0
																								Q9N4H7_Q9N4H7_CAEEL	copa-1	137.62	0	0	0	0	1	1	0	0	4400	4400	0	0	1
																								O01836_GLH3_CAEEL	glh-3	79.68	0	0	0	0	1	1	0	0	42000	42000	0	0	1
																								Q9BKU4_PHB1_CAEEL	phb-1	29.97	0	0	1	1	0	0	0	7500	0	7500	0	1	0
																								G5EGS3_G5EGS3_CAEEL	klp-12	179.15	0	0	1	1	0	0	0	14000	0	14000	0	1	0
																								G5EBF3_G5EBF3_CAEEL	pud-2.1	17.42	1	1	0	0	0	0	40000	0	0	40000	1	0	0
																								G4SF15_G4SF15_CAEEL	Y39G10AR.9	44.21	0	0	1	1	0	0	0	23000	0	23000	0	1	0
																								P19625_MLR1_CAEEL	mlc-1	18.61	1	1	0	0	0	0	69000	0	0	69000	1	0	0
																								Q65XX1_Q65XX1_CAEEL	vbh-1	71.24	0	0	1	1	0	0	0	15000	0	15000	0	1	0
																								P42168_KC1A_CAEEL	kin-19	39.01	1	1	0	0	0	0	8400	0	0	8400	1	0	0
																								P90900_IFA4_CAEEL	ifa-4	66.32	1	1	0	0	0	0	11000	0	0	11000	1	0	0
																								P34475_TBG_CAEEL	tbg-1	49.9	0	0	1	1	0	0	0	18000	0	18000	0	1	0
																								A3QMC5_A3QMC5_CAEEL	rpl-34	12.67	0	0	1	1	0	0	0	67000	0	67000	0	1	0
																								Q7JNG1_Q7JNG1_CAEEL	atp-3	24.93	0	0	0	0	1	1	0	0	14000	14000	0	0	1
																								Q9U252_Q9U252_CAEEL	rsy-1	65.93	0	0	1	1	0	0	0	34000	0	34000	0	1	0
																								A5Z2W3_A5Z2W3_CAEEL	CELE_R13H4.2	28.12	1	1	0	0	0	0	13000	0	0	13000	1	0	0
																								Q9U332_RL31_CAEEL	rpl-31	14.25	1	1	0	0	0	0	25000	0	0	25000	1	0	0
																								P41932_14331_CAEEL	par-5	28.17	0	0	1	1	0	0	0	23000	0	23000	0	1	0
																								Q27873_PIMT_CAEEL	pcm-1	24.75	1	1	0	0	0	0	14000	0	0	14000	1	0	0
																								Q18990_Q18990_CAEEL	pyr-1	242.43	0	0	1	1	0	0	0	7900	0	7900	0	1	0
																								Q21824_TDX1_CAEEL	prdx-3	24.92	0	0	1	1	0	0	0	46000	0	46000	0	1	0
																								Q966F4_Q966F4_CAEEL	CELE_T13G4.5	28.24	0	0	1	1	0	0	0	37000	0	37000	0	1	0
																								Q9BKU5_Q9BKU5_CAEEL	CELE_Y37E3.8	16.19	0	0	1	1	0	0	0	35000	0	35000	0	1	0
																								P90902_P90902_CAEEL	gfi-2	53.65	1	1	0	0	0	0	23000	0	0	23000	1	0	0
																								Q95XQ8_Q95XQ8_CAEEL	mcm-4	91.51	0	0	0	0	1	1	0	0	15000	15000	0	0	1
																								Q94273_Q94273_CAEEL	grl-6	25.82	0	0	1	1	0	0	0	130000	0	130000	0	1	0
																								Q23236_NDX3_CAEEL	ndx-3	27.08	0	0	1	1	0	0	0	13000	0	13000	0	1	0
																								Q23545_Q23545_CAEEL	CELE_ZK596.1	24.76	0	0	1	1	0	0	0	400000	0	400000	0	1	0
																								O16408_O16408_CAEEL	C36C5.14	22.46	1	1	0	0	0	0	27000	0	0	27000	1	0	0
																								P90978_U2AF2_CAEEL	uaf-1	55.4	1	1	0	0	0	0	3600	0	0	3600	1	0	0
																								O16887_YCTG2_CAEEL	C29G2.6	22.45	1	1	0	0	0	0	21000	0	0	21000	1	0	0
																								Q9TZ69_Q9TZ69_CAEEL	ubc-20	22.28	0	0	0	0	1	1	0	0	170000	170000	0	0	1
																								Q21480_Q21480_CAEEL	atg-2	256.14	0	0	1	1	0	0	0	13000	0	13000	0	1	0
																								O17683_NH167_CAEEL	nhr-167	40.04	0	0	0	0	1	1	0	0	420000	420000	0	0	1
																								Q09533_RL10_CAEEL	rpl-10	24.73	1	1	0	0	0	0	8300	0	0	8300	1	0	0
																								O76449_O76449_CAEEL	CELE_ZK1055.7	63.05	0	0	1	1	0	0	0	22000	0	22000	0	1	0
																								Q9BKX2_Q9BKX2_CAEEL	CELE_Y22D7AR.2	127.47	0	0	0	0	1	1	0	0	57000	57000	0	0	1
																								Q20806_YXWL_CAEEL	F55C10.4	60.07	1	1	0	0	0	0	130000	0	0	130000	1	0	0
																								Q22674_Q22674_CAEEL	CELE_T22C8.1	44.18	0	0	1	1	0	0	0	63000	0	63000	0	1	0
																								Q6BEU8_Q6BEU8_CAEEL	CELE_T26C5.3	64.1	1	1	0	0	0	0	27000	0	0	27000	1	0	0
																								O44549_O44549_CAEEL	acdh-3	45.75	1	1	0	0	0	0	10000	0	0	10000	1	0	0
																								Q23670_TOP2_CAEEL	K12D12.1	172.23	0	0	1	1	0	0	0	17000	0	17000	0	1	0
																								O62415_O62415_CAEEL	lys-1	32.36	1	1	0	0	0	0	14000	0	0	14000	1	0	0
																								Q86DC2_Q86DC2_CAEEL	ceh-93	59.06	0	0	1	1	0	0	0	1100000	0	1100000	0	1	0
																								Q20108_Q20108_CAEEL	CELE_F36H1.3	59.42	0	0	1	1	0	0	0	38000	0	38000	0	1	0
																								O17117_O17117_CAEEL	CELE_M151.4	64.97	0	0	1	1	0	0	0	44000	0	44000	0	1	0
																								G5EE90_G5EE90_CAEEL	CELE_F09B9.4	21.99	0	0	1	1	0	0	0	20000	0	20000	0	1	0
																								C1P655_C1P655_CAEEL	CELE_T28F3.5	178.55	0	0	1	1	0	0	0	35000	0	35000	0	1	0
																								Q21049_LIPA_CAEEL	syd-2	130.25	1	1	0	0	0	0	27000	0	0	27000	1	0	0
																								Q22482_Q22482_CAEEL	CELE_T14B4.3	33.77	1	1	0	0	0	0	15000	0	0	15000	1	0	0
																								O44952_LONM_CAEEL	C34B2.6	108.14	0	0	1	1	0	0	0	140000	0	140000	0	1	0
																								Q18779_SQV7_CAEEL	sqv-7	36.87	1	1	0	0	0	0	190000	0	0	190000	1	0	0
																								G5ECH9_G5ECH9_CAEEL	CELE_K08D8.6	53.58	0	0	1	1	0	0	0	15000	0	15000	0	1	0
																								Q20065_P4HA2_CAEEL	phy-2	61.49	1	1	0	0	0	0	3800	0	0	3800	1	0	0
