# Supplementary material for: The demethylase NMAD-1 regulates DNA replication and repair in the Caenorhabditis elegans germline
Source: PLoS Genet. 2019 Jul 8;15(7):e1008252. doi: 10.1371/journal.pgen.1008252 (PMC6638966; doi:10.1371/journal.pgen.1008252)
Supplement: S3 Table — (XLSX) [file pgen.1008252.s009.xlsx]

## Sheet: Sample summary info
Sample Name	ID	Group	% GC	Reads (million)	Mapping rate	Mapped reads	Mapped reads after removing PCR duplicates	Unique mapping reads	# of peaks called by MACS2
LIB31	LIB31	WT input	0.44	18	0.7093	12701157	10724636	9790671
LIB33	LIB33	nmad-1::flag input	0.41	21.6	0.9565	18799598	15434669	14276366
LIB35	LIB35	top-2::flag input	0.43	14.1	0.741	9710960	8705160	7950251
LIB41	LIB41	top-2::flag;nmad-1 input	0.38	14.1	0.9616	13324143	11064475	10214859
LIB43	LIB43	WT flag IP	0.43	12.1	0.7042	8316309	6734823	6112679	24
LIB45	LIB45	nmad-1::flag A FLAG IP	0.41	27.3	0.8144	20510431	1683098	1258452	340
LIB46	LIB46	nmad-1::flag B FLAG IP	0.41	17.6	0.8249	14210917	2131132	1715621	69
LIB49	LIB49	top-2::flag A FLAG IP	0.42	20.6	0.6904	13803179	1529519	1152491	665
LIB50	LIB50	top-2::flag B FLAG IP	0.44	20.5	0.6001	11614061	1300777	980506	237
LIB53	LIB53	top-2::flag;nmad-1 A FLAG IP	0.43	21.4	0.2127	4354433	547828	416098	410
LIB54	LIB54	top-2::flag;nmad-1 B FLAG L4 IP	0.46	27.4	0.5968	14992792	648212	460203	1838

## Sheet: TOP-2FLAG bound genes
Category	Chromosome	Loci Start	Loci End	Gene ID	Gene Symbol	Strand		Locus location relative to the gene	Number	Proportion
Intron	chrv	521881	522388	NM_070832	lipl-3	-		Upstream of the transcription start site	26	33.77
Downstream	chrv	1692091	1692614	NM_001029077	Y46H3C.7	-		In 5' UTR	3	3.9
Exon/CD	chrv	1896920	1897548	NM_071124	nphp-2	+		In exon	14	18.18
5'UTR	chrv	7741527	7741751	NR_069028	T05B11.11	+		In intron	18	23.38
Intron	chrv	7996147	7996435	NM_001029122	Y97E10AR.2	+		In 3' UTR	0	0
Exon/CD	chrv	9807497	9807851	NM_001028551	sru-33	+		Downstream of the transcription stop site	11	14.29
Exon/CD	chrv	13513143	13513565	NM_073950	R11G10.2	-		Unclassified	5	6.49
Intron	chrv	14247656	14247812	NM_074123	K02E11.4	-
Exon/CD	chrv	14518454	14518772	NM_001129509	R02D5.8	-
Intron	chrv	17090903	17091209	NM_001276981	srh-237	+
Exon/CD	chrii	1806334	1806552	NM_061680	C08F1.8	-
Exon/CD	chrii	2025679	2026084	NM_061754	bath-21	-
Downstream	chrii	3048105	3048741	NR_050939	21ur-14095	+
Upstream	chrii	3188182	3188315	NM_001129182	Y27F2A.11	+
Upstream	chrii	4509369	4509942	NM_062396	cyp-23A1	+
Upstream	chrii	6974887	6974995	NM_001026786	sod-1	-
Exon/CD	chrii	7427689	7428035	NM_063154	kcc-3	-
Downstream	chrii	7633577	7633951	NR_051355	R153.9	+
Intron	chrii	13720503	13721138	NM_001027306	sre-46	-
Downstream	chrii	14001280	14001572	NM_064534	F01D5.5	-
Upstream	chrx	431435	431698	NM_001029815	dve-1	-
Intron	chrx	1496535	1496725	NR_052935	K03H6.8	+
Exon/CD	chrx	2263292	2263594	NM_001047744	AH9.6	-
Exon/CD	chrx	2434675	2434878	NM_076043	T07D1.2	-
Upstream	chrx	6036568	6036712	NM_001029205	hsp-25	-
Upstream	chrx	8026628	8026744	NM_076950	C34D10.1	+
Downstream	chrx	9800895	9801187	NM_001029462	F36G3.3	+
Upstream	chrx	11136925	11137070	NR_072095	C05C9.10	+
Upstream	chrx	11454325	11454539	NM_001029516	F48C5.2	-
Upstream	chrx	12388007	12388406	NR_072266	F19H6.8	+
Downstream	chrx	13887188	13887579	NR_102229	T21H8.11	-
Upstream	chrx	14320554	14320714	NM_001029220	C11H1.9	-
5'UTR	chrx	15508366	15508511	NR_072754	H13N06.10	+
Exon/CD	chrx	15855247	15855742	NM_001029535	F53H4.6	-
5'UTR	chrx	16265806	16266169	NR_072839	W10G6.5	+
Intron	chriii	1045654	1045825	NM_064923	BE0003N10.1	+
Exon/CD	chriii	1313939	1314263	NM_064980	fbxa-80	-
Exon/CD	chriii	1710545	1710735	NM_065048	Y22D7AR.2	+
Intron	chriii	4413808	4414145	NM_065493	R07E5.13	+
Upstream	chriii	5421440	5421724	NM_065754	dnj-24	-
Upstream	chriii	5541231	5541484	NM_065783	D1044.6	-
Upstream	chriii	6287610	6287809	NM_065978	F47D12.6	-
Intron	chriii	6698883	6699136	NM_066066	rbf-1	+
Intron	chriii	6791386	6791585	NM_001027497	dig-1	+
Downstream	chriii	7170290	7170580	NM_066167	acs-4	+
Upstream	chriii	8483334	8483824	NM_066473	F42H10.3	+
Upstream	chriii	9696028	9696342	NM_066743	C07A9.2	-
Intron	chriii	12361764	12362041	NR_070435	F49H12.11	-
Downstream	chriii	12387662	12387996	NM_001268235	Y49E10.30	+
Intron	chriii	13130415	13130708	NM_067313	zig-8	+
Upstream	chriv	3176209	3176435	NM_001268319	Y67D8B.4	-
Upstream	chriv	3988663	3988822	NM_068053	clec-78	+
Upstream	chriv	4575723	4575896	NR_053119	F28E10.7	-
Downstream	chriv	6592208	6592401	NR_055886	21ur-12199	-
Downstream	chriv	7095333	7095659	NR_056114	21ur-15532	-
Exon/CD	chriv	9151694	9151802	NM_001136384	F23B2.7	+
Exon/CD	chriv	9151898	9152024	NM_001136384	F23B2.7	+
Intron	chriv	10107730	10108031	NM_069435	egl-38	-
Upstream	chriv	10115818	10116041	NM_001268534	C04G2.10	+
Upstream	chriv	11570239	11570356	NR_056669	F12F6.15	-
Upstream	chriv	13086585	13087157	NM_070112	C39E9.10	+
Upstream	chriv	13710373	13710734	NR_057191	21ur-5859	-
Upstream	chriv	13812143	13812511	NR_057477	21ur-9411	+
Upstream	chriv	15896004	15896128	NR_002658	C23H5.10	+
Upstream	chriv	17145233	17145507	NR_068239	21ur-13456	-
Intron	chri	670817	670941	NM_001026562	Y18H1A.14	-
Intron	chri	1836539	1836693	NM_170806	egl-30	+
Intron	chri	1836788	1836910	NM_170806	egl-30	+
Upstream	chri	4322500	4322757	NR_050055	ZK973.19	-
Downstream	chri	6669712	6670229	NM_059515	C17F3.1	+
Intron	chri	8858655	8858956	NM_001026331	ztf-26	-
Intron	chri	10639771	10640171	NM_171844	cdc-26	-

## Sheet: NMAD-1FLAG bound genes
Category	Chromosome	Loci Start	Loci End	Gene ID	Gene Symbol	Strand	Distance to TSS		Locus location relative to the gene	Number	Proportion
Intron	chrv	14518617	14518772	NM_001129509	R02D5.8	-	659		Upstream of the transcription start site	0	0
Intron	chriii	4413846	4414152	NM_065493	R07E5.13	+	571		In 5' UTR	0	0
Downstream	chrii	3048078	3048703	NR_050939	21ur-14095	+	188		In exon	1	14.29
Intron	chrii	13720565	13720985	NM_001027306	sre-46	-	473		In intron	3	42.86
Downstream	chriv	3366984	3367087	NM_067930	Y55H10A.2	+	3486		In 3' UTR	0	0
Exon/CD	chrx	15855120	15855610	NM_001029535	F53H4.6	-	5167		Downstream of the transcription stop site	2	28.57
									Unclassified	1	14.29

## Sheet: TOP-2 NMAD-1 Cobound genes
Category	Chromosome	Loci Start	Loci End	Gene ID	Gene Symbol	Strand	Distance to TSS		Locus location relative to the gene	Number	Proportion
Intron	chrv	14518617	14518772	NM_001129509	R02D5.8	-	659		Upstream of the transcription start site	0	0
Downstream	chrii	3048105	3048703	NR_050939	21ur-14095	+	202		In 5' UTR	0	0
Intron	chrii	13720565	13720985	NM_001027306	sre-46	-	473		In exon	1	16.67
Intron	chriii	4413846	4414145	NM_065493	R07E5.13	+	567		In intron	3	50
Exon/CD	chrx	15855247	15855610	NM_001029535	F53H4.6	-	5104		In 3' UTR	0	0
									Downstream of the transcription stop site	1	16.67
									Unclassified	1	16.67

## Sheet: TOP-2FLAG;nmad-1 bound genes
Category	Chromosome	Loci Start	Loci End	Gene ID	Gene Symbol	Strand	Distance to TSS		Locus location relative to the gene	Number	Proportion
Upstream	chrv	5955826	5956080	NR_068817	M03F8.9	-	-491		Upstream of the transcription start site	4	33.33
Upstream	chrii	3048250	3048767	NM_062032	sri-28	+	-172		In 5' UTR	0	0
Upstream	chrii	10977578	10977719	NR_051636	C09D8.10	-	-180		In exon	1	8.33
3'UTR	chrx	12721659	12721803	NR_072302	F16H9.4	-	40		In intron	4	33.33
Intron	chrx	15855136	15855442	NM_001029535	F53H4.6	-	5243		In 3' UTR	1	8.33
Intron	chriii	3220548	3220877	NR_052769	Y41C4A.28	-	232410		Downstream of the transcription stop site	1	8.33
Downstream	chriii	4015722	4015999	NR_052215	21ur-13952	-	56		Unclassified	1	8.33
Intron	chriii	4413815	4414145	NM_065493	R07E5.13	+	552
Exon/CD	chriii	6531598	6531822	NM_066039	pqn-10	+	3539
Upstream	chriv	3988670	3988812	NM_068053	clec-78	+	-384
Intron	chri	1836522	1836693	NM_170806	egl-30	+	670
